# Supplementary material for: Quiescent stem cell marker genes in glioma gene networks are sufficient to distinguish between normal and glioblastoma (GBM) samples
Source: Sci Rep. 2020 Jul 2;10:10937. doi: 10.1038/s41598-020-67753-5 (PMC7363816; doi:10.1038/s41598-020-67753-5)
Supplement: Supplementary file 1 — Supplementary Table 1A [file 41598_2020_67753_MOESM1_ESM.xlsx]

## Sheet: SuppTable1A
Gene_Symbol_of_overlapping_genes	Normal_stem_cell_proliferation_genes	Glioblastoma_in_culture_proliferation_genes
A2M	GSE68270_PNPCbyQNSC+GSE70696_TAPbyQNP+GSE99777_PSVZSCbyQSVZSC,	GSE93991_PGBCbyQGBC+GSE114574_PGBObyQGBO
AAGAB	GSE68270_PNPCbyQNSC+GSE70696_TAPbyQNP+GSE99777_PSVZSCbyQSVZSC,	GSE93991_PGBCbyQGBC+GSE114574_PGBObyQGBO
AAK1	GSE68270_PNPCbyQNSC+GSE70696_TAPbyQNP+GSE99777_PSVZSCbyQSVZSC,	GSE93991_PGBCbyQGBC+GSE114574_PGBObyQGBO
AAMP	GSE68270_PNPCbyQNSC+GSE70696_TAPbyQNP+GSE99777_PSVZSCbyQSVZSC,	GSE93991_PGBCbyQGBC+GSE114574_PGBObyQGBO
AASDH	GSE68270_PNPCbyQNSC+GSE70696_TAPbyQNP+GSE99777_PSVZSCbyQSVZSC,	GSE93991_PGBCbyQGBC+GSE114574_PGBObyQGBO
AASDHPPT	GSE68270_PNPCbyQNSC+GSE70696_TAPbyQNP+GSE99777_PSVZSCbyQSVZSC,	GSE93991_PGBCbyQGBC+GSE114574_PGBObyQGBO
AATF	GSE68270_PNPCbyQNSC+GSE70696_TAPbyQNP+GSE99777_PSVZSCbyQSVZSC,	GSE93991_PGBCbyQGBC+GSE114574_PGBObyQGBO
ABAT	GSE68270_PNPCbyQNSC+GSE70696_TAPbyQNP+GSE99777_PSVZSCbyQSVZSC,	GSE93991_PGBCbyQGBC+GSE114574_PGBObyQGBO
ABCB7	GSE68270_PNPCbyQNSC+GSE70696_TAPbyQNP+GSE99777_PSVZSCbyQSVZSC,	GSE93991_PGBCbyQGBC+GSE114574_PGBObyQGBO
ABCB8	GSE68270_PNPCbyQNSC+GSE70696_TAPbyQNP+GSE99777_PSVZSCbyQSVZSC,	GSE93991_PGBCbyQGBC+GSE114574_PGBObyQGBO
ABCC1	GSE68270_PNPCbyQNSC+GSE70696_TAPbyQNP+GSE99777_PSVZSCbyQSVZSC,	GSE93991_PGBCbyQGBC+GSE114574_PGBObyQGBO
ABCC10	GSE68270_PNPCbyQNSC+GSE70696_TAPbyQNP+GSE99777_PSVZSCbyQSVZSC,	GSE93991_PGBCbyQGBC+GSE114574_PGBObyQGBO
ABCC4	GSE68270_PNPCbyQNSC+GSE70696_TAPbyQNP+GSE99777_PSVZSCbyQSVZSC,	GSE93991_PGBCbyQGBC+GSE114574_PGBObyQGBO
ABCD1	GSE68270_PNPCbyQNSC+GSE70696_TAPbyQNP+GSE99777_PSVZSCbyQSVZSC,	GSE93991_PGBCbyQGBC+GSE114574_PGBObyQGBO
ABCD3	GSE68270_PNPCbyQNSC+GSE70696_TAPbyQNP+GSE99777_PSVZSCbyQSVZSC,	GSE93991_PGBCbyQGBC+GSE114574_PGBObyQGBO
ABCE1	GSE68270_PNPCbyQNSC+GSE70696_TAPbyQNP+GSE99777_PSVZSCbyQSVZSC,	GSE93991_PGBCbyQGBC+GSE114574_PGBObyQGBO
ABCF1	GSE68270_PNPCbyQNSC+GSE70696_TAPbyQNP+GSE99777_PSVZSCbyQSVZSC,	GSE93991_PGBCbyQGBC+GSE114574_PGBObyQGBO
ABHD13	GSE68270_PNPCbyQNSC+GSE70696_TAPbyQNP+GSE99777_PSVZSCbyQSVZSC,	GSE93991_PGBCbyQGBC+GSE114574_PGBObyQGBO
ABHD17C	GSE68270_PNPCbyQNSC+GSE70696_TAPbyQNP+GSE99777_PSVZSCbyQSVZSC,	GSE93991_PGBCbyQGBC+GSE114574_PGBObyQGBO
ABHD2	GSE68270_PNPCbyQNSC+GSE70696_TAPbyQNP+GSE99777_PSVZSCbyQSVZSC,	GSE93991_PGBCbyQGBC+GSE114574_PGBObyQGBO
ABHD3	GSE68270_PNPCbyQNSC+GSE70696_TAPbyQNP+GSE99777_PSVZSCbyQSVZSC,	GSE93991_PGBCbyQGBC+GSE114574_PGBObyQGBO
ABHD4	GSE68270_PNPCbyQNSC+GSE70696_TAPbyQNP+GSE99777_PSVZSCbyQSVZSC,	GSE93991_PGBCbyQGBC+GSE114574_PGBObyQGBO
ABI1	GSE68270_PNPCbyQNSC+GSE70696_TAPbyQNP+GSE99777_PSVZSCbyQSVZSC,	GSE93991_PGBCbyQGBC+GSE114574_PGBObyQGBO
ABRACL	GSE68270_PNPCbyQNSC+GSE70696_TAPbyQNP+GSE99777_PSVZSCbyQSVZSC,	GSE93991_PGBCbyQGBC+GSE114574_PGBObyQGBO
ABT1	GSE68270_PNPCbyQNSC+GSE70696_TAPbyQNP+GSE99777_PSVZSCbyQSVZSC,	GSE93991_PGBCbyQGBC+GSE114574_PGBObyQGBO
ABTB1	GSE68270_PNPCbyQNSC+GSE70696_TAPbyQNP+GSE99777_PSVZSCbyQSVZSC,	GSE93991_PGBCbyQGBC+GSE114574_PGBObyQGBO
ACAA2	GSE68270_PNPCbyQNSC+GSE70696_TAPbyQNP+GSE99777_PSVZSCbyQSVZSC,	GSE93991_PGBCbyQGBC+GSE114574_PGBObyQGBO
ACAD9	GSE68270_PNPCbyQNSC+GSE70696_TAPbyQNP+GSE99777_PSVZSCbyQSVZSC,	GSE93991_PGBCbyQGBC+GSE114574_PGBObyQGBO
ACADM	GSE68270_PNPCbyQNSC+GSE70696_TAPbyQNP+GSE99777_PSVZSCbyQSVZSC,	GSE93991_PGBCbyQGBC+GSE114574_PGBObyQGBO
ACAP3	GSE68270_PNPCbyQNSC+GSE70696_TAPbyQNP+GSE99777_PSVZSCbyQSVZSC,	GSE93991_PGBCbyQGBC+GSE114574_PGBObyQGBO
ACAT1	GSE68270_PNPCbyQNSC+GSE70696_TAPbyQNP+GSE99777_PSVZSCbyQSVZSC,	GSE93991_PGBCbyQGBC+GSE114574_PGBObyQGBO
ACAT2	GSE68270_PNPCbyQNSC+GSE70696_TAPbyQNP+GSE99777_PSVZSCbyQSVZSC,	GSE93991_PGBCbyQGBC+GSE114574_PGBObyQGBO
ACBD3	GSE68270_PNPCbyQNSC+GSE70696_TAPbyQNP+GSE99777_PSVZSCbyQSVZSC,	GSE93991_PGBCbyQGBC+GSE114574_PGBObyQGBO
ACBD7	GSE68270_PNPCbyQNSC+GSE70696_TAPbyQNP+GSE99777_PSVZSCbyQSVZSC,	GSE93991_PGBCbyQGBC+GSE114574_PGBObyQGBO
ACCS	GSE68270_PNPCbyQNSC+GSE70696_TAPbyQNP+GSE99777_PSVZSCbyQSVZSC,	GSE93991_PGBCbyQGBC+GSE114574_PGBObyQGBO
ACHE	GSE68270_PNPCbyQNSC+GSE70696_TAPbyQNP+GSE99777_PSVZSCbyQSVZSC,	GSE93991_PGBCbyQGBC+GSE114574_PGBObyQGBO
ACKR3	GSE68270_PNPCbyQNSC+GSE70696_TAPbyQNP+GSE99777_PSVZSCbyQSVZSC,	GSE93991_PGBCbyQGBC+GSE114574_PGBObyQGBO
ACLY	GSE68270_PNPCbyQNSC+GSE70696_TAPbyQNP+GSE99777_PSVZSCbyQSVZSC,	GSE93991_PGBCbyQGBC+GSE114574_PGBObyQGBO
ACO1	GSE68270_PNPCbyQNSC+GSE70696_TAPbyQNP+GSE99777_PSVZSCbyQSVZSC,	GSE93991_PGBCbyQGBC+GSE114574_PGBObyQGBO
ACOT13	GSE68270_PNPCbyQNSC+GSE70696_TAPbyQNP+GSE99777_PSVZSCbyQSVZSC,	GSE93991_PGBCbyQGBC+GSE114574_PGBObyQGBO
ACOT9	GSE68270_PNPCbyQNSC+GSE70696_TAPbyQNP+GSE99777_PSVZSCbyQSVZSC,	GSE93991_PGBCbyQGBC+GSE114574_PGBObyQGBO
ACP1	GSE68270_PNPCbyQNSC+GSE70696_TAPbyQNP+GSE99777_PSVZSCbyQSVZSC,	GSE93991_PGBCbyQGBC+GSE114574_PGBObyQGBO
ACP6	GSE68270_PNPCbyQNSC+GSE70696_TAPbyQNP+GSE99777_PSVZSCbyQSVZSC,	GSE93991_PGBCbyQGBC+GSE114574_PGBObyQGBO
ACSL3	GSE68270_PNPCbyQNSC+GSE70696_TAPbyQNP+GSE99777_PSVZSCbyQSVZSC,	GSE93991_PGBCbyQGBC+GSE114574_PGBObyQGBO
ACSL4	GSE68270_PNPCbyQNSC+GSE70696_TAPbyQNP+GSE99777_PSVZSCbyQSVZSC,	GSE93991_PGBCbyQGBC+GSE114574_PGBObyQGBO
ACTL6A	GSE68270_PNPCbyQNSC+GSE70696_TAPbyQNP+GSE99777_PSVZSCbyQSVZSC,	GSE93991_PGBCbyQGBC+GSE114574_PGBObyQGBO
ACTR2	GSE68270_PNPCbyQNSC+GSE70696_TAPbyQNP+GSE99777_PSVZSCbyQSVZSC,	GSE93991_PGBCbyQGBC+GSE114574_PGBObyQGBO
ACTR3	GSE68270_PNPCbyQNSC+GSE70696_TAPbyQNP+GSE99777_PSVZSCbyQSVZSC,	GSE93991_PGBCbyQGBC+GSE114574_PGBObyQGBO
ACTR8	GSE68270_PNPCbyQNSC+GSE70696_TAPbyQNP+GSE99777_PSVZSCbyQSVZSC,	GSE93991_PGBCbyQGBC+GSE114574_PGBObyQGBO
ACVR2A	GSE68270_PNPCbyQNSC+GSE70696_TAPbyQNP+GSE99777_PSVZSCbyQSVZSC,	GSE93991_PGBCbyQGBC+GSE114574_PGBObyQGBO
ACYP1	GSE68270_PNPCbyQNSC+GSE70696_TAPbyQNP+GSE99777_PSVZSCbyQSVZSC,	GSE93991_PGBCbyQGBC+GSE114574_PGBObyQGBO
ADAM11	GSE68270_PNPCbyQNSC+GSE70696_TAPbyQNP+GSE99777_PSVZSCbyQSVZSC,	GSE93991_PGBCbyQGBC+GSE114574_PGBObyQGBO
ADAM12	GSE68270_PNPCbyQNSC+GSE70696_TAPbyQNP+GSE99777_PSVZSCbyQSVZSC,	GSE93991_PGBCbyQGBC+GSE114574_PGBObyQGBO
ADAM23	GSE68270_PNPCbyQNSC+GSE70696_TAPbyQNP+GSE99777_PSVZSCbyQSVZSC,	GSE93991_PGBCbyQGBC+GSE114574_PGBObyQGBO
ADAM9	GSE68270_PNPCbyQNSC+GSE70696_TAPbyQNP+GSE99777_PSVZSCbyQSVZSC,	GSE93991_PGBCbyQGBC+GSE114574_PGBObyQGBO
ADAMTS1	GSE68270_PNPCbyQNSC+GSE70696_TAPbyQNP+GSE99777_PSVZSCbyQSVZSC,	GSE93991_PGBCbyQGBC+GSE114574_PGBObyQGBO
ADAMTS10	GSE68270_PNPCbyQNSC+GSE70696_TAPbyQNP+GSE99777_PSVZSCbyQSVZSC,	GSE93991_PGBCbyQGBC+GSE114574_PGBObyQGBO
ADAMTS6	GSE68270_PNPCbyQNSC+GSE70696_TAPbyQNP+GSE99777_PSVZSCbyQSVZSC,	GSE93991_PGBCbyQGBC+GSE114574_PGBObyQGBO
ADAMTSL1	GSE68270_PNPCbyQNSC+GSE70696_TAPbyQNP+GSE99777_PSVZSCbyQSVZSC,	GSE93991_PGBCbyQGBC+GSE114574_PGBObyQGBO
ADAMTSL4	GSE68270_PNPCbyQNSC+GSE70696_TAPbyQNP+GSE99777_PSVZSCbyQSVZSC,	GSE93991_PGBCbyQGBC+GSE114574_PGBObyQGBO
ADAR	GSE68270_PNPCbyQNSC+GSE70696_TAPbyQNP+GSE99777_PSVZSCbyQSVZSC,	GSE93991_PGBCbyQGBC+GSE114574_PGBObyQGBO
ADAT1	GSE68270_PNPCbyQNSC+GSE70696_TAPbyQNP+GSE99777_PSVZSCbyQSVZSC,	GSE93991_PGBCbyQGBC+GSE114574_PGBObyQGBO
ADCK5	GSE68270_PNPCbyQNSC+GSE70696_TAPbyQNP+GSE99777_PSVZSCbyQSVZSC,	GSE93991_PGBCbyQGBC+GSE114574_PGBObyQGBO
ADCY3	GSE68270_PNPCbyQNSC+GSE70696_TAPbyQNP+GSE99777_PSVZSCbyQSVZSC,	GSE93991_PGBCbyQGBC+GSE114574_PGBObyQGBO
ADCYAP1R1	GSE68270_PNPCbyQNSC+GSE70696_TAPbyQNP+GSE99777_PSVZSCbyQSVZSC,	GSE93991_PGBCbyQGBC+GSE114574_PGBObyQGBO
ADD1	GSE68270_PNPCbyQNSC+GSE70696_TAPbyQNP+GSE99777_PSVZSCbyQSVZSC,	GSE93991_PGBCbyQGBC+GSE114574_PGBObyQGBO
ADD3	GSE68270_PNPCbyQNSC+GSE70696_TAPbyQNP+GSE99777_PSVZSCbyQSVZSC,	GSE93991_PGBCbyQGBC+GSE114574_PGBObyQGBO
ADGRA3	GSE68270_PNPCbyQNSC+GSE70696_TAPbyQNP+GSE99777_PSVZSCbyQSVZSC,	GSE93991_PGBCbyQGBC+GSE114574_PGBObyQGBO
ADGRG6	GSE68270_PNPCbyQNSC+GSE70696_TAPbyQNP+GSE99777_PSVZSCbyQSVZSC,	GSE93991_PGBCbyQGBC+GSE114574_PGBObyQGBO
ADH5	GSE68270_PNPCbyQNSC+GSE70696_TAPbyQNP+GSE99777_PSVZSCbyQSVZSC,	GSE93991_PGBCbyQGBC+GSE114574_PGBObyQGBO
ADI1	GSE68270_PNPCbyQNSC+GSE70696_TAPbyQNP+GSE99777_PSVZSCbyQSVZSC,	GSE93991_PGBCbyQGBC+GSE114574_PGBObyQGBO
ADIPOR2	GSE68270_PNPCbyQNSC+GSE70696_TAPbyQNP+GSE99777_PSVZSCbyQSVZSC,	GSE93991_PGBCbyQGBC+GSE114574_PGBObyQGBO
ADNP	GSE68270_PNPCbyQNSC+GSE70696_TAPbyQNP+GSE99777_PSVZSCbyQSVZSC,	GSE93991_PGBCbyQGBC+GSE114574_PGBObyQGBO
ADNP2	GSE68270_PNPCbyQNSC+GSE70696_TAPbyQNP+GSE99777_PSVZSCbyQSVZSC,	GSE93991_PGBCbyQGBC+GSE114574_PGBObyQGBO
ADORA1	GSE68270_PNPCbyQNSC+GSE70696_TAPbyQNP+GSE99777_PSVZSCbyQSVZSC,	GSE93991_PGBCbyQGBC+GSE114574_PGBObyQGBO
ADORA2B	GSE68270_PNPCbyQNSC+GSE70696_TAPbyQNP+GSE99777_PSVZSCbyQSVZSC,	GSE93991_PGBCbyQGBC+GSE114574_PGBObyQGBO
ADPGK	GSE68270_PNPCbyQNSC+GSE70696_TAPbyQNP+GSE99777_PSVZSCbyQSVZSC,	GSE93991_PGBCbyQGBC+GSE114574_PGBObyQGBO
ADPRHL2	GSE68270_PNPCbyQNSC+GSE70696_TAPbyQNP+GSE99777_PSVZSCbyQSVZSC,	GSE93991_PGBCbyQGBC+GSE114574_PGBObyQGBO
ADRA2C	GSE68270_PNPCbyQNSC+GSE70696_TAPbyQNP+GSE99777_PSVZSCbyQSVZSC,	GSE93991_PGBCbyQGBC+GSE114574_PGBObyQGBO
ADSS	GSE68270_PNPCbyQNSC+GSE70696_TAPbyQNP+GSE99777_PSVZSCbyQSVZSC,	GSE93991_PGBCbyQGBC+GSE114574_PGBObyQGBO
AEBP1	GSE68270_PNPCbyQNSC+GSE70696_TAPbyQNP+GSE99777_PSVZSCbyQSVZSC,	GSE93991_PGBCbyQGBC+GSE114574_PGBObyQGBO
AFAP1	GSE68270_PNPCbyQNSC+GSE70696_TAPbyQNP+GSE99777_PSVZSCbyQSVZSC,	GSE93991_PGBCbyQGBC+GSE114574_PGBObyQGBO
AFF3	GSE68270_PNPCbyQNSC+GSE70696_TAPbyQNP+GSE99777_PSVZSCbyQSVZSC,	GSE93991_PGBCbyQGBC+GSE114574_PGBObyQGBO
AFG3L2	GSE68270_PNPCbyQNSC+GSE70696_TAPbyQNP+GSE99777_PSVZSCbyQSVZSC,	GSE93991_PGBCbyQGBC+GSE114574_PGBObyQGBO
AGA	GSE68270_PNPCbyQNSC+GSE70696_TAPbyQNP+GSE99777_PSVZSCbyQSVZSC,	GSE93991_PGBCbyQGBC+GSE114574_PGBObyQGBO
AGAP2	GSE68270_PNPCbyQNSC+GSE70696_TAPbyQNP+GSE99777_PSVZSCbyQSVZSC,	GSE93991_PGBCbyQGBC+GSE114574_PGBObyQGBO
AGFG1	GSE68270_PNPCbyQNSC+GSE70696_TAPbyQNP+GSE99777_PSVZSCbyQSVZSC,	GSE93991_PGBCbyQGBC+GSE114574_PGBObyQGBO
AGGF1	GSE68270_PNPCbyQNSC+GSE70696_TAPbyQNP+GSE99777_PSVZSCbyQSVZSC,	GSE93991_PGBCbyQGBC+GSE114574_PGBObyQGBO
AGL	GSE68270_PNPCbyQNSC+GSE70696_TAPbyQNP+GSE99777_PSVZSCbyQSVZSC,	GSE93991_PGBCbyQGBC+GSE114574_PGBObyQGBO
AGO1	GSE68270_PNPCbyQNSC+GSE70696_TAPbyQNP+GSE99777_PSVZSCbyQSVZSC,	GSE93991_PGBCbyQGBC+GSE114574_PGBObyQGBO
AGO2	GSE68270_PNPCbyQNSC+GSE70696_TAPbyQNP+GSE99777_PSVZSCbyQSVZSC,	GSE93991_PGBCbyQGBC+GSE114574_PGBObyQGBO
AGPAT3	GSE68270_PNPCbyQNSC+GSE70696_TAPbyQNP+GSE99777_PSVZSCbyQSVZSC,	GSE93991_PGBCbyQGBC+GSE114574_PGBObyQGBO
AGPAT5	GSE68270_PNPCbyQNSC+GSE70696_TAPbyQNP+GSE99777_PSVZSCbyQSVZSC,	GSE93991_PGBCbyQGBC+GSE114574_PGBObyQGBO
AGPS	GSE68270_PNPCbyQNSC+GSE70696_TAPbyQNP+GSE99777_PSVZSCbyQSVZSC,	GSE93991_PGBCbyQGBC+GSE114574_PGBObyQGBO
AGT	GSE68270_PNPCbyQNSC+GSE70696_TAPbyQNP+GSE99777_PSVZSCbyQSVZSC,	GSE93991_PGBCbyQGBC+GSE114574_PGBObyQGBO
AGTPBP1	GSE68270_PNPCbyQNSC+GSE70696_TAPbyQNP+GSE99777_PSVZSCbyQSVZSC,	GSE93991_PGBCbyQGBC+GSE114574_PGBObyQGBO
AHCTF1	GSE68270_PNPCbyQNSC+GSE70696_TAPbyQNP+GSE99777_PSVZSCbyQSVZSC,	GSE93991_PGBCbyQGBC+GSE114574_PGBObyQGBO
AHDC1	GSE68270_PNPCbyQNSC+GSE70696_TAPbyQNP+GSE99777_PSVZSCbyQSVZSC,	GSE93991_PGBCbyQGBC+GSE114574_PGBObyQGBO
AHRR	GSE68270_PNPCbyQNSC+GSE70696_TAPbyQNP+GSE99777_PSVZSCbyQSVZSC,	GSE93991_PGBCbyQGBC+GSE114574_PGBObyQGBO
AHSA1	GSE68270_PNPCbyQNSC+GSE70696_TAPbyQNP+GSE99777_PSVZSCbyQSVZSC,	GSE93991_PGBCbyQGBC+GSE114574_PGBObyQGBO
AIDA	GSE68270_PNPCbyQNSC+GSE70696_TAPbyQNP+GSE99777_PSVZSCbyQSVZSC,	GSE93991_PGBCbyQGBC+GSE114574_PGBObyQGBO
AIF1L	GSE68270_PNPCbyQNSC+GSE70696_TAPbyQNP+GSE99777_PSVZSCbyQSVZSC,	GSE93991_PGBCbyQGBC+GSE114574_PGBObyQGBO
AIFM1	GSE68270_PNPCbyQNSC+GSE70696_TAPbyQNP+GSE99777_PSVZSCbyQSVZSC,	GSE93991_PGBCbyQGBC+GSE114574_PGBObyQGBO
AIG1	GSE68270_PNPCbyQNSC+GSE70696_TAPbyQNP+GSE99777_PSVZSCbyQSVZSC,	GSE93991_PGBCbyQGBC+GSE114574_PGBObyQGBO
AIMP1	GSE68270_PNPCbyQNSC+GSE70696_TAPbyQNP+GSE99777_PSVZSCbyQSVZSC,	GSE93991_PGBCbyQGBC+GSE114574_PGBObyQGBO
AK2	GSE68270_PNPCbyQNSC+GSE70696_TAPbyQNP+GSE99777_PSVZSCbyQSVZSC,	GSE93991_PGBCbyQGBC+GSE114574_PGBObyQGBO
AK3	GSE68270_PNPCbyQNSC+GSE70696_TAPbyQNP+GSE99777_PSVZSCbyQSVZSC,	GSE93991_PGBCbyQGBC+GSE114574_PGBObyQGBO
AK6	GSE68270_PNPCbyQNSC+GSE70696_TAPbyQNP+GSE99777_PSVZSCbyQSVZSC,	GSE93991_PGBCbyQGBC+GSE114574_PGBObyQGBO
AKAP12	GSE68270_PNPCbyQNSC+GSE70696_TAPbyQNP+GSE99777_PSVZSCbyQSVZSC,	GSE93991_PGBCbyQGBC+GSE114574_PGBObyQGBO
AKAP7	GSE68270_PNPCbyQNSC+GSE70696_TAPbyQNP+GSE99777_PSVZSCbyQSVZSC,	GSE93991_PGBCbyQGBC+GSE114574_PGBObyQGBO
AKIP1	GSE68270_PNPCbyQNSC+GSE70696_TAPbyQNP+GSE99777_PSVZSCbyQSVZSC,	GSE93991_PGBCbyQGBC+GSE114574_PGBObyQGBO
AKIRIN2	GSE68270_PNPCbyQNSC+GSE70696_TAPbyQNP+GSE99777_PSVZSCbyQSVZSC,	GSE93991_PGBCbyQGBC+GSE114574_PGBObyQGBO
AKR1B1	GSE68270_PNPCbyQNSC+GSE70696_TAPbyQNP+GSE99777_PSVZSCbyQSVZSC,	GSE93991_PGBCbyQGBC+GSE114574_PGBObyQGBO
AKR1B10	GSE68270_PNPCbyQNSC+GSE70696_TAPbyQNP+GSE99777_PSVZSCbyQSVZSC,	GSE93991_PGBCbyQGBC+GSE114574_PGBObyQGBO
AKR7L	GSE68270_PNPCbyQNSC+GSE70696_TAPbyQNP+GSE99777_PSVZSCbyQSVZSC,	GSE93991_PGBCbyQGBC+GSE114574_PGBObyQGBO
AKTIP	GSE68270_PNPCbyQNSC+GSE70696_TAPbyQNP+GSE99777_PSVZSCbyQSVZSC,	GSE93991_PGBCbyQGBC+GSE114574_PGBObyQGBO
ALAS1	GSE68270_PNPCbyQNSC+GSE70696_TAPbyQNP+GSE99777_PSVZSCbyQSVZSC,	GSE93991_PGBCbyQGBC+GSE114574_PGBObyQGBO
ALDH16A1	GSE68270_PNPCbyQNSC+GSE70696_TAPbyQNP+GSE99777_PSVZSCbyQSVZSC,	GSE93991_PGBCbyQGBC+GSE114574_PGBObyQGBO
ALDH18A1	GSE68270_PNPCbyQNSC+GSE70696_TAPbyQNP+GSE99777_PSVZSCbyQSVZSC,	GSE93991_PGBCbyQGBC+GSE114574_PGBObyQGBO
ALDH1A1	GSE68270_PNPCbyQNSC+GSE70696_TAPbyQNP+GSE99777_PSVZSCbyQSVZSC,	GSE93991_PGBCbyQGBC+GSE114574_PGBObyQGBO
ALDH1B1	GSE68270_PNPCbyQNSC+GSE70696_TAPbyQNP+GSE99777_PSVZSCbyQSVZSC,	GSE93991_PGBCbyQGBC+GSE114574_PGBObyQGBO
ALDH1L1	GSE68270_PNPCbyQNSC+GSE70696_TAPbyQNP+GSE99777_PSVZSCbyQSVZSC,	GSE93991_PGBCbyQGBC+GSE114574_PGBObyQGBO
ALDH2	GSE68270_PNPCbyQNSC+GSE70696_TAPbyQNP+GSE99777_PSVZSCbyQSVZSC,	GSE93991_PGBCbyQGBC+GSE114574_PGBObyQGBO
ALDH3A1	GSE68270_PNPCbyQNSC+GSE70696_TAPbyQNP+GSE99777_PSVZSCbyQSVZSC,	GSE93991_PGBCbyQGBC+GSE114574_PGBObyQGBO
ALDH5A1	GSE68270_PNPCbyQNSC+GSE70696_TAPbyQNP+GSE99777_PSVZSCbyQSVZSC,	GSE93991_PGBCbyQGBC+GSE114574_PGBObyQGBO
ALG1	GSE68270_PNPCbyQNSC+GSE70696_TAPbyQNP+GSE99777_PSVZSCbyQSVZSC,	GSE93991_PGBCbyQGBC+GSE114574_PGBObyQGBO
ALG11	GSE68270_PNPCbyQNSC+GSE70696_TAPbyQNP+GSE99777_PSVZSCbyQSVZSC,	GSE93991_PGBCbyQGBC+GSE114574_PGBObyQGBO
ALG2	GSE68270_PNPCbyQNSC+GSE70696_TAPbyQNP+GSE99777_PSVZSCbyQSVZSC,	GSE93991_PGBCbyQGBC+GSE114574_PGBObyQGBO
ALG5	GSE68270_PNPCbyQNSC+GSE70696_TAPbyQNP+GSE99777_PSVZSCbyQSVZSC,	GSE93991_PGBCbyQGBC+GSE114574_PGBObyQGBO
ALG6	GSE68270_PNPCbyQNSC+GSE70696_TAPbyQNP+GSE99777_PSVZSCbyQSVZSC,	GSE93991_PGBCbyQGBC+GSE114574_PGBObyQGBO
ALG8	GSE68270_PNPCbyQNSC+GSE70696_TAPbyQNP+GSE99777_PSVZSCbyQSVZSC,	GSE93991_PGBCbyQGBC+GSE114574_PGBObyQGBO
ALKBH8	GSE68270_PNPCbyQNSC+GSE70696_TAPbyQNP+GSE99777_PSVZSCbyQSVZSC,	GSE93991_PGBCbyQGBC+GSE114574_PGBObyQGBO
ALMS1	GSE68270_PNPCbyQNSC+GSE70696_TAPbyQNP+GSE99777_PSVZSCbyQSVZSC,	GSE93991_PGBCbyQGBC+GSE114574_PGBObyQGBO
ALYREF	GSE68270_PNPCbyQNSC+GSE70696_TAPbyQNP+GSE99777_PSVZSCbyQSVZSC,	GSE93991_PGBCbyQGBC+GSE114574_PGBObyQGBO
AMER1	GSE68270_PNPCbyQNSC+GSE70696_TAPbyQNP+GSE99777_PSVZSCbyQSVZSC,	GSE93991_PGBCbyQGBC+GSE114574_PGBObyQGBO
AMIGO2	GSE68270_PNPCbyQNSC+GSE70696_TAPbyQNP+GSE99777_PSVZSCbyQSVZSC,	GSE93991_PGBCbyQGBC+GSE114574_PGBObyQGBO
AMMECR1	GSE68270_PNPCbyQNSC+GSE70696_TAPbyQNP+GSE99777_PSVZSCbyQSVZSC,	GSE93991_PGBCbyQGBC+GSE114574_PGBObyQGBO
AMOT	GSE68270_PNPCbyQNSC+GSE70696_TAPbyQNP+GSE99777_PSVZSCbyQSVZSC,	GSE93991_PGBCbyQGBC+GSE114574_PGBObyQGBO
AMOTL1	GSE68270_PNPCbyQNSC+GSE70696_TAPbyQNP+GSE99777_PSVZSCbyQSVZSC,	GSE93991_PGBCbyQGBC+GSE114574_PGBObyQGBO
ANAPC1	GSE68270_PNPCbyQNSC+GSE70696_TAPbyQNP+GSE99777_PSVZSCbyQSVZSC,	GSE93991_PGBCbyQGBC+GSE114574_PGBObyQGBO
ANAPC13	GSE68270_PNPCbyQNSC+GSE70696_TAPbyQNP+GSE99777_PSVZSCbyQSVZSC,	GSE93991_PGBCbyQGBC+GSE114574_PGBObyQGBO
ANAPC15	GSE68270_PNPCbyQNSC+GSE70696_TAPbyQNP+GSE99777_PSVZSCbyQSVZSC,	GSE93991_PGBCbyQGBC+GSE114574_PGBObyQGBO
ANGPTL4	GSE68270_PNPCbyQNSC+GSE70696_TAPbyQNP+GSE99777_PSVZSCbyQSVZSC,	GSE93991_PGBCbyQGBC+GSE114574_PGBObyQGBO
ANKLE2	GSE68270_PNPCbyQNSC+GSE70696_TAPbyQNP+GSE99777_PSVZSCbyQSVZSC,	GSE93991_PGBCbyQGBC+GSE114574_PGBObyQGBO
ANKRD1	GSE68270_PNPCbyQNSC+GSE70696_TAPbyQNP+GSE99777_PSVZSCbyQSVZSC,	GSE93991_PGBCbyQGBC+GSE114574_PGBObyQGBO
ANKRD10	GSE68270_PNPCbyQNSC+GSE70696_TAPbyQNP+GSE99777_PSVZSCbyQSVZSC,	GSE93991_PGBCbyQGBC+GSE114574_PGBObyQGBO
ANKRD13C	GSE68270_PNPCbyQNSC+GSE70696_TAPbyQNP+GSE99777_PSVZSCbyQSVZSC,	GSE93991_PGBCbyQGBC+GSE114574_PGBObyQGBO
ANKRD29	GSE68270_PNPCbyQNSC+GSE70696_TAPbyQNP+GSE99777_PSVZSCbyQSVZSC,	GSE93991_PGBCbyQGBC+GSE114574_PGBObyQGBO
ANKRD37	GSE68270_PNPCbyQNSC+GSE70696_TAPbyQNP+GSE99777_PSVZSCbyQSVZSC,	GSE93991_PGBCbyQGBC+GSE114574_PGBObyQGBO
ANKRD46	GSE68270_PNPCbyQNSC+GSE70696_TAPbyQNP+GSE99777_PSVZSCbyQSVZSC,	GSE93991_PGBCbyQGBC+GSE114574_PGBObyQGBO
ANKRD52	GSE68270_PNPCbyQNSC+GSE70696_TAPbyQNP+GSE99777_PSVZSCbyQSVZSC,	GSE93991_PGBCbyQGBC+GSE114574_PGBObyQGBO
ANKS1A	GSE68270_PNPCbyQNSC+GSE70696_TAPbyQNP+GSE99777_PSVZSCbyQSVZSC,	GSE93991_PGBCbyQGBC+GSE114574_PGBObyQGBO
ANKUB1	GSE68270_PNPCbyQNSC+GSE70696_TAPbyQNP+GSE99777_PSVZSCbyQSVZSC,	GSE93991_PGBCbyQGBC+GSE114574_PGBObyQGBO
ANLN	GSE68270_PNPCbyQNSC+GSE70696_TAPbyQNP+GSE99777_PSVZSCbyQSVZSC,	GSE93991_PGBCbyQGBC+GSE114574_PGBObyQGBO
ANO10	GSE68270_PNPCbyQNSC+GSE70696_TAPbyQNP+GSE99777_PSVZSCbyQSVZSC,	GSE93991_PGBCbyQGBC+GSE114574_PGBObyQGBO
ANO4	GSE68270_PNPCbyQNSC+GSE70696_TAPbyQNP+GSE99777_PSVZSCbyQSVZSC,	GSE93991_PGBCbyQGBC+GSE114574_PGBObyQGBO
ANP32A	GSE68270_PNPCbyQNSC+GSE70696_TAPbyQNP+GSE99777_PSVZSCbyQSVZSC,	GSE93991_PGBCbyQGBC+GSE114574_PGBObyQGBO
ANP32B	GSE68270_PNPCbyQNSC+GSE70696_TAPbyQNP+GSE99777_PSVZSCbyQSVZSC,	GSE93991_PGBCbyQGBC+GSE114574_PGBObyQGBO
ANP32E	GSE68270_PNPCbyQNSC+GSE70696_TAPbyQNP+GSE99777_PSVZSCbyQSVZSC,	GSE93991_PGBCbyQGBC+GSE114574_PGBObyQGBO
ANTXR2	GSE68270_PNPCbyQNSC+GSE70696_TAPbyQNP+GSE99777_PSVZSCbyQSVZSC,	GSE93991_PGBCbyQGBC+GSE114574_PGBObyQGBO
ANXA1	GSE68270_PNPCbyQNSC+GSE70696_TAPbyQNP+GSE99777_PSVZSCbyQSVZSC,	GSE93991_PGBCbyQGBC+GSE114574_PGBObyQGBO
ANXA2	GSE68270_PNPCbyQNSC+GSE70696_TAPbyQNP+GSE99777_PSVZSCbyQSVZSC,	GSE93991_PGBCbyQGBC+GSE114574_PGBObyQGBO
ANXA7	GSE68270_PNPCbyQNSC+GSE70696_TAPbyQNP+GSE99777_PSVZSCbyQSVZSC,	GSE93991_PGBCbyQGBC+GSE114574_PGBObyQGBO
AOC2	GSE68270_PNPCbyQNSC+GSE70696_TAPbyQNP+GSE99777_PSVZSCbyQSVZSC,	GSE93991_PGBCbyQGBC+GSE114574_PGBObyQGBO
AP1B1	GSE68270_PNPCbyQNSC+GSE70696_TAPbyQNP+GSE99777_PSVZSCbyQSVZSC,	GSE93991_PGBCbyQGBC+GSE114574_PGBObyQGBO
AP1G1	GSE68270_PNPCbyQNSC+GSE70696_TAPbyQNP+GSE99777_PSVZSCbyQSVZSC,	GSE93991_PGBCbyQGBC+GSE114574_PGBObyQGBO
AP2M1	GSE68270_PNPCbyQNSC+GSE70696_TAPbyQNP+GSE99777_PSVZSCbyQSVZSC,	GSE93991_PGBCbyQGBC+GSE114574_PGBObyQGBO
AP2S1	GSE68270_PNPCbyQNSC+GSE70696_TAPbyQNP+GSE99777_PSVZSCbyQSVZSC,	GSE93991_PGBCbyQGBC+GSE114574_PGBObyQGBO
AP3M1	GSE68270_PNPCbyQNSC+GSE70696_TAPbyQNP+GSE99777_PSVZSCbyQSVZSC,	GSE93991_PGBCbyQGBC+GSE114574_PGBObyQGBO
AP3M2	GSE68270_PNPCbyQNSC+GSE70696_TAPbyQNP+GSE99777_PSVZSCbyQSVZSC,	GSE93991_PGBCbyQGBC+GSE114574_PGBObyQGBO
AP3S1	GSE68270_PNPCbyQNSC+GSE70696_TAPbyQNP+GSE99777_PSVZSCbyQSVZSC,	GSE93991_PGBCbyQGBC+GSE114574_PGBObyQGBO
AP4B1	GSE68270_PNPCbyQNSC+GSE70696_TAPbyQNP+GSE99777_PSVZSCbyQSVZSC,	GSE93991_PGBCbyQGBC+GSE114574_PGBObyQGBO
AP4E1	GSE68270_PNPCbyQNSC+GSE70696_TAPbyQNP+GSE99777_PSVZSCbyQSVZSC,	GSE93991_PGBCbyQGBC+GSE114574_PGBObyQGBO
AP5B1	GSE68270_PNPCbyQNSC+GSE70696_TAPbyQNP+GSE99777_PSVZSCbyQSVZSC,	GSE93991_PGBCbyQGBC+GSE114574_PGBObyQGBO
AP5S1	GSE68270_PNPCbyQNSC+GSE70696_TAPbyQNP+GSE99777_PSVZSCbyQSVZSC,	GSE93991_PGBCbyQGBC+GSE114574_PGBObyQGBO
APAF1	GSE68270_PNPCbyQNSC+GSE70696_TAPbyQNP+GSE99777_PSVZSCbyQSVZSC,	GSE93991_PGBCbyQGBC+GSE114574_PGBObyQGBO
APBB1	GSE68270_PNPCbyQNSC+GSE70696_TAPbyQNP+GSE99777_PSVZSCbyQSVZSC,	GSE93991_PGBCbyQGBC+GSE114574_PGBObyQGBO
APC	GSE68270_PNPCbyQNSC+GSE70696_TAPbyQNP+GSE99777_PSVZSCbyQSVZSC,	GSE93991_PGBCbyQGBC+GSE114574_PGBObyQGBO
APEX1	GSE68270_PNPCbyQNSC+GSE70696_TAPbyQNP+GSE99777_PSVZSCbyQSVZSC,	GSE93991_PGBCbyQGBC+GSE114574_PGBObyQGBO
APEX2	GSE68270_PNPCbyQNSC+GSE70696_TAPbyQNP+GSE99777_PSVZSCbyQSVZSC,	GSE93991_PGBCbyQGBC+GSE114574_PGBObyQGBO
API5	GSE68270_PNPCbyQNSC+GSE70696_TAPbyQNP+GSE99777_PSVZSCbyQSVZSC,	GSE93991_PGBCbyQGBC+GSE114574_PGBObyQGBO
APLN	GSE68270_PNPCbyQNSC+GSE70696_TAPbyQNP+GSE99777_PSVZSCbyQSVZSC,	GSE93991_PGBCbyQGBC+GSE114574_PGBObyQGBO
APLP2	GSE68270_PNPCbyQNSC+GSE70696_TAPbyQNP+GSE99777_PSVZSCbyQSVZSC,	GSE93991_PGBCbyQGBC+GSE114574_PGBObyQGBO
APMAP	GSE68270_PNPCbyQNSC+GSE70696_TAPbyQNP+GSE99777_PSVZSCbyQSVZSC,	GSE93991_PGBCbyQGBC+GSE114574_PGBObyQGBO
APOO	GSE68270_PNPCbyQNSC+GSE70696_TAPbyQNP+GSE99777_PSVZSCbyQSVZSC,	GSE93991_PGBCbyQGBC+GSE114574_PGBObyQGBO
APOOL	GSE68270_PNPCbyQNSC+GSE70696_TAPbyQNP+GSE99777_PSVZSCbyQSVZSC,	GSE93991_PGBCbyQGBC+GSE114574_PGBObyQGBO
ARC	GSE68270_PNPCbyQNSC+GSE70696_TAPbyQNP+GSE99777_PSVZSCbyQSVZSC,	GSE93991_PGBCbyQGBC+GSE114574_PGBObyQGBO
ARCN1	GSE68270_PNPCbyQNSC+GSE70696_TAPbyQNP+GSE99777_PSVZSCbyQSVZSC,	GSE93991_PGBCbyQGBC+GSE114574_PGBObyQGBO
ARF4	GSE68270_PNPCbyQNSC+GSE70696_TAPbyQNP+GSE99777_PSVZSCbyQSVZSC,	GSE93991_PGBCbyQGBC+GSE114574_PGBObyQGBO
ARFGAP2	GSE68270_PNPCbyQNSC+GSE70696_TAPbyQNP+GSE99777_PSVZSCbyQSVZSC,	GSE93991_PGBCbyQGBC+GSE114574_PGBObyQGBO
ARFGEF1	GSE68270_PNPCbyQNSC+GSE70696_TAPbyQNP+GSE99777_PSVZSCbyQSVZSC,	GSE93991_PGBCbyQGBC+GSE114574_PGBObyQGBO
ARFGEF3	GSE68270_PNPCbyQNSC+GSE70696_TAPbyQNP+GSE99777_PSVZSCbyQSVZSC,	GSE93991_PGBCbyQGBC+GSE114574_PGBObyQGBO
ARFIP1	GSE68270_PNPCbyQNSC+GSE70696_TAPbyQNP+GSE99777_PSVZSCbyQSVZSC,	GSE93991_PGBCbyQGBC+GSE114574_PGBObyQGBO
ARFIP2	GSE68270_PNPCbyQNSC+GSE70696_TAPbyQNP+GSE99777_PSVZSCbyQSVZSC,	GSE93991_PGBCbyQGBC+GSE114574_PGBObyQGBO
ARFRP1	GSE68270_PNPCbyQNSC+GSE70696_TAPbyQNP+GSE99777_PSVZSCbyQSVZSC,	GSE93991_PGBCbyQGBC+GSE114574_PGBObyQGBO
ARG2	GSE68270_PNPCbyQNSC+GSE70696_TAPbyQNP+GSE99777_PSVZSCbyQSVZSC,	GSE93991_PGBCbyQGBC+GSE114574_PGBObyQGBO
ARHGAP1	GSE68270_PNPCbyQNSC+GSE70696_TAPbyQNP+GSE99777_PSVZSCbyQSVZSC,	GSE93991_PGBCbyQGBC+GSE114574_PGBObyQGBO
ARHGAP11A	GSE68270_PNPCbyQNSC+GSE70696_TAPbyQNP+GSE99777_PSVZSCbyQSVZSC,	GSE93991_PGBCbyQGBC+GSE114574_PGBObyQGBO
ARHGAP12	GSE68270_PNPCbyQNSC+GSE70696_TAPbyQNP+GSE99777_PSVZSCbyQSVZSC,	GSE93991_PGBCbyQGBC+GSE114574_PGBObyQGBO
ARHGAP17	GSE68270_PNPCbyQNSC+GSE70696_TAPbyQNP+GSE99777_PSVZSCbyQSVZSC,	GSE93991_PGBCbyQGBC+GSE114574_PGBObyQGBO
ARHGAP18	GSE68270_PNPCbyQNSC+GSE70696_TAPbyQNP+GSE99777_PSVZSCbyQSVZSC,	GSE93991_PGBCbyQGBC+GSE114574_PGBObyQGBO
ARHGAP21	GSE68270_PNPCbyQNSC+GSE70696_TAPbyQNP+GSE99777_PSVZSCbyQSVZSC,	GSE93991_PGBCbyQGBC+GSE114574_PGBObyQGBO
ARHGAP23	GSE68270_PNPCbyQNSC+GSE70696_TAPbyQNP+GSE99777_PSVZSCbyQSVZSC,	GSE93991_PGBCbyQGBC+GSE114574_PGBObyQGBO
ARHGAP29	GSE68270_PNPCbyQNSC+GSE70696_TAPbyQNP+GSE99777_PSVZSCbyQSVZSC,	GSE93991_PGBCbyQGBC+GSE114574_PGBObyQGBO
ARHGAP33	GSE68270_PNPCbyQNSC+GSE70696_TAPbyQNP+GSE99777_PSVZSCbyQSVZSC,	GSE93991_PGBCbyQGBC+GSE114574_PGBObyQGBO
ARHGAP35	GSE68270_PNPCbyQNSC+GSE70696_TAPbyQNP+GSE99777_PSVZSCbyQSVZSC,	GSE93991_PGBCbyQGBC+GSE114574_PGBObyQGBO
ARHGAP39	GSE68270_PNPCbyQNSC+GSE70696_TAPbyQNP+GSE99777_PSVZSCbyQSVZSC,	GSE93991_PGBCbyQGBC+GSE114574_PGBObyQGBO
ARHGEF19	GSE68270_PNPCbyQNSC+GSE70696_TAPbyQNP+GSE99777_PSVZSCbyQSVZSC,	GSE93991_PGBCbyQGBC+GSE114574_PGBObyQGBO
ARHGEF2	GSE68270_PNPCbyQNSC+GSE70696_TAPbyQNP+GSE99777_PSVZSCbyQSVZSC,	GSE93991_PGBCbyQGBC+GSE114574_PGBObyQGBO
ARHGEF26	GSE68270_PNPCbyQNSC+GSE70696_TAPbyQNP+GSE99777_PSVZSCbyQSVZSC,	GSE93991_PGBCbyQGBC+GSE114574_PGBObyQGBO
ARHGEF28	GSE68270_PNPCbyQNSC+GSE70696_TAPbyQNP+GSE99777_PSVZSCbyQSVZSC,	GSE93991_PGBCbyQGBC+GSE114574_PGBObyQGBO
ARHGEF39	GSE68270_PNPCbyQNSC+GSE70696_TAPbyQNP+GSE99777_PSVZSCbyQSVZSC,	GSE93991_PGBCbyQGBC+GSE114574_PGBObyQGBO
ARID1A	GSE68270_PNPCbyQNSC+GSE70696_TAPbyQNP+GSE99777_PSVZSCbyQSVZSC,	GSE93991_PGBCbyQGBC+GSE114574_PGBObyQGBO
ARID1B	GSE68270_PNPCbyQNSC+GSE70696_TAPbyQNP+GSE99777_PSVZSCbyQSVZSC,	GSE93991_PGBCbyQGBC+GSE114574_PGBObyQGBO
ARID5B	GSE68270_PNPCbyQNSC+GSE70696_TAPbyQNP+GSE99777_PSVZSCbyQSVZSC,	GSE93991_PGBCbyQGBC+GSE114574_PGBObyQGBO
ARL10	GSE68270_PNPCbyQNSC+GSE70696_TAPbyQNP+GSE99777_PSVZSCbyQSVZSC,	GSE93991_PGBCbyQGBC+GSE114574_PGBObyQGBO
ARL13B	GSE68270_PNPCbyQNSC+GSE70696_TAPbyQNP+GSE99777_PSVZSCbyQSVZSC,	GSE93991_PGBCbyQGBC+GSE114574_PGBObyQGBO
ARL14EP	GSE68270_PNPCbyQNSC+GSE70696_TAPbyQNP+GSE99777_PSVZSCbyQSVZSC,	GSE93991_PGBCbyQGBC+GSE114574_PGBObyQGBO
ARL2BP	GSE68270_PNPCbyQNSC+GSE70696_TAPbyQNP+GSE99777_PSVZSCbyQSVZSC,	GSE93991_PGBCbyQGBC+GSE114574_PGBObyQGBO
ARL3	GSE68270_PNPCbyQNSC+GSE70696_TAPbyQNP+GSE99777_PSVZSCbyQSVZSC,	GSE93991_PGBCbyQGBC+GSE114574_PGBObyQGBO
ARL4A	GSE68270_PNPCbyQNSC+GSE70696_TAPbyQNP+GSE99777_PSVZSCbyQSVZSC,	GSE93991_PGBCbyQGBC+GSE114574_PGBObyQGBO
ARL4C	GSE68270_PNPCbyQNSC+GSE70696_TAPbyQNP+GSE99777_PSVZSCbyQSVZSC,	GSE93991_PGBCbyQGBC+GSE114574_PGBObyQGBO
ARL4D	GSE68270_PNPCbyQNSC+GSE70696_TAPbyQNP+GSE99777_PSVZSCbyQSVZSC,	GSE93991_PGBCbyQGBC+GSE114574_PGBObyQGBO
ARL5A	GSE68270_PNPCbyQNSC+GSE70696_TAPbyQNP+GSE99777_PSVZSCbyQSVZSC,	GSE93991_PGBCbyQGBC+GSE114574_PGBObyQGBO
ARL5B	GSE68270_PNPCbyQNSC+GSE70696_TAPbyQNP+GSE99777_PSVZSCbyQSVZSC,	GSE93991_PGBCbyQGBC+GSE114574_PGBObyQGBO
ARL6IP5	GSE68270_PNPCbyQNSC+GSE70696_TAPbyQNP+GSE99777_PSVZSCbyQSVZSC,	GSE93991_PGBCbyQGBC+GSE114574_PGBObyQGBO
ARL6IP6	GSE68270_PNPCbyQNSC+GSE70696_TAPbyQNP+GSE99777_PSVZSCbyQSVZSC,	GSE93991_PGBCbyQGBC+GSE114574_PGBObyQGBO
ARL8B	GSE68270_PNPCbyQNSC+GSE70696_TAPbyQNP+GSE99777_PSVZSCbyQSVZSC,	GSE93991_PGBCbyQGBC+GSE114574_PGBObyQGBO
ARMC1	GSE68270_PNPCbyQNSC+GSE70696_TAPbyQNP+GSE99777_PSVZSCbyQSVZSC,	GSE93991_PGBCbyQGBC+GSE114574_PGBObyQGBO
ARMC6	GSE68270_PNPCbyQNSC+GSE70696_TAPbyQNP+GSE99777_PSVZSCbyQSVZSC,	GSE93991_PGBCbyQGBC+GSE114574_PGBObyQGBO
ARMC8	GSE68270_PNPCbyQNSC+GSE70696_TAPbyQNP+GSE99777_PSVZSCbyQSVZSC,	GSE93991_PGBCbyQGBC+GSE114574_PGBObyQGBO
ARMC9	GSE68270_PNPCbyQNSC+GSE70696_TAPbyQNP+GSE99777_PSVZSCbyQSVZSC,	GSE93991_PGBCbyQGBC+GSE114574_PGBObyQGBO
ARMCX1	GSE68270_PNPCbyQNSC+GSE70696_TAPbyQNP+GSE99777_PSVZSCbyQSVZSC,	GSE93991_PGBCbyQGBC+GSE114574_PGBObyQGBO
ARMCX3	GSE68270_PNPCbyQNSC+GSE70696_TAPbyQNP+GSE99777_PSVZSCbyQSVZSC,	GSE93991_PGBCbyQGBC+GSE114574_PGBObyQGBO
ARMCX4	GSE68270_PNPCbyQNSC+GSE70696_TAPbyQNP+GSE99777_PSVZSCbyQSVZSC,	GSE93991_PGBCbyQGBC+GSE114574_PGBObyQGBO
ARMCX5	GSE68270_PNPCbyQNSC+GSE70696_TAPbyQNP+GSE99777_PSVZSCbyQSVZSC,	GSE93991_PGBCbyQGBC+GSE114574_PGBObyQGBO
ARMCX6	GSE68270_PNPCbyQNSC+GSE70696_TAPbyQNP+GSE99777_PSVZSCbyQSVZSC,	GSE93991_PGBCbyQGBC+GSE114574_PGBObyQGBO
ARMT1	GSE68270_PNPCbyQNSC+GSE70696_TAPbyQNP+GSE99777_PSVZSCbyQSVZSC,	GSE93991_PGBCbyQGBC+GSE114574_PGBObyQGBO
ARPC2	GSE68270_PNPCbyQNSC+GSE70696_TAPbyQNP+GSE99777_PSVZSCbyQSVZSC,	GSE93991_PGBCbyQGBC+GSE114574_PGBObyQGBO
ARPC3	GSE68270_PNPCbyQNSC+GSE70696_TAPbyQNP+GSE99777_PSVZSCbyQSVZSC,	GSE93991_PGBCbyQGBC+GSE114574_PGBObyQGBO
ARPC5L	GSE68270_PNPCbyQNSC+GSE70696_TAPbyQNP+GSE99777_PSVZSCbyQSVZSC,	GSE93991_PGBCbyQGBC+GSE114574_PGBObyQGBO
ARRB2	GSE68270_PNPCbyQNSC+GSE70696_TAPbyQNP+GSE99777_PSVZSCbyQSVZSC,	GSE93991_PGBCbyQGBC+GSE114574_PGBObyQGBO
ARRDC3	GSE68270_PNPCbyQNSC+GSE70696_TAPbyQNP+GSE99777_PSVZSCbyQSVZSC,	GSE93991_PGBCbyQGBC+GSE114574_PGBObyQGBO
ARSK	GSE68270_PNPCbyQNSC+GSE70696_TAPbyQNP+GSE99777_PSVZSCbyQSVZSC,	GSE93991_PGBCbyQGBC+GSE114574_PGBObyQGBO
ARV1	GSE68270_PNPCbyQNSC+GSE70696_TAPbyQNP+GSE99777_PSVZSCbyQSVZSC,	GSE93991_PGBCbyQGBC+GSE114574_PGBObyQGBO
ARX	GSE68270_PNPCbyQNSC+GSE70696_TAPbyQNP+GSE99777_PSVZSCbyQSVZSC,	GSE93991_PGBCbyQGBC+GSE114574_PGBObyQGBO
ASAP1	GSE68270_PNPCbyQNSC+GSE70696_TAPbyQNP+GSE99777_PSVZSCbyQSVZSC,	GSE93991_PGBCbyQGBC+GSE114574_PGBObyQGBO
ASAP2	GSE68270_PNPCbyQNSC+GSE70696_TAPbyQNP+GSE99777_PSVZSCbyQSVZSC,	GSE93991_PGBCbyQGBC+GSE114574_PGBObyQGBO
ASCC1	GSE68270_PNPCbyQNSC+GSE70696_TAPbyQNP+GSE99777_PSVZSCbyQSVZSC,	GSE93991_PGBCbyQGBC+GSE114574_PGBObyQGBO
ASCC2	GSE68270_PNPCbyQNSC+GSE70696_TAPbyQNP+GSE99777_PSVZSCbyQSVZSC,	GSE93991_PGBCbyQGBC+GSE114574_PGBObyQGBO
ASCC3	GSE68270_PNPCbyQNSC+GSE70696_TAPbyQNP+GSE99777_PSVZSCbyQSVZSC,	GSE93991_PGBCbyQGBC+GSE114574_PGBObyQGBO
ASF1B	GSE68270_PNPCbyQNSC+GSE70696_TAPbyQNP+GSE99777_PSVZSCbyQSVZSC,	GSE93991_PGBCbyQGBC+GSE114574_PGBObyQGBO
ASH1L	GSE68270_PNPCbyQNSC+GSE70696_TAPbyQNP+GSE99777_PSVZSCbyQSVZSC,	GSE93991_PGBCbyQGBC+GSE114574_PGBObyQGBO
ASH2L	GSE68270_PNPCbyQNSC+GSE70696_TAPbyQNP+GSE99777_PSVZSCbyQSVZSC,	GSE93991_PGBCbyQGBC+GSE114574_PGBObyQGBO
ASMTL	GSE68270_PNPCbyQNSC+GSE70696_TAPbyQNP+GSE99777_PSVZSCbyQSVZSC,	GSE93991_PGBCbyQGBC+GSE114574_PGBObyQGBO
ASNA1	GSE68270_PNPCbyQNSC+GSE70696_TAPbyQNP+GSE99777_PSVZSCbyQSVZSC,	GSE93991_PGBCbyQGBC+GSE114574_PGBObyQGBO
ASNSD1	GSE68270_PNPCbyQNSC+GSE70696_TAPbyQNP+GSE99777_PSVZSCbyQSVZSC,	GSE93991_PGBCbyQGBC+GSE114574_PGBObyQGBO
ASPM	GSE68270_PNPCbyQNSC+GSE70696_TAPbyQNP+GSE99777_PSVZSCbyQSVZSC,	GSE93991_PGBCbyQGBC+GSE114574_PGBObyQGBO
ASRGL1	GSE68270_PNPCbyQNSC+GSE70696_TAPbyQNP+GSE99777_PSVZSCbyQSVZSC,	GSE93991_PGBCbyQGBC+GSE114574_PGBObyQGBO
ASS1	GSE68270_PNPCbyQNSC+GSE70696_TAPbyQNP+GSE99777_PSVZSCbyQSVZSC,	GSE93991_PGBCbyQGBC+GSE114574_PGBObyQGBO
ASTE1	GSE68270_PNPCbyQNSC+GSE70696_TAPbyQNP+GSE99777_PSVZSCbyQSVZSC,	GSE93991_PGBCbyQGBC+GSE114574_PGBObyQGBO
ASXL2	GSE68270_PNPCbyQNSC+GSE70696_TAPbyQNP+GSE99777_PSVZSCbyQSVZSC,	GSE93991_PGBCbyQGBC+GSE114574_PGBObyQGBO
ATAD3A	GSE68270_PNPCbyQNSC+GSE70696_TAPbyQNP+GSE99777_PSVZSCbyQSVZSC,	GSE93991_PGBCbyQGBC+GSE114574_PGBObyQGBO
ATAD5	GSE68270_PNPCbyQNSC+GSE70696_TAPbyQNP+GSE99777_PSVZSCbyQSVZSC,	GSE93991_PGBCbyQGBC+GSE114574_PGBObyQGBO
ATF6	GSE68270_PNPCbyQNSC+GSE70696_TAPbyQNP+GSE99777_PSVZSCbyQSVZSC,	GSE93991_PGBCbyQGBC+GSE114574_PGBObyQGBO
ATG16L1	GSE68270_PNPCbyQNSC+GSE70696_TAPbyQNP+GSE99777_PSVZSCbyQSVZSC,	GSE93991_PGBCbyQGBC+GSE114574_PGBObyQGBO
ATG16L2	GSE68270_PNPCbyQNSC+GSE70696_TAPbyQNP+GSE99777_PSVZSCbyQSVZSC,	GSE93991_PGBCbyQGBC+GSE114574_PGBObyQGBO
ATG5	GSE68270_PNPCbyQNSC+GSE70696_TAPbyQNP+GSE99777_PSVZSCbyQSVZSC,	GSE93991_PGBCbyQGBC+GSE114574_PGBObyQGBO
ATIC	GSE68270_PNPCbyQNSC+GSE70696_TAPbyQNP+GSE99777_PSVZSCbyQSVZSC,	GSE93991_PGBCbyQGBC+GSE114574_PGBObyQGBO
ATL2	GSE68270_PNPCbyQNSC+GSE70696_TAPbyQNP+GSE99777_PSVZSCbyQSVZSC,	GSE93991_PGBCbyQGBC+GSE114574_PGBObyQGBO
ATL3	GSE68270_PNPCbyQNSC+GSE70696_TAPbyQNP+GSE99777_PSVZSCbyQSVZSC,	GSE93991_PGBCbyQGBC+GSE114574_PGBObyQGBO
ATP10A	GSE68270_PNPCbyQNSC+GSE70696_TAPbyQNP+GSE99777_PSVZSCbyQSVZSC,	GSE93991_PGBCbyQGBC+GSE114574_PGBObyQGBO
ATP10D	GSE68270_PNPCbyQNSC+GSE70696_TAPbyQNP+GSE99777_PSVZSCbyQSVZSC,	GSE93991_PGBCbyQGBC+GSE114574_PGBObyQGBO
ATP11C	GSE68270_PNPCbyQNSC+GSE70696_TAPbyQNP+GSE99777_PSVZSCbyQSVZSC,	GSE93991_PGBCbyQGBC+GSE114574_PGBObyQGBO
ATP13A3	GSE68270_PNPCbyQNSC+GSE70696_TAPbyQNP+GSE99777_PSVZSCbyQSVZSC,	GSE93991_PGBCbyQGBC+GSE114574_PGBObyQGBO
ATP1A2	GSE68270_PNPCbyQNSC+GSE70696_TAPbyQNP+GSE99777_PSVZSCbyQSVZSC,	GSE93991_PGBCbyQGBC+GSE114574_PGBObyQGBO
ATP1B3	GSE68270_PNPCbyQNSC+GSE70696_TAPbyQNP+GSE99777_PSVZSCbyQSVZSC,	GSE93991_PGBCbyQGBC+GSE114574_PGBObyQGBO
ATP2C1	GSE68270_PNPCbyQNSC+GSE70696_TAPbyQNP+GSE99777_PSVZSCbyQSVZSC,	GSE93991_PGBCbyQGBC+GSE114574_PGBObyQGBO
ATP5F1E	GSE68270_PNPCbyQNSC+GSE70696_TAPbyQNP+GSE99777_PSVZSCbyQSVZSC,	GSE93991_PGBCbyQGBC+GSE114574_PGBObyQGBO
ATP5IF1	GSE68270_PNPCbyQNSC+GSE70696_TAPbyQNP+GSE99777_PSVZSCbyQSVZSC,	GSE93991_PGBCbyQGBC+GSE114574_PGBObyQGBO
ATP5MC3	GSE68270_PNPCbyQNSC+GSE70696_TAPbyQNP+GSE99777_PSVZSCbyQSVZSC,	GSE93991_PGBCbyQGBC+GSE114574_PGBObyQGBO
ATP5ME	GSE68270_PNPCbyQNSC+GSE70696_TAPbyQNP+GSE99777_PSVZSCbyQSVZSC,	GSE93991_PGBCbyQGBC+GSE114574_PGBObyQGBO
ATP6V0A2	GSE68270_PNPCbyQNSC+GSE70696_TAPbyQNP+GSE99777_PSVZSCbyQSVZSC,	GSE93991_PGBCbyQGBC+GSE114574_PGBObyQGBO
ATP6V0B	GSE68270_PNPCbyQNSC+GSE70696_TAPbyQNP+GSE99777_PSVZSCbyQSVZSC,	GSE93991_PGBCbyQGBC+GSE114574_PGBObyQGBO
ATP6V0D1	GSE68270_PNPCbyQNSC+GSE70696_TAPbyQNP+GSE99777_PSVZSCbyQSVZSC,	GSE93991_PGBCbyQGBC+GSE114574_PGBObyQGBO
ATP6V0E1	GSE68270_PNPCbyQNSC+GSE70696_TAPbyQNP+GSE99777_PSVZSCbyQSVZSC,	GSE93991_PGBCbyQGBC+GSE114574_PGBObyQGBO
ATP6V1C1	GSE68270_PNPCbyQNSC+GSE70696_TAPbyQNP+GSE99777_PSVZSCbyQSVZSC,	GSE93991_PGBCbyQGBC+GSE114574_PGBObyQGBO
ATP6V1D	GSE68270_PNPCbyQNSC+GSE70696_TAPbyQNP+GSE99777_PSVZSCbyQSVZSC,	GSE93991_PGBCbyQGBC+GSE114574_PGBObyQGBO
ATP6V1E1	GSE68270_PNPCbyQNSC+GSE70696_TAPbyQNP+GSE99777_PSVZSCbyQSVZSC,	GSE93991_PGBCbyQGBC+GSE114574_PGBObyQGBO
ATP6V1G1	GSE68270_PNPCbyQNSC+GSE70696_TAPbyQNP+GSE99777_PSVZSCbyQSVZSC,	GSE93991_PGBCbyQGBC+GSE114574_PGBObyQGBO
ATP8B2	GSE68270_PNPCbyQNSC+GSE70696_TAPbyQNP+GSE99777_PSVZSCbyQSVZSC,	GSE93991_PGBCbyQGBC+GSE114574_PGBObyQGBO
ATR	GSE68270_PNPCbyQNSC+GSE70696_TAPbyQNP+GSE99777_PSVZSCbyQSVZSC,	GSE93991_PGBCbyQGBC+GSE114574_PGBObyQGBO
ATRAID	GSE68270_PNPCbyQNSC+GSE70696_TAPbyQNP+GSE99777_PSVZSCbyQSVZSC,	GSE93991_PGBCbyQGBC+GSE114574_PGBObyQGBO
ATRIP	GSE68270_PNPCbyQNSC+GSE70696_TAPbyQNP+GSE99777_PSVZSCbyQSVZSC,	GSE93991_PGBCbyQGBC+GSE114574_PGBObyQGBO
ATRN	GSE68270_PNPCbyQNSC+GSE70696_TAPbyQNP+GSE99777_PSVZSCbyQSVZSC,	GSE93991_PGBCbyQGBC+GSE114574_PGBObyQGBO
ATRX	GSE68270_PNPCbyQNSC+GSE70696_TAPbyQNP+GSE99777_PSVZSCbyQSVZSC,	GSE93991_PGBCbyQGBC+GSE114574_PGBObyQGBO
AUNIP	GSE68270_PNPCbyQNSC+GSE70696_TAPbyQNP+GSE99777_PSVZSCbyQSVZSC,	GSE93991_PGBCbyQGBC+GSE114574_PGBObyQGBO
AURKA	GSE68270_PNPCbyQNSC+GSE70696_TAPbyQNP+GSE99777_PSVZSCbyQSVZSC,	GSE93991_PGBCbyQGBC+GSE114574_PGBObyQGBO
AURKAIP1	GSE68270_PNPCbyQNSC+GSE70696_TAPbyQNP+GSE99777_PSVZSCbyQSVZSC,	GSE93991_PGBCbyQGBC+GSE114574_PGBObyQGBO
AURKB	GSE68270_PNPCbyQNSC+GSE70696_TAPbyQNP+GSE99777_PSVZSCbyQSVZSC,	GSE93991_PGBCbyQGBC+GSE114574_PGBObyQGBO
AVEN	GSE68270_PNPCbyQNSC+GSE70696_TAPbyQNP+GSE99777_PSVZSCbyQSVZSC,	GSE93991_PGBCbyQGBC+GSE114574_PGBObyQGBO
AXIN2	GSE68270_PNPCbyQNSC+GSE70696_TAPbyQNP+GSE99777_PSVZSCbyQSVZSC,	GSE93991_PGBCbyQGBC+GSE114574_PGBObyQGBO
AZI2	GSE68270_PNPCbyQNSC+GSE70696_TAPbyQNP+GSE99777_PSVZSCbyQSVZSC,	GSE93991_PGBCbyQGBC+GSE114574_PGBObyQGBO
AZIN1	GSE68270_PNPCbyQNSC+GSE70696_TAPbyQNP+GSE99777_PSVZSCbyQSVZSC,	GSE93991_PGBCbyQGBC+GSE114574_PGBObyQGBO
B2M	GSE68270_PNPCbyQNSC+GSE70696_TAPbyQNP+GSE99777_PSVZSCbyQSVZSC,	GSE93991_PGBCbyQGBC+GSE114574_PGBObyQGBO
B3GALNT1	GSE68270_PNPCbyQNSC+GSE70696_TAPbyQNP+GSE99777_PSVZSCbyQSVZSC,	GSE93991_PGBCbyQGBC+GSE114574_PGBObyQGBO
B3GALT6	GSE68270_PNPCbyQNSC+GSE70696_TAPbyQNP+GSE99777_PSVZSCbyQSVZSC,	GSE93991_PGBCbyQGBC+GSE114574_PGBObyQGBO
B3GLCT	GSE68270_PNPCbyQNSC+GSE70696_TAPbyQNP+GSE99777_PSVZSCbyQSVZSC,	GSE93991_PGBCbyQGBC+GSE114574_PGBObyQGBO
B3GNT7	GSE68270_PNPCbyQNSC+GSE70696_TAPbyQNP+GSE99777_PSVZSCbyQSVZSC,	GSE93991_PGBCbyQGBC+GSE114574_PGBObyQGBO
B3GNT9	GSE68270_PNPCbyQNSC+GSE70696_TAPbyQNP+GSE99777_PSVZSCbyQSVZSC,	GSE93991_PGBCbyQGBC+GSE114574_PGBObyQGBO
B3GNTL1	GSE68270_PNPCbyQNSC+GSE70696_TAPbyQNP+GSE99777_PSVZSCbyQSVZSC,	GSE93991_PGBCbyQGBC+GSE114574_PGBObyQGBO
B4GALT2	GSE68270_PNPCbyQNSC+GSE70696_TAPbyQNP+GSE99777_PSVZSCbyQSVZSC,	GSE93991_PGBCbyQGBC+GSE114574_PGBObyQGBO
B4GALT4	GSE68270_PNPCbyQNSC+GSE70696_TAPbyQNP+GSE99777_PSVZSCbyQSVZSC,	GSE93991_PGBCbyQGBC+GSE114574_PGBObyQGBO
B4GALT6	GSE68270_PNPCbyQNSC+GSE70696_TAPbyQNP+GSE99777_PSVZSCbyQSVZSC,	GSE93991_PGBCbyQGBC+GSE114574_PGBObyQGBO
BAALC	GSE68270_PNPCbyQNSC+GSE70696_TAPbyQNP+GSE99777_PSVZSCbyQSVZSC,	GSE93991_PGBCbyQGBC+GSE114574_PGBObyQGBO
BAG1	GSE68270_PNPCbyQNSC+GSE70696_TAPbyQNP+GSE99777_PSVZSCbyQSVZSC,	GSE93991_PGBCbyQGBC+GSE114574_PGBObyQGBO
BAG2	GSE68270_PNPCbyQNSC+GSE70696_TAPbyQNP+GSE99777_PSVZSCbyQSVZSC,	GSE93991_PGBCbyQGBC+GSE114574_PGBObyQGBO
BAG6	GSE68270_PNPCbyQNSC+GSE70696_TAPbyQNP+GSE99777_PSVZSCbyQSVZSC,	GSE93991_PGBCbyQGBC+GSE114574_PGBObyQGBO
BAIAP3	GSE68270_PNPCbyQNSC+GSE70696_TAPbyQNP+GSE99777_PSVZSCbyQSVZSC,	GSE93991_PGBCbyQGBC+GSE114574_PGBObyQGBO
BAMBI	GSE68270_PNPCbyQNSC+GSE70696_TAPbyQNP+GSE99777_PSVZSCbyQSVZSC,	GSE93991_PGBCbyQGBC+GSE114574_PGBObyQGBO
BANF1	GSE68270_PNPCbyQNSC+GSE70696_TAPbyQNP+GSE99777_PSVZSCbyQSVZSC,	GSE93991_PGBCbyQGBC+GSE114574_PGBObyQGBO
BARD1	GSE68270_PNPCbyQNSC+GSE70696_TAPbyQNP+GSE99777_PSVZSCbyQSVZSC,	GSE93991_PGBCbyQGBC+GSE114574_PGBObyQGBO
BASP1	GSE68270_PNPCbyQNSC+GSE70696_TAPbyQNP+GSE99777_PSVZSCbyQSVZSC,	GSE93991_PGBCbyQGBC+GSE114574_PGBObyQGBO
BAZ1A	GSE68270_PNPCbyQNSC+GSE70696_TAPbyQNP+GSE99777_PSVZSCbyQSVZSC,	GSE93991_PGBCbyQGBC+GSE114574_PGBObyQGBO
BAZ1B	GSE68270_PNPCbyQNSC+GSE70696_TAPbyQNP+GSE99777_PSVZSCbyQSVZSC,	GSE93991_PGBCbyQGBC+GSE114574_PGBObyQGBO
BBS12	GSE68270_PNPCbyQNSC+GSE70696_TAPbyQNP+GSE99777_PSVZSCbyQSVZSC,	GSE93991_PGBCbyQGBC+GSE114574_PGBObyQGBO
BCAN	GSE68270_PNPCbyQNSC+GSE70696_TAPbyQNP+GSE99777_PSVZSCbyQSVZSC,	GSE93991_PGBCbyQGBC+GSE114574_PGBObyQGBO
BCAP29	GSE68270_PNPCbyQNSC+GSE70696_TAPbyQNP+GSE99777_PSVZSCbyQSVZSC,	GSE93991_PGBCbyQGBC+GSE114574_PGBObyQGBO
BCAS2	GSE68270_PNPCbyQNSC+GSE70696_TAPbyQNP+GSE99777_PSVZSCbyQSVZSC,	GSE93991_PGBCbyQGBC+GSE114574_PGBObyQGBO
BCAT1	GSE68270_PNPCbyQNSC+GSE70696_TAPbyQNP+GSE99777_PSVZSCbyQSVZSC,	GSE93991_PGBCbyQGBC+GSE114574_PGBObyQGBO
BCCIP	GSE68270_PNPCbyQNSC+GSE70696_TAPbyQNP+GSE99777_PSVZSCbyQSVZSC,	GSE93991_PGBCbyQGBC+GSE114574_PGBObyQGBO
BCL10	GSE68270_PNPCbyQNSC+GSE70696_TAPbyQNP+GSE99777_PSVZSCbyQSVZSC,	GSE93991_PGBCbyQGBC+GSE114574_PGBObyQGBO
BCL2L12	GSE68270_PNPCbyQNSC+GSE70696_TAPbyQNP+GSE99777_PSVZSCbyQSVZSC,	GSE93991_PGBCbyQGBC+GSE114574_PGBObyQGBO
BCL2L13	GSE68270_PNPCbyQNSC+GSE70696_TAPbyQNP+GSE99777_PSVZSCbyQSVZSC,	GSE93991_PGBCbyQGBC+GSE114574_PGBObyQGBO
BCLAF1	GSE68270_PNPCbyQNSC+GSE70696_TAPbyQNP+GSE99777_PSVZSCbyQSVZSC,	GSE93991_PGBCbyQGBC+GSE114574_PGBObyQGBO
BCOR	GSE68270_PNPCbyQNSC+GSE70696_TAPbyQNP+GSE99777_PSVZSCbyQSVZSC,	GSE93991_PGBCbyQGBC+GSE114574_PGBObyQGBO
BCS1L	GSE68270_PNPCbyQNSC+GSE70696_TAPbyQNP+GSE99777_PSVZSCbyQSVZSC,	GSE93991_PGBCbyQGBC+GSE114574_PGBObyQGBO
BEND3	GSE68270_PNPCbyQNSC+GSE70696_TAPbyQNP+GSE99777_PSVZSCbyQSVZSC,	GSE93991_PGBCbyQGBC+GSE114574_PGBObyQGBO
BFAR	GSE68270_PNPCbyQNSC+GSE70696_TAPbyQNP+GSE99777_PSVZSCbyQSVZSC,	GSE93991_PGBCbyQGBC+GSE114574_PGBObyQGBO
BGN	GSE68270_PNPCbyQNSC+GSE70696_TAPbyQNP+GSE99777_PSVZSCbyQSVZSC,	GSE93991_PGBCbyQGBC+GSE114574_PGBObyQGBO
BHLHB9	GSE68270_PNPCbyQNSC+GSE70696_TAPbyQNP+GSE99777_PSVZSCbyQSVZSC,	GSE93991_PGBCbyQGBC+GSE114574_PGBObyQGBO
BICC1	GSE68270_PNPCbyQNSC+GSE70696_TAPbyQNP+GSE99777_PSVZSCbyQSVZSC,	GSE93991_PGBCbyQGBC+GSE114574_PGBObyQGBO
BICD2	GSE68270_PNPCbyQNSC+GSE70696_TAPbyQNP+GSE99777_PSVZSCbyQSVZSC,	GSE93991_PGBCbyQGBC+GSE114574_PGBObyQGBO
BIN1	GSE68270_PNPCbyQNSC+GSE70696_TAPbyQNP+GSE99777_PSVZSCbyQSVZSC,	GSE93991_PGBCbyQGBC+GSE114574_PGBObyQGBO
BIRC2	GSE68270_PNPCbyQNSC+GSE70696_TAPbyQNP+GSE99777_PSVZSCbyQSVZSC,	GSE93991_PGBCbyQGBC+GSE114574_PGBObyQGBO
BIRC5	GSE68270_PNPCbyQNSC+GSE70696_TAPbyQNP+GSE99777_PSVZSCbyQSVZSC,	GSE93991_PGBCbyQGBC+GSE114574_PGBObyQGBO
BLM	GSE68270_PNPCbyQNSC+GSE70696_TAPbyQNP+GSE99777_PSVZSCbyQSVZSC,	GSE93991_PGBCbyQGBC+GSE114574_PGBObyQGBO
BLMH	GSE68270_PNPCbyQNSC+GSE70696_TAPbyQNP+GSE99777_PSVZSCbyQSVZSC,	GSE93991_PGBCbyQGBC+GSE114574_PGBObyQGBO
BLOC1S4	GSE68270_PNPCbyQNSC+GSE70696_TAPbyQNP+GSE99777_PSVZSCbyQSVZSC,	GSE93991_PGBCbyQGBC+GSE114574_PGBObyQGBO
BLZF1	GSE68270_PNPCbyQNSC+GSE70696_TAPbyQNP+GSE99777_PSVZSCbyQSVZSC,	GSE93991_PGBCbyQGBC+GSE114574_PGBObyQGBO
BMP1	GSE68270_PNPCbyQNSC+GSE70696_TAPbyQNP+GSE99777_PSVZSCbyQSVZSC,	GSE93991_PGBCbyQGBC+GSE114574_PGBObyQGBO
BMP7	GSE68270_PNPCbyQNSC+GSE70696_TAPbyQNP+GSE99777_PSVZSCbyQSVZSC,	GSE93991_PGBCbyQGBC+GSE114574_PGBObyQGBO
BMPER	GSE68270_PNPCbyQNSC+GSE70696_TAPbyQNP+GSE99777_PSVZSCbyQSVZSC,	GSE93991_PGBCbyQGBC+GSE114574_PGBObyQGBO
BMPR1A	GSE68270_PNPCbyQNSC+GSE70696_TAPbyQNP+GSE99777_PSVZSCbyQSVZSC,	GSE93991_PGBCbyQGBC+GSE114574_PGBObyQGBO
BMPR2	GSE68270_PNPCbyQNSC+GSE70696_TAPbyQNP+GSE99777_PSVZSCbyQSVZSC,	GSE93991_PGBCbyQGBC+GSE114574_PGBObyQGBO
BMS1	GSE68270_PNPCbyQNSC+GSE70696_TAPbyQNP+GSE99777_PSVZSCbyQSVZSC,	GSE93991_PGBCbyQGBC+GSE114574_PGBObyQGBO
BMT2	GSE68270_PNPCbyQNSC+GSE70696_TAPbyQNP+GSE99777_PSVZSCbyQSVZSC,	GSE93991_PGBCbyQGBC+GSE114574_PGBObyQGBO
BNIP1	GSE68270_PNPCbyQNSC+GSE70696_TAPbyQNP+GSE99777_PSVZSCbyQSVZSC,	GSE93991_PGBCbyQGBC+GSE114574_PGBObyQGBO
BNIP2	GSE68270_PNPCbyQNSC+GSE70696_TAPbyQNP+GSE99777_PSVZSCbyQSVZSC,	GSE93991_PGBCbyQGBC+GSE114574_PGBObyQGBO
BNIP3	GSE68270_PNPCbyQNSC+GSE70696_TAPbyQNP+GSE99777_PSVZSCbyQSVZSC,	GSE93991_PGBCbyQGBC+GSE114574_PGBObyQGBO
BNIP3L	GSE68270_PNPCbyQNSC+GSE70696_TAPbyQNP+GSE99777_PSVZSCbyQSVZSC,	GSE93991_PGBCbyQGBC+GSE114574_PGBObyQGBO
BOC	GSE68270_PNPCbyQNSC+GSE70696_TAPbyQNP+GSE99777_PSVZSCbyQSVZSC,	GSE93991_PGBCbyQGBC+GSE114574_PGBObyQGBO
BOK	GSE68270_PNPCbyQNSC+GSE70696_TAPbyQNP+GSE99777_PSVZSCbyQSVZSC,	GSE93991_PGBCbyQGBC+GSE114574_PGBObyQGBO
BOLA2B	GSE68270_PNPCbyQNSC+GSE70696_TAPbyQNP+GSE99777_PSVZSCbyQSVZSC,	GSE93991_PGBCbyQGBC+GSE114574_PGBObyQGBO
BOLA3	GSE68270_PNPCbyQNSC+GSE70696_TAPbyQNP+GSE99777_PSVZSCbyQSVZSC,	GSE93991_PGBCbyQGBC+GSE114574_PGBObyQGBO
BOP1	GSE68270_PNPCbyQNSC+GSE70696_TAPbyQNP+GSE99777_PSVZSCbyQSVZSC,	GSE93991_PGBCbyQGBC+GSE114574_PGBObyQGBO
BORA	GSE68270_PNPCbyQNSC+GSE70696_TAPbyQNP+GSE99777_PSVZSCbyQSVZSC,	GSE93991_PGBCbyQGBC+GSE114574_PGBObyQGBO
BPHL	GSE68270_PNPCbyQNSC+GSE70696_TAPbyQNP+GSE99777_PSVZSCbyQSVZSC,	GSE93991_PGBCbyQGBC+GSE114574_PGBObyQGBO
BPNT1	GSE68270_PNPCbyQNSC+GSE70696_TAPbyQNP+GSE99777_PSVZSCbyQSVZSC,	GSE93991_PGBCbyQGBC+GSE114574_PGBObyQGBO
BRCA1	GSE68270_PNPCbyQNSC+GSE70696_TAPbyQNP+GSE99777_PSVZSCbyQSVZSC,	GSE93991_PGBCbyQGBC+GSE114574_PGBObyQGBO
BRCA2	GSE68270_PNPCbyQNSC+GSE70696_TAPbyQNP+GSE99777_PSVZSCbyQSVZSC,	GSE93991_PGBCbyQGBC+GSE114574_PGBObyQGBO
BRD7	GSE68270_PNPCbyQNSC+GSE70696_TAPbyQNP+GSE99777_PSVZSCbyQSVZSC,	GSE93991_PGBCbyQGBC+GSE114574_PGBObyQGBO
BRD8	GSE68270_PNPCbyQNSC+GSE70696_TAPbyQNP+GSE99777_PSVZSCbyQSVZSC,	GSE93991_PGBCbyQGBC+GSE114574_PGBObyQGBO
BRF2	GSE68270_PNPCbyQNSC+GSE70696_TAPbyQNP+GSE99777_PSVZSCbyQSVZSC,	GSE93991_PGBCbyQGBC+GSE114574_PGBObyQGBO
BRI3BP	GSE68270_PNPCbyQNSC+GSE70696_TAPbyQNP+GSE99777_PSVZSCbyQSVZSC,	GSE93991_PGBCbyQGBC+GSE114574_PGBObyQGBO
BRIP1	GSE68270_PNPCbyQNSC+GSE70696_TAPbyQNP+GSE99777_PSVZSCbyQSVZSC,	GSE93991_PGBCbyQGBC+GSE114574_PGBObyQGBO
BRIX1	GSE68270_PNPCbyQNSC+GSE70696_TAPbyQNP+GSE99777_PSVZSCbyQSVZSC,	GSE93991_PGBCbyQGBC+GSE114574_PGBObyQGBO
BRK1	GSE68270_PNPCbyQNSC+GSE70696_TAPbyQNP+GSE99777_PSVZSCbyQSVZSC,	GSE93991_PGBCbyQGBC+GSE114574_PGBObyQGBO
BRPF3	GSE68270_PNPCbyQNSC+GSE70696_TAPbyQNP+GSE99777_PSVZSCbyQSVZSC,	GSE93991_PGBCbyQGBC+GSE114574_PGBObyQGBO
BRSK2	GSE68270_PNPCbyQNSC+GSE70696_TAPbyQNP+GSE99777_PSVZSCbyQSVZSC,	GSE93991_PGBCbyQGBC+GSE114574_PGBObyQGBO
BTBD3	GSE68270_PNPCbyQNSC+GSE70696_TAPbyQNP+GSE99777_PSVZSCbyQSVZSC,	GSE93991_PGBCbyQGBC+GSE114574_PGBObyQGBO
BTBD9	GSE68270_PNPCbyQNSC+GSE70696_TAPbyQNP+GSE99777_PSVZSCbyQSVZSC,	GSE93991_PGBCbyQGBC+GSE114574_PGBObyQGBO
BTD	GSE68270_PNPCbyQNSC+GSE70696_TAPbyQNP+GSE99777_PSVZSCbyQSVZSC,	GSE93991_PGBCbyQGBC+GSE114574_PGBObyQGBO
BTF3L4	GSE68270_PNPCbyQNSC+GSE70696_TAPbyQNP+GSE99777_PSVZSCbyQSVZSC,	GSE93991_PGBCbyQGBC+GSE114574_PGBObyQGBO
BUB1	GSE68270_PNPCbyQNSC+GSE70696_TAPbyQNP+GSE99777_PSVZSCbyQSVZSC,	GSE93991_PGBCbyQGBC+GSE114574_PGBObyQGBO
BUB3	GSE68270_PNPCbyQNSC+GSE70696_TAPbyQNP+GSE99777_PSVZSCbyQSVZSC,	GSE93991_PGBCbyQGBC+GSE114574_PGBObyQGBO
BYSL	GSE68270_PNPCbyQNSC+GSE70696_TAPbyQNP+GSE99777_PSVZSCbyQSVZSC,	GSE93991_PGBCbyQGBC+GSE114574_PGBObyQGBO
BZW1	GSE68270_PNPCbyQNSC+GSE70696_TAPbyQNP+GSE99777_PSVZSCbyQSVZSC,	GSE93991_PGBCbyQGBC+GSE114574_PGBObyQGBO
C10orf90	GSE68270_PNPCbyQNSC+GSE70696_TAPbyQNP+GSE99777_PSVZSCbyQSVZSC,	GSE93991_PGBCbyQGBC+GSE114574_PGBObyQGBO
C11orf58	GSE68270_PNPCbyQNSC+GSE70696_TAPbyQNP+GSE99777_PSVZSCbyQSVZSC,	GSE93991_PGBCbyQGBC+GSE114574_PGBObyQGBO
C12orf4	GSE68270_PNPCbyQNSC+GSE70696_TAPbyQNP+GSE99777_PSVZSCbyQSVZSC,	GSE93991_PGBCbyQGBC+GSE114574_PGBObyQGBO
C12orf43	GSE68270_PNPCbyQNSC+GSE70696_TAPbyQNP+GSE99777_PSVZSCbyQSVZSC,	GSE93991_PGBCbyQGBC+GSE114574_PGBObyQGBO
C14orf132	GSE68270_PNPCbyQNSC+GSE70696_TAPbyQNP+GSE99777_PSVZSCbyQSVZSC,	GSE93991_PGBCbyQGBC+GSE114574_PGBObyQGBO
C16orf87	GSE68270_PNPCbyQNSC+GSE70696_TAPbyQNP+GSE99777_PSVZSCbyQSVZSC,	GSE93991_PGBCbyQGBC+GSE114574_PGBObyQGBO
C16orf91	GSE68270_PNPCbyQNSC+GSE70696_TAPbyQNP+GSE99777_PSVZSCbyQSVZSC,	GSE93991_PGBCbyQGBC+GSE114574_PGBObyQGBO
C17orf53	GSE68270_PNPCbyQNSC+GSE70696_TAPbyQNP+GSE99777_PSVZSCbyQSVZSC,	GSE93991_PGBCbyQGBC+GSE114574_PGBObyQGBO
C17orf58	GSE68270_PNPCbyQNSC+GSE70696_TAPbyQNP+GSE99777_PSVZSCbyQSVZSC,	GSE93991_PGBCbyQGBC+GSE114574_PGBObyQGBO
C18orf21	GSE68270_PNPCbyQNSC+GSE70696_TAPbyQNP+GSE99777_PSVZSCbyQSVZSC,	GSE93991_PGBCbyQGBC+GSE114574_PGBObyQGBO
C18orf54	GSE68270_PNPCbyQNSC+GSE70696_TAPbyQNP+GSE99777_PSVZSCbyQSVZSC,	GSE93991_PGBCbyQGBC+GSE114574_PGBObyQGBO
C19orf53	GSE68270_PNPCbyQNSC+GSE70696_TAPbyQNP+GSE99777_PSVZSCbyQSVZSC,	GSE93991_PGBCbyQGBC+GSE114574_PGBObyQGBO
C19orf57	GSE68270_PNPCbyQNSC+GSE70696_TAPbyQNP+GSE99777_PSVZSCbyQSVZSC,	GSE93991_PGBCbyQGBC+GSE114574_PGBObyQGBO
C19orf66	GSE68270_PNPCbyQNSC+GSE70696_TAPbyQNP+GSE99777_PSVZSCbyQSVZSC,	GSE93991_PGBCbyQGBC+GSE114574_PGBObyQGBO
C1D	GSE68270_PNPCbyQNSC+GSE70696_TAPbyQNP+GSE99777_PSVZSCbyQSVZSC,	GSE93991_PGBCbyQGBC+GSE114574_PGBObyQGBO
C1GALT1	GSE68270_PNPCbyQNSC+GSE70696_TAPbyQNP+GSE99777_PSVZSCbyQSVZSC,	GSE93991_PGBCbyQGBC+GSE114574_PGBObyQGBO
C1GALT1C1	GSE68270_PNPCbyQNSC+GSE70696_TAPbyQNP+GSE99777_PSVZSCbyQSVZSC,	GSE93991_PGBCbyQGBC+GSE114574_PGBObyQGBO
C1orf109	GSE68270_PNPCbyQNSC+GSE70696_TAPbyQNP+GSE99777_PSVZSCbyQSVZSC,	GSE93991_PGBCbyQGBC+GSE114574_PGBObyQGBO
C1orf112	GSE68270_PNPCbyQNSC+GSE70696_TAPbyQNP+GSE99777_PSVZSCbyQSVZSC,	GSE93991_PGBCbyQGBC+GSE114574_PGBObyQGBO
C1orf115	GSE68270_PNPCbyQNSC+GSE70696_TAPbyQNP+GSE99777_PSVZSCbyQSVZSC,	GSE93991_PGBCbyQGBC+GSE114574_PGBObyQGBO
C1orf122	GSE68270_PNPCbyQNSC+GSE70696_TAPbyQNP+GSE99777_PSVZSCbyQSVZSC,	GSE93991_PGBCbyQGBC+GSE114574_PGBObyQGBO
C1orf131	GSE68270_PNPCbyQNSC+GSE70696_TAPbyQNP+GSE99777_PSVZSCbyQSVZSC,	GSE93991_PGBCbyQGBC+GSE114574_PGBObyQGBO
C1orf159	GSE68270_PNPCbyQNSC+GSE70696_TAPbyQNP+GSE99777_PSVZSCbyQSVZSC,	GSE93991_PGBCbyQGBC+GSE114574_PGBObyQGBO
C1orf216	GSE68270_PNPCbyQNSC+GSE70696_TAPbyQNP+GSE99777_PSVZSCbyQSVZSC,	GSE93991_PGBCbyQGBC+GSE114574_PGBObyQGBO
C1orf43	GSE68270_PNPCbyQNSC+GSE70696_TAPbyQNP+GSE99777_PSVZSCbyQSVZSC,	GSE93991_PGBCbyQGBC+GSE114574_PGBObyQGBO
C1orf53	GSE68270_PNPCbyQNSC+GSE70696_TAPbyQNP+GSE99777_PSVZSCbyQSVZSC,	GSE93991_PGBCbyQGBC+GSE114574_PGBObyQGBO
C1orf56	GSE68270_PNPCbyQNSC+GSE70696_TAPbyQNP+GSE99777_PSVZSCbyQSVZSC,	GSE93991_PGBCbyQGBC+GSE114574_PGBObyQGBO
C1orf74	GSE68270_PNPCbyQNSC+GSE70696_TAPbyQNP+GSE99777_PSVZSCbyQSVZSC,	GSE93991_PGBCbyQGBC+GSE114574_PGBObyQGBO
C1QBP	GSE68270_PNPCbyQNSC+GSE70696_TAPbyQNP+GSE99777_PSVZSCbyQSVZSC,	GSE93991_PGBCbyQGBC+GSE114574_PGBObyQGBO
C1QL1	GSE68270_PNPCbyQNSC+GSE70696_TAPbyQNP+GSE99777_PSVZSCbyQSVZSC,	GSE93991_PGBCbyQGBC+GSE114574_PGBObyQGBO
C1QL3	GSE68270_PNPCbyQNSC+GSE70696_TAPbyQNP+GSE99777_PSVZSCbyQSVZSC,	GSE93991_PGBCbyQGBC+GSE114574_PGBObyQGBO
C1QTNF2	GSE68270_PNPCbyQNSC+GSE70696_TAPbyQNP+GSE99777_PSVZSCbyQSVZSC,	GSE93991_PGBCbyQGBC+GSE114574_PGBObyQGBO
C22orf15	GSE68270_PNPCbyQNSC+GSE70696_TAPbyQNP+GSE99777_PSVZSCbyQSVZSC,	GSE93991_PGBCbyQGBC+GSE114574_PGBObyQGBO
C2CD5	GSE68270_PNPCbyQNSC+GSE70696_TAPbyQNP+GSE99777_PSVZSCbyQSVZSC,	GSE93991_PGBCbyQGBC+GSE114574_PGBObyQGBO
C2orf69	GSE68270_PNPCbyQNSC+GSE70696_TAPbyQNP+GSE99777_PSVZSCbyQSVZSC,	GSE93991_PGBCbyQGBC+GSE114574_PGBObyQGBO
C3orf70	GSE68270_PNPCbyQNSC+GSE70696_TAPbyQNP+GSE99777_PSVZSCbyQSVZSC,	GSE93991_PGBCbyQGBC+GSE114574_PGBObyQGBO
C4orf3	GSE68270_PNPCbyQNSC+GSE70696_TAPbyQNP+GSE99777_PSVZSCbyQSVZSC,	GSE93991_PGBCbyQGBC+GSE114574_PGBObyQGBO
C4orf46	GSE68270_PNPCbyQNSC+GSE70696_TAPbyQNP+GSE99777_PSVZSCbyQSVZSC,	GSE93991_PGBCbyQGBC+GSE114574_PGBObyQGBO
C4orf48	GSE68270_PNPCbyQNSC+GSE70696_TAPbyQNP+GSE99777_PSVZSCbyQSVZSC,	GSE93991_PGBCbyQGBC+GSE114574_PGBObyQGBO
C5orf15	GSE68270_PNPCbyQNSC+GSE70696_TAPbyQNP+GSE99777_PSVZSCbyQSVZSC,	GSE93991_PGBCbyQGBC+GSE114574_PGBObyQGBO
C5orf24	GSE68270_PNPCbyQNSC+GSE70696_TAPbyQNP+GSE99777_PSVZSCbyQSVZSC,	GSE93991_PGBCbyQGBC+GSE114574_PGBObyQGBO
C5orf51	GSE68270_PNPCbyQNSC+GSE70696_TAPbyQNP+GSE99777_PSVZSCbyQSVZSC,	GSE93991_PGBCbyQGBC+GSE114574_PGBObyQGBO
C5orf63	GSE68270_PNPCbyQNSC+GSE70696_TAPbyQNP+GSE99777_PSVZSCbyQSVZSC,	GSE93991_PGBCbyQGBC+GSE114574_PGBObyQGBO
C6orf118	GSE68270_PNPCbyQNSC+GSE70696_TAPbyQNP+GSE99777_PSVZSCbyQSVZSC,	GSE93991_PGBCbyQGBC+GSE114574_PGBObyQGBO
C6orf120	GSE68270_PNPCbyQNSC+GSE70696_TAPbyQNP+GSE99777_PSVZSCbyQSVZSC,	GSE93991_PGBCbyQGBC+GSE114574_PGBObyQGBO
C6orf226	GSE68270_PNPCbyQNSC+GSE70696_TAPbyQNP+GSE99777_PSVZSCbyQSVZSC,	GSE93991_PGBCbyQGBC+GSE114574_PGBObyQGBO
C6orf62	GSE68270_PNPCbyQNSC+GSE70696_TAPbyQNP+GSE99777_PSVZSCbyQSVZSC,	GSE93991_PGBCbyQGBC+GSE114574_PGBObyQGBO
C7orf25	GSE68270_PNPCbyQNSC+GSE70696_TAPbyQNP+GSE99777_PSVZSCbyQSVZSC,	GSE93991_PGBCbyQGBC+GSE114574_PGBObyQGBO
C7orf50	GSE68270_PNPCbyQNSC+GSE70696_TAPbyQNP+GSE99777_PSVZSCbyQSVZSC,	GSE93991_PGBCbyQGBC+GSE114574_PGBObyQGBO
C8G	GSE68270_PNPCbyQNSC+GSE70696_TAPbyQNP+GSE99777_PSVZSCbyQSVZSC,	GSE93991_PGBCbyQGBC+GSE114574_PGBObyQGBO
C8orf33	GSE68270_PNPCbyQNSC+GSE70696_TAPbyQNP+GSE99777_PSVZSCbyQSVZSC,	GSE93991_PGBCbyQGBC+GSE114574_PGBObyQGBO
C8orf76	GSE68270_PNPCbyQNSC+GSE70696_TAPbyQNP+GSE99777_PSVZSCbyQSVZSC,	GSE93991_PGBCbyQGBC+GSE114574_PGBObyQGBO
C8orf82	GSE68270_PNPCbyQNSC+GSE70696_TAPbyQNP+GSE99777_PSVZSCbyQSVZSC,	GSE93991_PGBCbyQGBC+GSE114574_PGBObyQGBO
C9orf116	GSE68270_PNPCbyQNSC+GSE70696_TAPbyQNP+GSE99777_PSVZSCbyQSVZSC,	GSE93991_PGBCbyQGBC+GSE114574_PGBObyQGBO
C9orf40	GSE68270_PNPCbyQNSC+GSE70696_TAPbyQNP+GSE99777_PSVZSCbyQSVZSC,	GSE93991_PGBCbyQGBC+GSE114574_PGBObyQGBO
C9orf64	GSE68270_PNPCbyQNSC+GSE70696_TAPbyQNP+GSE99777_PSVZSCbyQSVZSC,	GSE93991_PGBCbyQGBC+GSE114574_PGBObyQGBO
CA12	GSE68270_PNPCbyQNSC+GSE70696_TAPbyQNP+GSE99777_PSVZSCbyQSVZSC,	GSE93991_PGBCbyQGBC+GSE114574_PGBObyQGBO
CA13	GSE68270_PNPCbyQNSC+GSE70696_TAPbyQNP+GSE99777_PSVZSCbyQSVZSC,	GSE93991_PGBCbyQGBC+GSE114574_PGBObyQGBO
CA2	GSE68270_PNPCbyQNSC+GSE70696_TAPbyQNP+GSE99777_PSVZSCbyQSVZSC,	GSE93991_PGBCbyQGBC+GSE114574_PGBObyQGBO
CAAP1	GSE68270_PNPCbyQNSC+GSE70696_TAPbyQNP+GSE99777_PSVZSCbyQSVZSC,	GSE93991_PGBCbyQGBC+GSE114574_PGBObyQGBO
CAB39	GSE68270_PNPCbyQNSC+GSE70696_TAPbyQNP+GSE99777_PSVZSCbyQSVZSC,	GSE93991_PGBCbyQGBC+GSE114574_PGBObyQGBO
CABLES2	GSE68270_PNPCbyQNSC+GSE70696_TAPbyQNP+GSE99777_PSVZSCbyQSVZSC,	GSE93991_PGBCbyQGBC+GSE114574_PGBObyQGBO
CABYR	GSE68270_PNPCbyQNSC+GSE70696_TAPbyQNP+GSE99777_PSVZSCbyQSVZSC,	GSE93991_PGBCbyQGBC+GSE114574_PGBObyQGBO
CACNG8	GSE68270_PNPCbyQNSC+GSE70696_TAPbyQNP+GSE99777_PSVZSCbyQSVZSC,	GSE93991_PGBCbyQGBC+GSE114574_PGBObyQGBO
CACYBP	GSE68270_PNPCbyQNSC+GSE70696_TAPbyQNP+GSE99777_PSVZSCbyQSVZSC,	GSE93991_PGBCbyQGBC+GSE114574_PGBObyQGBO
CAD	GSE68270_PNPCbyQNSC+GSE70696_TAPbyQNP+GSE99777_PSVZSCbyQSVZSC,	GSE93991_PGBCbyQGBC+GSE114574_PGBObyQGBO
CADM3	GSE68270_PNPCbyQNSC+GSE70696_TAPbyQNP+GSE99777_PSVZSCbyQSVZSC,	GSE93991_PGBCbyQGBC+GSE114574_PGBObyQGBO
CALD1	GSE68270_PNPCbyQNSC+GSE70696_TAPbyQNP+GSE99777_PSVZSCbyQSVZSC,	GSE93991_PGBCbyQGBC+GSE114574_PGBObyQGBO
CALM1	GSE68270_PNPCbyQNSC+GSE70696_TAPbyQNP+GSE99777_PSVZSCbyQSVZSC,	GSE93991_PGBCbyQGBC+GSE114574_PGBObyQGBO
CALU	GSE68270_PNPCbyQNSC+GSE70696_TAPbyQNP+GSE99777_PSVZSCbyQSVZSC,	GSE93991_PGBCbyQGBC+GSE114574_PGBObyQGBO
CAMSAP2	GSE68270_PNPCbyQNSC+GSE70696_TAPbyQNP+GSE99777_PSVZSCbyQSVZSC,	GSE93991_PGBCbyQGBC+GSE114574_PGBObyQGBO
CAND1	GSE68270_PNPCbyQNSC+GSE70696_TAPbyQNP+GSE99777_PSVZSCbyQSVZSC,	GSE93991_PGBCbyQGBC+GSE114574_PGBObyQGBO
CAP1	GSE68270_PNPCbyQNSC+GSE70696_TAPbyQNP+GSE99777_PSVZSCbyQSVZSC,	GSE93991_PGBCbyQGBC+GSE114574_PGBObyQGBO
CAPG	GSE68270_PNPCbyQNSC+GSE70696_TAPbyQNP+GSE99777_PSVZSCbyQSVZSC,	GSE93991_PGBCbyQGBC+GSE114574_PGBObyQGBO
CAPN15	GSE68270_PNPCbyQNSC+GSE70696_TAPbyQNP+GSE99777_PSVZSCbyQSVZSC,	GSE93991_PGBCbyQGBC+GSE114574_PGBObyQGBO
CAPN2	GSE68270_PNPCbyQNSC+GSE70696_TAPbyQNP+GSE99777_PSVZSCbyQSVZSC,	GSE93991_PGBCbyQGBC+GSE114574_PGBObyQGBO
CAPRIN1	GSE68270_PNPCbyQNSC+GSE70696_TAPbyQNP+GSE99777_PSVZSCbyQSVZSC,	GSE93991_PGBCbyQGBC+GSE114574_PGBObyQGBO
CAPZA2	GSE68270_PNPCbyQNSC+GSE70696_TAPbyQNP+GSE99777_PSVZSCbyQSVZSC,	GSE93991_PGBCbyQGBC+GSE114574_PGBObyQGBO
CAPZB	GSE68270_PNPCbyQNSC+GSE70696_TAPbyQNP+GSE99777_PSVZSCbyQSVZSC,	GSE93991_PGBCbyQGBC+GSE114574_PGBObyQGBO
CARD6	GSE68270_PNPCbyQNSC+GSE70696_TAPbyQNP+GSE99777_PSVZSCbyQSVZSC,	GSE93991_PGBCbyQGBC+GSE114574_PGBObyQGBO
CARS2	GSE68270_PNPCbyQNSC+GSE70696_TAPbyQNP+GSE99777_PSVZSCbyQSVZSC,	GSE93991_PGBCbyQGBC+GSE114574_PGBObyQGBO
CASD1	GSE68270_PNPCbyQNSC+GSE70696_TAPbyQNP+GSE99777_PSVZSCbyQSVZSC,	GSE93991_PGBCbyQGBC+GSE114574_PGBObyQGBO
CASP2	GSE68270_PNPCbyQNSC+GSE70696_TAPbyQNP+GSE99777_PSVZSCbyQSVZSC,	GSE93991_PGBCbyQGBC+GSE114574_PGBObyQGBO
CASP3	GSE68270_PNPCbyQNSC+GSE70696_TAPbyQNP+GSE99777_PSVZSCbyQSVZSC,	GSE93991_PGBCbyQGBC+GSE114574_PGBObyQGBO
CASP6	GSE68270_PNPCbyQNSC+GSE70696_TAPbyQNP+GSE99777_PSVZSCbyQSVZSC,	GSE93991_PGBCbyQGBC+GSE114574_PGBObyQGBO
CASP7	GSE68270_PNPCbyQNSC+GSE70696_TAPbyQNP+GSE99777_PSVZSCbyQSVZSC,	GSE93991_PGBCbyQGBC+GSE114574_PGBObyQGBO
CASP8AP2	GSE68270_PNPCbyQNSC+GSE70696_TAPbyQNP+GSE99777_PSVZSCbyQSVZSC,	GSE93991_PGBCbyQGBC+GSE114574_PGBObyQGBO
CAV1	GSE68270_PNPCbyQNSC+GSE70696_TAPbyQNP+GSE99777_PSVZSCbyQSVZSC,	GSE93991_PGBCbyQGBC+GSE114574_PGBObyQGBO
CAVIN1	GSE68270_PNPCbyQNSC+GSE70696_TAPbyQNP+GSE99777_PSVZSCbyQSVZSC,	GSE93991_PGBCbyQGBC+GSE114574_PGBObyQGBO
CAVIN3	GSE68270_PNPCbyQNSC+GSE70696_TAPbyQNP+GSE99777_PSVZSCbyQSVZSC,	GSE93991_PGBCbyQGBC+GSE114574_PGBObyQGBO
CAVIN4	GSE68270_PNPCbyQNSC+GSE70696_TAPbyQNP+GSE99777_PSVZSCbyQSVZSC,	GSE93991_PGBCbyQGBC+GSE114574_PGBObyQGBO
CBFB	GSE68270_PNPCbyQNSC+GSE70696_TAPbyQNP+GSE99777_PSVZSCbyQSVZSC,	GSE93991_PGBCbyQGBC+GSE114574_PGBObyQGBO
CBLN3	GSE68270_PNPCbyQNSC+GSE70696_TAPbyQNP+GSE99777_PSVZSCbyQSVZSC,	GSE93991_PGBCbyQGBC+GSE114574_PGBObyQGBO
CBX1	GSE68270_PNPCbyQNSC+GSE70696_TAPbyQNP+GSE99777_PSVZSCbyQSVZSC,	GSE93991_PGBCbyQGBC+GSE114574_PGBObyQGBO
CBX2	GSE68270_PNPCbyQNSC+GSE70696_TAPbyQNP+GSE99777_PSVZSCbyQSVZSC,	GSE93991_PGBCbyQGBC+GSE114574_PGBObyQGBO
CBX3	GSE68270_PNPCbyQNSC+GSE70696_TAPbyQNP+GSE99777_PSVZSCbyQSVZSC,	GSE93991_PGBCbyQGBC+GSE114574_PGBObyQGBO
CBX5	GSE68270_PNPCbyQNSC+GSE70696_TAPbyQNP+GSE99777_PSVZSCbyQSVZSC,	GSE93991_PGBCbyQGBC+GSE114574_PGBObyQGBO
CBX7	GSE68270_PNPCbyQNSC+GSE70696_TAPbyQNP+GSE99777_PSVZSCbyQSVZSC,	GSE93991_PGBCbyQGBC+GSE114574_PGBObyQGBO
CBX8	GSE68270_PNPCbyQNSC+GSE70696_TAPbyQNP+GSE99777_PSVZSCbyQSVZSC,	GSE93991_PGBCbyQGBC+GSE114574_PGBObyQGBO
CC2D2A	GSE68270_PNPCbyQNSC+GSE70696_TAPbyQNP+GSE99777_PSVZSCbyQSVZSC,	GSE93991_PGBCbyQGBC+GSE114574_PGBObyQGBO
CCAR1	GSE68270_PNPCbyQNSC+GSE70696_TAPbyQNP+GSE99777_PSVZSCbyQSVZSC,	GSE93991_PGBCbyQGBC+GSE114574_PGBObyQGBO
CCAR2	GSE68270_PNPCbyQNSC+GSE70696_TAPbyQNP+GSE99777_PSVZSCbyQSVZSC,	GSE93991_PGBCbyQGBC+GSE114574_PGBObyQGBO
CCDC106	GSE68270_PNPCbyQNSC+GSE70696_TAPbyQNP+GSE99777_PSVZSCbyQSVZSC,	GSE93991_PGBCbyQGBC+GSE114574_PGBObyQGBO
CCDC115	GSE68270_PNPCbyQNSC+GSE70696_TAPbyQNP+GSE99777_PSVZSCbyQSVZSC,	GSE93991_PGBCbyQGBC+GSE114574_PGBObyQGBO
CCDC117	GSE68270_PNPCbyQNSC+GSE70696_TAPbyQNP+GSE99777_PSVZSCbyQSVZSC,	GSE93991_PGBCbyQGBC+GSE114574_PGBObyQGBO
CCDC127	GSE68270_PNPCbyQNSC+GSE70696_TAPbyQNP+GSE99777_PSVZSCbyQSVZSC,	GSE93991_PGBCbyQGBC+GSE114574_PGBObyQGBO
CCDC137	GSE68270_PNPCbyQNSC+GSE70696_TAPbyQNP+GSE99777_PSVZSCbyQSVZSC,	GSE93991_PGBCbyQGBC+GSE114574_PGBObyQGBO
CCDC142	GSE68270_PNPCbyQNSC+GSE70696_TAPbyQNP+GSE99777_PSVZSCbyQSVZSC,	GSE93991_PGBCbyQGBC+GSE114574_PGBObyQGBO
CCDC15	GSE68270_PNPCbyQNSC+GSE70696_TAPbyQNP+GSE99777_PSVZSCbyQSVZSC,	GSE93991_PGBCbyQGBC+GSE114574_PGBObyQGBO
CCDC157	GSE68270_PNPCbyQNSC+GSE70696_TAPbyQNP+GSE99777_PSVZSCbyQSVZSC,	GSE93991_PGBCbyQGBC+GSE114574_PGBObyQGBO
CCDC160	GSE68270_PNPCbyQNSC+GSE70696_TAPbyQNP+GSE99777_PSVZSCbyQSVZSC,	GSE93991_PGBCbyQGBC+GSE114574_PGBObyQGBO
CCDC17	GSE68270_PNPCbyQNSC+GSE70696_TAPbyQNP+GSE99777_PSVZSCbyQSVZSC,	GSE93991_PGBCbyQGBC+GSE114574_PGBObyQGBO
CCDC173	GSE68270_PNPCbyQNSC+GSE70696_TAPbyQNP+GSE99777_PSVZSCbyQSVZSC,	GSE93991_PGBCbyQGBC+GSE114574_PGBObyQGBO
CCDC177	GSE68270_PNPCbyQNSC+GSE70696_TAPbyQNP+GSE99777_PSVZSCbyQSVZSC,	GSE93991_PGBCbyQGBC+GSE114574_PGBObyQGBO
CCDC184	GSE68270_PNPCbyQNSC+GSE70696_TAPbyQNP+GSE99777_PSVZSCbyQSVZSC,	GSE93991_PGBCbyQGBC+GSE114574_PGBObyQGBO
CCDC189	GSE68270_PNPCbyQNSC+GSE70696_TAPbyQNP+GSE99777_PSVZSCbyQSVZSC,	GSE93991_PGBCbyQGBC+GSE114574_PGBObyQGBO
CCDC28A	GSE68270_PNPCbyQNSC+GSE70696_TAPbyQNP+GSE99777_PSVZSCbyQSVZSC,	GSE93991_PGBCbyQGBC+GSE114574_PGBObyQGBO
CCDC32	GSE68270_PNPCbyQNSC+GSE70696_TAPbyQNP+GSE99777_PSVZSCbyQSVZSC,	GSE93991_PGBCbyQGBC+GSE114574_PGBObyQGBO
CCDC34	GSE68270_PNPCbyQNSC+GSE70696_TAPbyQNP+GSE99777_PSVZSCbyQSVZSC,	GSE93991_PGBCbyQGBC+GSE114574_PGBObyQGBO
CCDC50	GSE68270_PNPCbyQNSC+GSE70696_TAPbyQNP+GSE99777_PSVZSCbyQSVZSC,	GSE93991_PGBCbyQGBC+GSE114574_PGBObyQGBO
CCDC51	GSE68270_PNPCbyQNSC+GSE70696_TAPbyQNP+GSE99777_PSVZSCbyQSVZSC,	GSE93991_PGBCbyQGBC+GSE114574_PGBObyQGBO
CCDC58	GSE68270_PNPCbyQNSC+GSE70696_TAPbyQNP+GSE99777_PSVZSCbyQSVZSC,	GSE93991_PGBCbyQGBC+GSE114574_PGBObyQGBO
CCDC59	GSE68270_PNPCbyQNSC+GSE70696_TAPbyQNP+GSE99777_PSVZSCbyQSVZSC,	GSE93991_PGBCbyQGBC+GSE114574_PGBObyQGBO
CCDC6	GSE68270_PNPCbyQNSC+GSE70696_TAPbyQNP+GSE99777_PSVZSCbyQSVZSC,	GSE93991_PGBCbyQGBC+GSE114574_PGBObyQGBO
CCDC71	GSE68270_PNPCbyQNSC+GSE70696_TAPbyQNP+GSE99777_PSVZSCbyQSVZSC,	GSE93991_PGBCbyQGBC+GSE114574_PGBObyQGBO
CCDC74B	GSE68270_PNPCbyQNSC+GSE70696_TAPbyQNP+GSE99777_PSVZSCbyQSVZSC,	GSE93991_PGBCbyQGBC+GSE114574_PGBObyQGBO
CCDC80	GSE68270_PNPCbyQNSC+GSE70696_TAPbyQNP+GSE99777_PSVZSCbyQSVZSC,	GSE93991_PGBCbyQGBC+GSE114574_PGBObyQGBO
CCDC82	GSE68270_PNPCbyQNSC+GSE70696_TAPbyQNP+GSE99777_PSVZSCbyQSVZSC,	GSE93991_PGBCbyQGBC+GSE114574_PGBObyQGBO
CCDC84	GSE68270_PNPCbyQNSC+GSE70696_TAPbyQNP+GSE99777_PSVZSCbyQSVZSC,	GSE93991_PGBCbyQGBC+GSE114574_PGBObyQGBO
CCDC85B	GSE68270_PNPCbyQNSC+GSE70696_TAPbyQNP+GSE99777_PSVZSCbyQSVZSC,	GSE93991_PGBCbyQGBC+GSE114574_PGBObyQGBO
CCDC88A	GSE68270_PNPCbyQNSC+GSE70696_TAPbyQNP+GSE99777_PSVZSCbyQSVZSC,	GSE93991_PGBCbyQGBC+GSE114574_PGBObyQGBO
CCHCR1	GSE68270_PNPCbyQNSC+GSE70696_TAPbyQNP+GSE99777_PSVZSCbyQSVZSC,	GSE93991_PGBCbyQGBC+GSE114574_PGBObyQGBO
CCNA2	GSE68270_PNPCbyQNSC+GSE70696_TAPbyQNP+GSE99777_PSVZSCbyQSVZSC,	GSE93991_PGBCbyQGBC+GSE114574_PGBObyQGBO
CCNB1	GSE68270_PNPCbyQNSC+GSE70696_TAPbyQNP+GSE99777_PSVZSCbyQSVZSC,	GSE93991_PGBCbyQGBC+GSE114574_PGBObyQGBO
CCNB2	GSE68270_PNPCbyQNSC+GSE70696_TAPbyQNP+GSE99777_PSVZSCbyQSVZSC,	GSE93991_PGBCbyQGBC+GSE114574_PGBObyQGBO
CCNC	GSE68270_PNPCbyQNSC+GSE70696_TAPbyQNP+GSE99777_PSVZSCbyQSVZSC,	GSE93991_PGBCbyQGBC+GSE114574_PGBObyQGBO
CCND1	GSE68270_PNPCbyQNSC+GSE70696_TAPbyQNP+GSE99777_PSVZSCbyQSVZSC,	GSE93991_PGBCbyQGBC+GSE114574_PGBObyQGBO
CCNE1	GSE68270_PNPCbyQNSC+GSE70696_TAPbyQNP+GSE99777_PSVZSCbyQSVZSC,	GSE93991_PGBCbyQGBC+GSE114574_PGBObyQGBO
CCNE2	GSE68270_PNPCbyQNSC+GSE70696_TAPbyQNP+GSE99777_PSVZSCbyQSVZSC,	GSE93991_PGBCbyQGBC+GSE114574_PGBObyQGBO
CCNF	GSE68270_PNPCbyQNSC+GSE70696_TAPbyQNP+GSE99777_PSVZSCbyQSVZSC,	GSE93991_PGBCbyQGBC+GSE114574_PGBObyQGBO
CCNJL	GSE68270_PNPCbyQNSC+GSE70696_TAPbyQNP+GSE99777_PSVZSCbyQSVZSC,	GSE93991_PGBCbyQGBC+GSE114574_PGBObyQGBO
CCNK	GSE68270_PNPCbyQNSC+GSE70696_TAPbyQNP+GSE99777_PSVZSCbyQSVZSC,	GSE93991_PGBCbyQGBC+GSE114574_PGBObyQGBO
CCNL1	GSE68270_PNPCbyQNSC+GSE70696_TAPbyQNP+GSE99777_PSVZSCbyQSVZSC,	GSE93991_PGBCbyQGBC+GSE114574_PGBObyQGBO
CCNT1	GSE68270_PNPCbyQNSC+GSE70696_TAPbyQNP+GSE99777_PSVZSCbyQSVZSC,	GSE93991_PGBCbyQGBC+GSE114574_PGBObyQGBO
CCNT2	GSE68270_PNPCbyQNSC+GSE70696_TAPbyQNP+GSE99777_PSVZSCbyQSVZSC,	GSE93991_PGBCbyQGBC+GSE114574_PGBObyQGBO
CCNY	GSE68270_PNPCbyQNSC+GSE70696_TAPbyQNP+GSE99777_PSVZSCbyQSVZSC,	GSE93991_PGBCbyQGBC+GSE114574_PGBObyQGBO
CCNYL1	GSE68270_PNPCbyQNSC+GSE70696_TAPbyQNP+GSE99777_PSVZSCbyQSVZSC,	GSE93991_PGBCbyQGBC+GSE114574_PGBObyQGBO
CCP110	GSE68270_PNPCbyQNSC+GSE70696_TAPbyQNP+GSE99777_PSVZSCbyQSVZSC,	GSE93991_PGBCbyQGBC+GSE114574_PGBObyQGBO
CCSAP	GSE68270_PNPCbyQNSC+GSE70696_TAPbyQNP+GSE99777_PSVZSCbyQSVZSC,	GSE93991_PGBCbyQGBC+GSE114574_PGBObyQGBO
CCT2	GSE68270_PNPCbyQNSC+GSE70696_TAPbyQNP+GSE99777_PSVZSCbyQSVZSC,	GSE93991_PGBCbyQGBC+GSE114574_PGBObyQGBO
CCT3	GSE68270_PNPCbyQNSC+GSE70696_TAPbyQNP+GSE99777_PSVZSCbyQSVZSC,	GSE93991_PGBCbyQGBC+GSE114574_PGBObyQGBO
CCT4	GSE68270_PNPCbyQNSC+GSE70696_TAPbyQNP+GSE99777_PSVZSCbyQSVZSC,	GSE93991_PGBCbyQGBC+GSE114574_PGBObyQGBO
CCT5	GSE68270_PNPCbyQNSC+GSE70696_TAPbyQNP+GSE99777_PSVZSCbyQSVZSC,	GSE93991_PGBCbyQGBC+GSE114574_PGBObyQGBO
CCT6A	GSE68270_PNPCbyQNSC+GSE70696_TAPbyQNP+GSE99777_PSVZSCbyQSVZSC,	GSE93991_PGBCbyQGBC+GSE114574_PGBObyQGBO
CCT7	GSE68270_PNPCbyQNSC+GSE70696_TAPbyQNP+GSE99777_PSVZSCbyQSVZSC,	GSE93991_PGBCbyQGBC+GSE114574_PGBObyQGBO
CCT8	GSE68270_PNPCbyQNSC+GSE70696_TAPbyQNP+GSE99777_PSVZSCbyQSVZSC,	GSE93991_PGBCbyQGBC+GSE114574_PGBObyQGBO
CD151	GSE68270_PNPCbyQNSC+GSE70696_TAPbyQNP+GSE99777_PSVZSCbyQSVZSC,	GSE93991_PGBCbyQGBC+GSE114574_PGBObyQGBO
CD1D	GSE68270_PNPCbyQNSC+GSE70696_TAPbyQNP+GSE99777_PSVZSCbyQSVZSC,	GSE93991_PGBCbyQGBC+GSE114574_PGBObyQGBO
CD200	GSE68270_PNPCbyQNSC+GSE70696_TAPbyQNP+GSE99777_PSVZSCbyQSVZSC,	GSE93991_PGBCbyQGBC+GSE114574_PGBObyQGBO
CD276	GSE68270_PNPCbyQNSC+GSE70696_TAPbyQNP+GSE99777_PSVZSCbyQSVZSC,	GSE93991_PGBCbyQGBC+GSE114574_PGBObyQGBO
CD34	GSE68270_PNPCbyQNSC+GSE70696_TAPbyQNP+GSE99777_PSVZSCbyQSVZSC,	GSE93991_PGBCbyQGBC+GSE114574_PGBObyQGBO
CD59	GSE68270_PNPCbyQNSC+GSE70696_TAPbyQNP+GSE99777_PSVZSCbyQSVZSC,	GSE93991_PGBCbyQGBC+GSE114574_PGBObyQGBO
CD82	GSE68270_PNPCbyQNSC+GSE70696_TAPbyQNP+GSE99777_PSVZSCbyQSVZSC,	GSE93991_PGBCbyQGBC+GSE114574_PGBObyQGBO
CDC123	GSE68270_PNPCbyQNSC+GSE70696_TAPbyQNP+GSE99777_PSVZSCbyQSVZSC,	GSE93991_PGBCbyQGBC+GSE114574_PGBObyQGBO
CDC20	GSE68270_PNPCbyQNSC+GSE70696_TAPbyQNP+GSE99777_PSVZSCbyQSVZSC,	GSE93991_PGBCbyQGBC+GSE114574_PGBObyQGBO
CDC23	GSE68270_PNPCbyQNSC+GSE70696_TAPbyQNP+GSE99777_PSVZSCbyQSVZSC,	GSE93991_PGBCbyQGBC+GSE114574_PGBObyQGBO
CDC25A	GSE68270_PNPCbyQNSC+GSE70696_TAPbyQNP+GSE99777_PSVZSCbyQSVZSC,	GSE93991_PGBCbyQGBC+GSE114574_PGBObyQGBO
CDC25B	GSE68270_PNPCbyQNSC+GSE70696_TAPbyQNP+GSE99777_PSVZSCbyQSVZSC,	GSE93991_PGBCbyQGBC+GSE114574_PGBObyQGBO
CDC25C	GSE68270_PNPCbyQNSC+GSE70696_TAPbyQNP+GSE99777_PSVZSCbyQSVZSC,	GSE93991_PGBCbyQGBC+GSE114574_PGBObyQGBO
CDC27	GSE68270_PNPCbyQNSC+GSE70696_TAPbyQNP+GSE99777_PSVZSCbyQSVZSC,	GSE93991_PGBCbyQGBC+GSE114574_PGBObyQGBO
CDC37L1	GSE68270_PNPCbyQNSC+GSE70696_TAPbyQNP+GSE99777_PSVZSCbyQSVZSC,	GSE93991_PGBCbyQGBC+GSE114574_PGBObyQGBO
CDC42EP1	GSE68270_PNPCbyQNSC+GSE70696_TAPbyQNP+GSE99777_PSVZSCbyQSVZSC,	GSE93991_PGBCbyQGBC+GSE114574_PGBObyQGBO
CDC42EP2	GSE68270_PNPCbyQNSC+GSE70696_TAPbyQNP+GSE99777_PSVZSCbyQSVZSC,	GSE93991_PGBCbyQGBC+GSE114574_PGBObyQGBO
CDC42EP3	GSE68270_PNPCbyQNSC+GSE70696_TAPbyQNP+GSE99777_PSVZSCbyQSVZSC,	GSE93991_PGBCbyQGBC+GSE114574_PGBObyQGBO
CDC42EP5	GSE68270_PNPCbyQNSC+GSE70696_TAPbyQNP+GSE99777_PSVZSCbyQSVZSC,	GSE93991_PGBCbyQGBC+GSE114574_PGBObyQGBO
CDC42SE1	GSE68270_PNPCbyQNSC+GSE70696_TAPbyQNP+GSE99777_PSVZSCbyQSVZSC,	GSE93991_PGBCbyQGBC+GSE114574_PGBObyQGBO
CDC45	GSE68270_PNPCbyQNSC+GSE70696_TAPbyQNP+GSE99777_PSVZSCbyQSVZSC,	GSE93991_PGBCbyQGBC+GSE114574_PGBObyQGBO
CDC5L	GSE68270_PNPCbyQNSC+GSE70696_TAPbyQNP+GSE99777_PSVZSCbyQSVZSC,	GSE93991_PGBCbyQGBC+GSE114574_PGBObyQGBO
CDC6	GSE68270_PNPCbyQNSC+GSE70696_TAPbyQNP+GSE99777_PSVZSCbyQSVZSC,	GSE93991_PGBCbyQGBC+GSE114574_PGBObyQGBO
CDC7	GSE68270_PNPCbyQNSC+GSE70696_TAPbyQNP+GSE99777_PSVZSCbyQSVZSC,	GSE93991_PGBCbyQGBC+GSE114574_PGBObyQGBO
CDC73	GSE68270_PNPCbyQNSC+GSE70696_TAPbyQNP+GSE99777_PSVZSCbyQSVZSC,	GSE93991_PGBCbyQGBC+GSE114574_PGBObyQGBO
CDCA2	GSE68270_PNPCbyQNSC+GSE70696_TAPbyQNP+GSE99777_PSVZSCbyQSVZSC,	GSE93991_PGBCbyQGBC+GSE114574_PGBObyQGBO
CDCA3	GSE68270_PNPCbyQNSC+GSE70696_TAPbyQNP+GSE99777_PSVZSCbyQSVZSC,	GSE93991_PGBCbyQGBC+GSE114574_PGBObyQGBO
CDCA4	GSE68270_PNPCbyQNSC+GSE70696_TAPbyQNP+GSE99777_PSVZSCbyQSVZSC,	GSE93991_PGBCbyQGBC+GSE114574_PGBObyQGBO
CDCA5	GSE68270_PNPCbyQNSC+GSE70696_TAPbyQNP+GSE99777_PSVZSCbyQSVZSC,	GSE93991_PGBCbyQGBC+GSE114574_PGBObyQGBO
CDCA7	GSE68270_PNPCbyQNSC+GSE70696_TAPbyQNP+GSE99777_PSVZSCbyQSVZSC,	GSE93991_PGBCbyQGBC+GSE114574_PGBObyQGBO
CDCA7L	GSE68270_PNPCbyQNSC+GSE70696_TAPbyQNP+GSE99777_PSVZSCbyQSVZSC,	GSE93991_PGBCbyQGBC+GSE114574_PGBObyQGBO
CDCA8	GSE68270_PNPCbyQNSC+GSE70696_TAPbyQNP+GSE99777_PSVZSCbyQSVZSC,	GSE93991_PGBCbyQGBC+GSE114574_PGBObyQGBO
CDH11	GSE68270_PNPCbyQNSC+GSE70696_TAPbyQNP+GSE99777_PSVZSCbyQSVZSC,	GSE93991_PGBCbyQGBC+GSE114574_PGBObyQGBO
CDH2	GSE68270_PNPCbyQNSC+GSE70696_TAPbyQNP+GSE99777_PSVZSCbyQSVZSC,	GSE93991_PGBCbyQGBC+GSE114574_PGBObyQGBO
CDH22	GSE68270_PNPCbyQNSC+GSE70696_TAPbyQNP+GSE99777_PSVZSCbyQSVZSC,	GSE93991_PGBCbyQGBC+GSE114574_PGBObyQGBO
CDH6	GSE68270_PNPCbyQNSC+GSE70696_TAPbyQNP+GSE99777_PSVZSCbyQSVZSC,	GSE93991_PGBCbyQGBC+GSE114574_PGBObyQGBO
CDK1	GSE68270_PNPCbyQNSC+GSE70696_TAPbyQNP+GSE99777_PSVZSCbyQSVZSC,	GSE93991_PGBCbyQGBC+GSE114574_PGBObyQGBO
CDK14	GSE68270_PNPCbyQNSC+GSE70696_TAPbyQNP+GSE99777_PSVZSCbyQSVZSC,	GSE93991_PGBCbyQGBC+GSE114574_PGBObyQGBO
CDK17	GSE68270_PNPCbyQNSC+GSE70696_TAPbyQNP+GSE99777_PSVZSCbyQSVZSC,	GSE93991_PGBCbyQGBC+GSE114574_PGBObyQGBO
CDK2AP1	GSE68270_PNPCbyQNSC+GSE70696_TAPbyQNP+GSE99777_PSVZSCbyQSVZSC,	GSE93991_PGBCbyQGBC+GSE114574_PGBObyQGBO
CDK4	GSE68270_PNPCbyQNSC+GSE70696_TAPbyQNP+GSE99777_PSVZSCbyQSVZSC,	GSE93991_PGBCbyQGBC+GSE114574_PGBObyQGBO
CDK5RAP1	GSE68270_PNPCbyQNSC+GSE70696_TAPbyQNP+GSE99777_PSVZSCbyQSVZSC,	GSE93991_PGBCbyQGBC+GSE114574_PGBObyQGBO
CDK6	GSE68270_PNPCbyQNSC+GSE70696_TAPbyQNP+GSE99777_PSVZSCbyQSVZSC,	GSE93991_PGBCbyQGBC+GSE114574_PGBObyQGBO
CDKN1A	GSE68270_PNPCbyQNSC+GSE70696_TAPbyQNP+GSE99777_PSVZSCbyQSVZSC,	GSE93991_PGBCbyQGBC+GSE114574_PGBObyQGBO
CDKN1C	GSE68270_PNPCbyQNSC+GSE70696_TAPbyQNP+GSE99777_PSVZSCbyQSVZSC,	GSE93991_PGBCbyQGBC+GSE114574_PGBObyQGBO
CDKN2AIPNL	GSE68270_PNPCbyQNSC+GSE70696_TAPbyQNP+GSE99777_PSVZSCbyQSVZSC,	GSE93991_PGBCbyQGBC+GSE114574_PGBObyQGBO
CDKN2C	GSE68270_PNPCbyQNSC+GSE70696_TAPbyQNP+GSE99777_PSVZSCbyQSVZSC,	GSE93991_PGBCbyQGBC+GSE114574_PGBObyQGBO
CDKN3	GSE68270_PNPCbyQNSC+GSE70696_TAPbyQNP+GSE99777_PSVZSCbyQSVZSC,	GSE93991_PGBCbyQGBC+GSE114574_PGBObyQGBO
CDO1	GSE68270_PNPCbyQNSC+GSE70696_TAPbyQNP+GSE99777_PSVZSCbyQSVZSC,	GSE93991_PGBCbyQGBC+GSE114574_PGBObyQGBO
CDON	GSE68270_PNPCbyQNSC+GSE70696_TAPbyQNP+GSE99777_PSVZSCbyQSVZSC,	GSE93991_PGBCbyQGBC+GSE114574_PGBObyQGBO
CDR1	GSE68270_PNPCbyQNSC+GSE70696_TAPbyQNP+GSE99777_PSVZSCbyQSVZSC,	GSE93991_PGBCbyQGBC+GSE114574_PGBObyQGBO
CDR2L	GSE68270_PNPCbyQNSC+GSE70696_TAPbyQNP+GSE99777_PSVZSCbyQSVZSC,	GSE93991_PGBCbyQGBC+GSE114574_PGBObyQGBO
CDT1	GSE68270_PNPCbyQNSC+GSE70696_TAPbyQNP+GSE99777_PSVZSCbyQSVZSC,	GSE93991_PGBCbyQGBC+GSE114574_PGBObyQGBO
CDV3	GSE68270_PNPCbyQNSC+GSE70696_TAPbyQNP+GSE99777_PSVZSCbyQSVZSC,	GSE93991_PGBCbyQGBC+GSE114574_PGBObyQGBO
CEBPA	GSE68270_PNPCbyQNSC+GSE70696_TAPbyQNP+GSE99777_PSVZSCbyQSVZSC,	GSE93991_PGBCbyQGBC+GSE114574_PGBObyQGBO
CEBPZ	GSE68270_PNPCbyQNSC+GSE70696_TAPbyQNP+GSE99777_PSVZSCbyQSVZSC,	GSE93991_PGBCbyQGBC+GSE114574_PGBObyQGBO
CELSR1	GSE68270_PNPCbyQNSC+GSE70696_TAPbyQNP+GSE99777_PSVZSCbyQSVZSC,	GSE93991_PGBCbyQGBC+GSE114574_PGBObyQGBO
CENPA	GSE68270_PNPCbyQNSC+GSE70696_TAPbyQNP+GSE99777_PSVZSCbyQSVZSC,	GSE93991_PGBCbyQGBC+GSE114574_PGBObyQGBO
CENPB	GSE68270_PNPCbyQNSC+GSE70696_TAPbyQNP+GSE99777_PSVZSCbyQSVZSC,	GSE93991_PGBCbyQGBC+GSE114574_PGBObyQGBO
CENPE	GSE68270_PNPCbyQNSC+GSE70696_TAPbyQNP+GSE99777_PSVZSCbyQSVZSC,	GSE93991_PGBCbyQGBC+GSE114574_PGBObyQGBO
CENPF	GSE68270_PNPCbyQNSC+GSE70696_TAPbyQNP+GSE99777_PSVZSCbyQSVZSC,	GSE93991_PGBCbyQGBC+GSE114574_PGBObyQGBO
CENPH	GSE68270_PNPCbyQNSC+GSE70696_TAPbyQNP+GSE99777_PSVZSCbyQSVZSC,	GSE93991_PGBCbyQGBC+GSE114574_PGBObyQGBO
CENPI	GSE68270_PNPCbyQNSC+GSE70696_TAPbyQNP+GSE99777_PSVZSCbyQSVZSC,	GSE93991_PGBCbyQGBC+GSE114574_PGBObyQGBO
CENPJ	GSE68270_PNPCbyQNSC+GSE70696_TAPbyQNP+GSE99777_PSVZSCbyQSVZSC,	GSE93991_PGBCbyQGBC+GSE114574_PGBObyQGBO
CENPK	GSE68270_PNPCbyQNSC+GSE70696_TAPbyQNP+GSE99777_PSVZSCbyQSVZSC,	GSE93991_PGBCbyQGBC+GSE114574_PGBObyQGBO
CENPL	GSE68270_PNPCbyQNSC+GSE70696_TAPbyQNP+GSE99777_PSVZSCbyQSVZSC,	GSE93991_PGBCbyQGBC+GSE114574_PGBObyQGBO
CENPM	GSE68270_PNPCbyQNSC+GSE70696_TAPbyQNP+GSE99777_PSVZSCbyQSVZSC,	GSE93991_PGBCbyQGBC+GSE114574_PGBObyQGBO
CENPO	GSE68270_PNPCbyQNSC+GSE70696_TAPbyQNP+GSE99777_PSVZSCbyQSVZSC,	GSE93991_PGBCbyQGBC+GSE114574_PGBObyQGBO
CENPQ	GSE68270_PNPCbyQNSC+GSE70696_TAPbyQNP+GSE99777_PSVZSCbyQSVZSC,	GSE93991_PGBCbyQGBC+GSE114574_PGBObyQGBO
CENPU	GSE68270_PNPCbyQNSC+GSE70696_TAPbyQNP+GSE99777_PSVZSCbyQSVZSC,	GSE93991_PGBCbyQGBC+GSE114574_PGBObyQGBO
CENPV	GSE68270_PNPCbyQNSC+GSE70696_TAPbyQNP+GSE99777_PSVZSCbyQSVZSC,	GSE93991_PGBCbyQGBC+GSE114574_PGBObyQGBO
CENPW	GSE68270_PNPCbyQNSC+GSE70696_TAPbyQNP+GSE99777_PSVZSCbyQSVZSC,	GSE93991_PGBCbyQGBC+GSE114574_PGBObyQGBO
CEP131	GSE68270_PNPCbyQNSC+GSE70696_TAPbyQNP+GSE99777_PSVZSCbyQSVZSC,	GSE93991_PGBCbyQGBC+GSE114574_PGBObyQGBO
CEP135	GSE68270_PNPCbyQNSC+GSE70696_TAPbyQNP+GSE99777_PSVZSCbyQSVZSC,	GSE93991_PGBCbyQGBC+GSE114574_PGBObyQGBO
CEP162	GSE68270_PNPCbyQNSC+GSE70696_TAPbyQNP+GSE99777_PSVZSCbyQSVZSC,	GSE93991_PGBCbyQGBC+GSE114574_PGBObyQGBO
CEP170	GSE68270_PNPCbyQNSC+GSE70696_TAPbyQNP+GSE99777_PSVZSCbyQSVZSC,	GSE93991_PGBCbyQGBC+GSE114574_PGBObyQGBO
CEP170B	GSE68270_PNPCbyQNSC+GSE70696_TAPbyQNP+GSE99777_PSVZSCbyQSVZSC,	GSE93991_PGBCbyQGBC+GSE114574_PGBObyQGBO
CEP192	GSE68270_PNPCbyQNSC+GSE70696_TAPbyQNP+GSE99777_PSVZSCbyQSVZSC,	GSE93991_PGBCbyQGBC+GSE114574_PGBObyQGBO
CEP295	GSE68270_PNPCbyQNSC+GSE70696_TAPbyQNP+GSE99777_PSVZSCbyQSVZSC,	GSE93991_PGBCbyQGBC+GSE114574_PGBObyQGBO
CEP55	GSE68270_PNPCbyQNSC+GSE70696_TAPbyQNP+GSE99777_PSVZSCbyQSVZSC,	GSE93991_PGBCbyQGBC+GSE114574_PGBObyQGBO
CEP57	GSE68270_PNPCbyQNSC+GSE70696_TAPbyQNP+GSE99777_PSVZSCbyQSVZSC,	GSE93991_PGBCbyQGBC+GSE114574_PGBObyQGBO
CEP57L1	GSE68270_PNPCbyQNSC+GSE70696_TAPbyQNP+GSE99777_PSVZSCbyQSVZSC,	GSE93991_PGBCbyQGBC+GSE114574_PGBObyQGBO
CEP63	GSE68270_PNPCbyQNSC+GSE70696_TAPbyQNP+GSE99777_PSVZSCbyQSVZSC,	GSE93991_PGBCbyQGBC+GSE114574_PGBObyQGBO
CEP70	GSE68270_PNPCbyQNSC+GSE70696_TAPbyQNP+GSE99777_PSVZSCbyQSVZSC,	GSE93991_PGBCbyQGBC+GSE114574_PGBObyQGBO
CEP72	GSE68270_PNPCbyQNSC+GSE70696_TAPbyQNP+GSE99777_PSVZSCbyQSVZSC,	GSE93991_PGBCbyQGBC+GSE114574_PGBObyQGBO
CEP83	GSE68270_PNPCbyQNSC+GSE70696_TAPbyQNP+GSE99777_PSVZSCbyQSVZSC,	GSE93991_PGBCbyQGBC+GSE114574_PGBObyQGBO
CEP85	GSE68270_PNPCbyQNSC+GSE70696_TAPbyQNP+GSE99777_PSVZSCbyQSVZSC,	GSE93991_PGBCbyQGBC+GSE114574_PGBObyQGBO
CEP97	GSE68270_PNPCbyQNSC+GSE70696_TAPbyQNP+GSE99777_PSVZSCbyQSVZSC,	GSE93991_PGBCbyQGBC+GSE114574_PGBObyQGBO
CERS2	GSE68270_PNPCbyQNSC+GSE70696_TAPbyQNP+GSE99777_PSVZSCbyQSVZSC,	GSE93991_PGBCbyQGBC+GSE114574_PGBObyQGBO
CERS6	GSE68270_PNPCbyQNSC+GSE70696_TAPbyQNP+GSE99777_PSVZSCbyQSVZSC,	GSE93991_PGBCbyQGBC+GSE114574_PGBObyQGBO
CETN2	GSE68270_PNPCbyQNSC+GSE70696_TAPbyQNP+GSE99777_PSVZSCbyQSVZSC,	GSE93991_PGBCbyQGBC+GSE114574_PGBObyQGBO
CETN3	GSE68270_PNPCbyQNSC+GSE70696_TAPbyQNP+GSE99777_PSVZSCbyQSVZSC,	GSE93991_PGBCbyQGBC+GSE114574_PGBObyQGBO
CFAP20	GSE68270_PNPCbyQNSC+GSE70696_TAPbyQNP+GSE99777_PSVZSCbyQSVZSC,	GSE93991_PGBCbyQGBC+GSE114574_PGBObyQGBO
CFDP1	GSE68270_PNPCbyQNSC+GSE70696_TAPbyQNP+GSE99777_PSVZSCbyQSVZSC,	GSE93991_PGBCbyQGBC+GSE114574_PGBObyQGBO
CFL2	GSE68270_PNPCbyQNSC+GSE70696_TAPbyQNP+GSE99777_PSVZSCbyQSVZSC,	GSE93991_PGBCbyQGBC+GSE114574_PGBObyQGBO
CGGBP1	GSE68270_PNPCbyQNSC+GSE70696_TAPbyQNP+GSE99777_PSVZSCbyQSVZSC,	GSE93991_PGBCbyQGBC+GSE114574_PGBObyQGBO
CGN	GSE68270_PNPCbyQNSC+GSE70696_TAPbyQNP+GSE99777_PSVZSCbyQSVZSC,	GSE93991_PGBCbyQGBC+GSE114574_PGBObyQGBO
CGNL1	GSE68270_PNPCbyQNSC+GSE70696_TAPbyQNP+GSE99777_PSVZSCbyQSVZSC,	GSE93991_PGBCbyQGBC+GSE114574_PGBObyQGBO
CHAF1B	GSE68270_PNPCbyQNSC+GSE70696_TAPbyQNP+GSE99777_PSVZSCbyQSVZSC,	GSE93991_PGBCbyQGBC+GSE114574_PGBObyQGBO
CHAMP1	GSE68270_PNPCbyQNSC+GSE70696_TAPbyQNP+GSE99777_PSVZSCbyQSVZSC,	GSE93991_PGBCbyQGBC+GSE114574_PGBObyQGBO
CHCHD1	GSE68270_PNPCbyQNSC+GSE70696_TAPbyQNP+GSE99777_PSVZSCbyQSVZSC,	GSE93991_PGBCbyQGBC+GSE114574_PGBObyQGBO
CHCHD3	GSE68270_PNPCbyQNSC+GSE70696_TAPbyQNP+GSE99777_PSVZSCbyQSVZSC,	GSE93991_PGBCbyQGBC+GSE114574_PGBObyQGBO
CHCHD4	GSE68270_PNPCbyQNSC+GSE70696_TAPbyQNP+GSE99777_PSVZSCbyQSVZSC,	GSE93991_PGBCbyQGBC+GSE114574_PGBObyQGBO
CHCHD5	GSE68270_PNPCbyQNSC+GSE70696_TAPbyQNP+GSE99777_PSVZSCbyQSVZSC,	GSE93991_PGBCbyQGBC+GSE114574_PGBObyQGBO
CHCHD7	GSE68270_PNPCbyQNSC+GSE70696_TAPbyQNP+GSE99777_PSVZSCbyQSVZSC,	GSE93991_PGBCbyQGBC+GSE114574_PGBObyQGBO
CHD1	GSE68270_PNPCbyQNSC+GSE70696_TAPbyQNP+GSE99777_PSVZSCbyQSVZSC,	GSE93991_PGBCbyQGBC+GSE114574_PGBObyQGBO
CHD3	GSE68270_PNPCbyQNSC+GSE70696_TAPbyQNP+GSE99777_PSVZSCbyQSVZSC,	GSE93991_PGBCbyQGBC+GSE114574_PGBObyQGBO
CHD9	GSE68270_PNPCbyQNSC+GSE70696_TAPbyQNP+GSE99777_PSVZSCbyQSVZSC,	GSE93991_PGBCbyQGBC+GSE114574_PGBObyQGBO
CHEK2	GSE68270_PNPCbyQNSC+GSE70696_TAPbyQNP+GSE99777_PSVZSCbyQSVZSC,	GSE93991_PGBCbyQGBC+GSE114574_PGBObyQGBO
CHGB	GSE68270_PNPCbyQNSC+GSE70696_TAPbyQNP+GSE99777_PSVZSCbyQSVZSC,	GSE93991_PGBCbyQGBC+GSE114574_PGBObyQGBO
CHIC1	GSE68270_PNPCbyQNSC+GSE70696_TAPbyQNP+GSE99777_PSVZSCbyQSVZSC,	GSE93991_PGBCbyQGBC+GSE114574_PGBObyQGBO
CHM	GSE68270_PNPCbyQNSC+GSE70696_TAPbyQNP+GSE99777_PSVZSCbyQSVZSC,	GSE93991_PGBCbyQGBC+GSE114574_PGBObyQGBO
CHMP1A	GSE68270_PNPCbyQNSC+GSE70696_TAPbyQNP+GSE99777_PSVZSCbyQSVZSC,	GSE93991_PGBCbyQGBC+GSE114574_PGBObyQGBO
CHMP2B	GSE68270_PNPCbyQNSC+GSE70696_TAPbyQNP+GSE99777_PSVZSCbyQSVZSC,	GSE93991_PGBCbyQGBC+GSE114574_PGBObyQGBO
CHMP5	GSE68270_PNPCbyQNSC+GSE70696_TAPbyQNP+GSE99777_PSVZSCbyQSVZSC,	GSE93991_PGBCbyQGBC+GSE114574_PGBObyQGBO
CHMP6	GSE68270_PNPCbyQNSC+GSE70696_TAPbyQNP+GSE99777_PSVZSCbyQSVZSC,	GSE93991_PGBCbyQGBC+GSE114574_PGBObyQGBO
CHMP7	GSE68270_PNPCbyQNSC+GSE70696_TAPbyQNP+GSE99777_PSVZSCbyQSVZSC,	GSE93991_PGBCbyQGBC+GSE114574_PGBObyQGBO
CHN1	GSE68270_PNPCbyQNSC+GSE70696_TAPbyQNP+GSE99777_PSVZSCbyQSVZSC,	GSE93991_PGBCbyQGBC+GSE114574_PGBObyQGBO
CHORDC1	GSE68270_PNPCbyQNSC+GSE70696_TAPbyQNP+GSE99777_PSVZSCbyQSVZSC,	GSE93991_PGBCbyQGBC+GSE114574_PGBObyQGBO
CHRAC1	GSE68270_PNPCbyQNSC+GSE70696_TAPbyQNP+GSE99777_PSVZSCbyQSVZSC,	GSE93991_PGBCbyQGBC+GSE114574_PGBObyQGBO
CHRNB1	GSE68270_PNPCbyQNSC+GSE70696_TAPbyQNP+GSE99777_PSVZSCbyQSVZSC,	GSE93991_PGBCbyQGBC+GSE114574_PGBObyQGBO
CHST1	GSE68270_PNPCbyQNSC+GSE70696_TAPbyQNP+GSE99777_PSVZSCbyQSVZSC,	GSE93991_PGBCbyQGBC+GSE114574_PGBObyQGBO
CHST10	GSE68270_PNPCbyQNSC+GSE70696_TAPbyQNP+GSE99777_PSVZSCbyQSVZSC,	GSE93991_PGBCbyQGBC+GSE114574_PGBObyQGBO
CHST2	GSE68270_PNPCbyQNSC+GSE70696_TAPbyQNP+GSE99777_PSVZSCbyQSVZSC,	GSE93991_PGBCbyQGBC+GSE114574_PGBObyQGBO
CHTF18	GSE68270_PNPCbyQNSC+GSE70696_TAPbyQNP+GSE99777_PSVZSCbyQSVZSC,	GSE93991_PGBCbyQGBC+GSE114574_PGBObyQGBO
CHTF8	GSE68270_PNPCbyQNSC+GSE70696_TAPbyQNP+GSE99777_PSVZSCbyQSVZSC,	GSE93991_PGBCbyQGBC+GSE114574_PGBObyQGBO
CHTOP	GSE68270_PNPCbyQNSC+GSE70696_TAPbyQNP+GSE99777_PSVZSCbyQSVZSC,	GSE93991_PGBCbyQGBC+GSE114574_PGBObyQGBO
CHUK	GSE68270_PNPCbyQNSC+GSE70696_TAPbyQNP+GSE99777_PSVZSCbyQSVZSC,	GSE93991_PGBCbyQGBC+GSE114574_PGBObyQGBO
CIAO1	GSE68270_PNPCbyQNSC+GSE70696_TAPbyQNP+GSE99777_PSVZSCbyQSVZSC,	GSE93991_PGBCbyQGBC+GSE114574_PGBObyQGBO
CIAPIN1	GSE68270_PNPCbyQNSC+GSE70696_TAPbyQNP+GSE99777_PSVZSCbyQSVZSC,	GSE93991_PGBCbyQGBC+GSE114574_PGBObyQGBO
CIB1	GSE68270_PNPCbyQNSC+GSE70696_TAPbyQNP+GSE99777_PSVZSCbyQSVZSC,	GSE93991_PGBCbyQGBC+GSE114574_PGBObyQGBO
CIR1	GSE68270_PNPCbyQNSC+GSE70696_TAPbyQNP+GSE99777_PSVZSCbyQSVZSC,	GSE93991_PGBCbyQGBC+GSE114574_PGBObyQGBO
CISD1	GSE68270_PNPCbyQNSC+GSE70696_TAPbyQNP+GSE99777_PSVZSCbyQSVZSC,	GSE93991_PGBCbyQGBC+GSE114574_PGBObyQGBO
CIT	GSE68270_PNPCbyQNSC+GSE70696_TAPbyQNP+GSE99777_PSVZSCbyQSVZSC,	GSE93991_PGBCbyQGBC+GSE114574_PGBObyQGBO
CITED1	GSE68270_PNPCbyQNSC+GSE70696_TAPbyQNP+GSE99777_PSVZSCbyQSVZSC,	GSE93991_PGBCbyQGBC+GSE114574_PGBObyQGBO
CITED2	GSE68270_PNPCbyQNSC+GSE70696_TAPbyQNP+GSE99777_PSVZSCbyQSVZSC,	GSE93991_PGBCbyQGBC+GSE114574_PGBObyQGBO
CKAP2	GSE68270_PNPCbyQNSC+GSE70696_TAPbyQNP+GSE99777_PSVZSCbyQSVZSC,	GSE93991_PGBCbyQGBC+GSE114574_PGBObyQGBO
CKAP2L	GSE68270_PNPCbyQNSC+GSE70696_TAPbyQNP+GSE99777_PSVZSCbyQSVZSC,	GSE93991_PGBCbyQGBC+GSE114574_PGBObyQGBO
CKAP5	GSE68270_PNPCbyQNSC+GSE70696_TAPbyQNP+GSE99777_PSVZSCbyQSVZSC,	GSE93991_PGBCbyQGBC+GSE114574_PGBObyQGBO
CKS1B	GSE68270_PNPCbyQNSC+GSE70696_TAPbyQNP+GSE99777_PSVZSCbyQSVZSC,	GSE93991_PGBCbyQGBC+GSE114574_PGBObyQGBO
CKS2	GSE68270_PNPCbyQNSC+GSE70696_TAPbyQNP+GSE99777_PSVZSCbyQSVZSC,	GSE93991_PGBCbyQGBC+GSE114574_PGBObyQGBO
CLCN3	GSE68270_PNPCbyQNSC+GSE70696_TAPbyQNP+GSE99777_PSVZSCbyQSVZSC,	GSE93991_PGBCbyQGBC+GSE114574_PGBObyQGBO
CLDND1	GSE68270_PNPCbyQNSC+GSE70696_TAPbyQNP+GSE99777_PSVZSCbyQSVZSC,	GSE93991_PGBCbyQGBC+GSE114574_PGBObyQGBO
CLHC1	GSE68270_PNPCbyQNSC+GSE70696_TAPbyQNP+GSE99777_PSVZSCbyQSVZSC,	GSE93991_PGBCbyQGBC+GSE114574_PGBObyQGBO
CLIC1	GSE68270_PNPCbyQNSC+GSE70696_TAPbyQNP+GSE99777_PSVZSCbyQSVZSC,	GSE93991_PGBCbyQGBC+GSE114574_PGBObyQGBO
CLINT1	GSE68270_PNPCbyQNSC+GSE70696_TAPbyQNP+GSE99777_PSVZSCbyQSVZSC,	GSE93991_PGBCbyQGBC+GSE114574_PGBObyQGBO
CLIP4	GSE68270_PNPCbyQNSC+GSE70696_TAPbyQNP+GSE99777_PSVZSCbyQSVZSC,	GSE93991_PGBCbyQGBC+GSE114574_PGBObyQGBO
CLK2	GSE68270_PNPCbyQNSC+GSE70696_TAPbyQNP+GSE99777_PSVZSCbyQSVZSC,	GSE93991_PGBCbyQGBC+GSE114574_PGBObyQGBO
CLMN	GSE68270_PNPCbyQNSC+GSE70696_TAPbyQNP+GSE99777_PSVZSCbyQSVZSC,	GSE93991_PGBCbyQGBC+GSE114574_PGBObyQGBO
CLNS1A	GSE68270_PNPCbyQNSC+GSE70696_TAPbyQNP+GSE99777_PSVZSCbyQSVZSC,	GSE93991_PGBCbyQGBC+GSE114574_PGBObyQGBO
CLP1	GSE68270_PNPCbyQNSC+GSE70696_TAPbyQNP+GSE99777_PSVZSCbyQSVZSC,	GSE93991_PGBCbyQGBC+GSE114574_PGBObyQGBO
CLPTM1L	GSE68270_PNPCbyQNSC+GSE70696_TAPbyQNP+GSE99777_PSVZSCbyQSVZSC,	GSE93991_PGBCbyQGBC+GSE114574_PGBObyQGBO
CLSPN	GSE68270_PNPCbyQNSC+GSE70696_TAPbyQNP+GSE99777_PSVZSCbyQSVZSC,	GSE93991_PGBCbyQGBC+GSE114574_PGBObyQGBO
CLSTN1	GSE68270_PNPCbyQNSC+GSE70696_TAPbyQNP+GSE99777_PSVZSCbyQSVZSC,	GSE93991_PGBCbyQGBC+GSE114574_PGBObyQGBO
CLTB	GSE68270_PNPCbyQNSC+GSE70696_TAPbyQNP+GSE99777_PSVZSCbyQSVZSC,	GSE93991_PGBCbyQGBC+GSE114574_PGBObyQGBO
CLU	GSE68270_PNPCbyQNSC+GSE70696_TAPbyQNP+GSE99777_PSVZSCbyQSVZSC,	GSE93991_PGBCbyQGBC+GSE114574_PGBObyQGBO
CMAS	GSE68270_PNPCbyQNSC+GSE70696_TAPbyQNP+GSE99777_PSVZSCbyQSVZSC,	GSE93991_PGBCbyQGBC+GSE114574_PGBObyQGBO
CMBL	GSE68270_PNPCbyQNSC+GSE70696_TAPbyQNP+GSE99777_PSVZSCbyQSVZSC,	GSE93991_PGBCbyQGBC+GSE114574_PGBObyQGBO
CMC1	GSE68270_PNPCbyQNSC+GSE70696_TAPbyQNP+GSE99777_PSVZSCbyQSVZSC,	GSE93991_PGBCbyQGBC+GSE114574_PGBObyQGBO
CMPK1	GSE68270_PNPCbyQNSC+GSE70696_TAPbyQNP+GSE99777_PSVZSCbyQSVZSC,	GSE93991_PGBCbyQGBC+GSE114574_PGBObyQGBO
CMTM4	GSE68270_PNPCbyQNSC+GSE70696_TAPbyQNP+GSE99777_PSVZSCbyQSVZSC,	GSE93991_PGBCbyQGBC+GSE114574_PGBObyQGBO
CMTR1	GSE68270_PNPCbyQNSC+GSE70696_TAPbyQNP+GSE99777_PSVZSCbyQSVZSC,	GSE93991_PGBCbyQGBC+GSE114574_PGBObyQGBO
CMTR2	GSE68270_PNPCbyQNSC+GSE70696_TAPbyQNP+GSE99777_PSVZSCbyQSVZSC,	GSE93991_PGBCbyQGBC+GSE114574_PGBObyQGBO
CNEP1R1	GSE68270_PNPCbyQNSC+GSE70696_TAPbyQNP+GSE99777_PSVZSCbyQSVZSC,	GSE93991_PGBCbyQGBC+GSE114574_PGBObyQGBO
CNFN	GSE68270_PNPCbyQNSC+GSE70696_TAPbyQNP+GSE99777_PSVZSCbyQSVZSC,	GSE93991_PGBCbyQGBC+GSE114574_PGBObyQGBO
CNIH2	GSE68270_PNPCbyQNSC+GSE70696_TAPbyQNP+GSE99777_PSVZSCbyQSVZSC,	GSE93991_PGBCbyQGBC+GSE114574_PGBObyQGBO
CNIH3	GSE68270_PNPCbyQNSC+GSE70696_TAPbyQNP+GSE99777_PSVZSCbyQSVZSC,	GSE93991_PGBCbyQGBC+GSE114574_PGBObyQGBO
CNIH4	GSE68270_PNPCbyQNSC+GSE70696_TAPbyQNP+GSE99777_PSVZSCbyQSVZSC,	GSE93991_PGBCbyQGBC+GSE114574_PGBObyQGBO
CNN2	GSE68270_PNPCbyQNSC+GSE70696_TAPbyQNP+GSE99777_PSVZSCbyQSVZSC,	GSE93991_PGBCbyQGBC+GSE114574_PGBObyQGBO
CNN3	GSE68270_PNPCbyQNSC+GSE70696_TAPbyQNP+GSE99777_PSVZSCbyQSVZSC,	GSE93991_PGBCbyQGBC+GSE114574_PGBObyQGBO
CNOT10	GSE68270_PNPCbyQNSC+GSE70696_TAPbyQNP+GSE99777_PSVZSCbyQSVZSC,	GSE93991_PGBCbyQGBC+GSE114574_PGBObyQGBO
CNOT11	GSE68270_PNPCbyQNSC+GSE70696_TAPbyQNP+GSE99777_PSVZSCbyQSVZSC,	GSE93991_PGBCbyQGBC+GSE114574_PGBObyQGBO
CNOT6	GSE68270_PNPCbyQNSC+GSE70696_TAPbyQNP+GSE99777_PSVZSCbyQSVZSC,	GSE93991_PGBCbyQGBC+GSE114574_PGBObyQGBO
CNOT7	GSE68270_PNPCbyQNSC+GSE70696_TAPbyQNP+GSE99777_PSVZSCbyQSVZSC,	GSE93991_PGBCbyQGBC+GSE114574_PGBObyQGBO
CNOT9	GSE68270_PNPCbyQNSC+GSE70696_TAPbyQNP+GSE99777_PSVZSCbyQSVZSC,	GSE93991_PGBCbyQGBC+GSE114574_PGBObyQGBO
CNP	GSE68270_PNPCbyQNSC+GSE70696_TAPbyQNP+GSE99777_PSVZSCbyQSVZSC,	GSE93991_PGBCbyQGBC+GSE114574_PGBObyQGBO
CNRIP1	GSE68270_PNPCbyQNSC+GSE70696_TAPbyQNP+GSE99777_PSVZSCbyQSVZSC,	GSE93991_PGBCbyQGBC+GSE114574_PGBObyQGBO
CNST	GSE68270_PNPCbyQNSC+GSE70696_TAPbyQNP+GSE99777_PSVZSCbyQSVZSC,	GSE93991_PGBCbyQGBC+GSE114574_PGBObyQGBO
CNTFR	GSE68270_PNPCbyQNSC+GSE70696_TAPbyQNP+GSE99777_PSVZSCbyQSVZSC,	GSE93991_PGBCbyQGBC+GSE114574_PGBObyQGBO
CNTLN	GSE68270_PNPCbyQNSC+GSE70696_TAPbyQNP+GSE99777_PSVZSCbyQSVZSC,	GSE93991_PGBCbyQGBC+GSE114574_PGBObyQGBO
CNTN2	GSE68270_PNPCbyQNSC+GSE70696_TAPbyQNP+GSE99777_PSVZSCbyQSVZSC,	GSE93991_PGBCbyQGBC+GSE114574_PGBObyQGBO
CNTRL	GSE68270_PNPCbyQNSC+GSE70696_TAPbyQNP+GSE99777_PSVZSCbyQSVZSC,	GSE93991_PGBCbyQGBC+GSE114574_PGBObyQGBO
CNTROB	GSE68270_PNPCbyQNSC+GSE70696_TAPbyQNP+GSE99777_PSVZSCbyQSVZSC,	GSE93991_PGBCbyQGBC+GSE114574_PGBObyQGBO
COA3	GSE68270_PNPCbyQNSC+GSE70696_TAPbyQNP+GSE99777_PSVZSCbyQSVZSC,	GSE93991_PGBCbyQGBC+GSE114574_PGBObyQGBO
COA5	GSE68270_PNPCbyQNSC+GSE70696_TAPbyQNP+GSE99777_PSVZSCbyQSVZSC,	GSE93991_PGBCbyQGBC+GSE114574_PGBObyQGBO
COG4	GSE68270_PNPCbyQNSC+GSE70696_TAPbyQNP+GSE99777_PSVZSCbyQSVZSC,	GSE93991_PGBCbyQGBC+GSE114574_PGBObyQGBO
COL11A1	GSE68270_PNPCbyQNSC+GSE70696_TAPbyQNP+GSE99777_PSVZSCbyQSVZSC,	GSE93991_PGBCbyQGBC+GSE114574_PGBObyQGBO
COL16A1	GSE68270_PNPCbyQNSC+GSE70696_TAPbyQNP+GSE99777_PSVZSCbyQSVZSC,	GSE93991_PGBCbyQGBC+GSE114574_PGBObyQGBO
COL1A1	GSE68270_PNPCbyQNSC+GSE70696_TAPbyQNP+GSE99777_PSVZSCbyQSVZSC,	GSE93991_PGBCbyQGBC+GSE114574_PGBObyQGBO
COL1A2	GSE68270_PNPCbyQNSC+GSE70696_TAPbyQNP+GSE99777_PSVZSCbyQSVZSC,	GSE93991_PGBCbyQGBC+GSE114574_PGBObyQGBO
COL3A1	GSE68270_PNPCbyQNSC+GSE70696_TAPbyQNP+GSE99777_PSVZSCbyQSVZSC,	GSE93991_PGBCbyQGBC+GSE114574_PGBObyQGBO
COL4A1	GSE68270_PNPCbyQNSC+GSE70696_TAPbyQNP+GSE99777_PSVZSCbyQSVZSC,	GSE93991_PGBCbyQGBC+GSE114574_PGBObyQGBO
COL4A2	GSE68270_PNPCbyQNSC+GSE70696_TAPbyQNP+GSE99777_PSVZSCbyQSVZSC,	GSE93991_PGBCbyQGBC+GSE114574_PGBObyQGBO
COL4A6	GSE68270_PNPCbyQNSC+GSE70696_TAPbyQNP+GSE99777_PSVZSCbyQSVZSC,	GSE93991_PGBCbyQGBC+GSE114574_PGBObyQGBO
COL5A2	GSE68270_PNPCbyQNSC+GSE70696_TAPbyQNP+GSE99777_PSVZSCbyQSVZSC,	GSE93991_PGBCbyQGBC+GSE114574_PGBObyQGBO
COL6A1	GSE68270_PNPCbyQNSC+GSE70696_TAPbyQNP+GSE99777_PSVZSCbyQSVZSC,	GSE93991_PGBCbyQGBC+GSE114574_PGBObyQGBO
COL9A2	GSE68270_PNPCbyQNSC+GSE70696_TAPbyQNP+GSE99777_PSVZSCbyQSVZSC,	GSE93991_PGBCbyQGBC+GSE114574_PGBObyQGBO
COMMD10	GSE68270_PNPCbyQNSC+GSE70696_TAPbyQNP+GSE99777_PSVZSCbyQSVZSC,	GSE93991_PGBCbyQGBC+GSE114574_PGBObyQGBO
COMMD2	GSE68270_PNPCbyQNSC+GSE70696_TAPbyQNP+GSE99777_PSVZSCbyQSVZSC,	GSE93991_PGBCbyQGBC+GSE114574_PGBObyQGBO
COMMD4	GSE68270_PNPCbyQNSC+GSE70696_TAPbyQNP+GSE99777_PSVZSCbyQSVZSC,	GSE93991_PGBCbyQGBC+GSE114574_PGBObyQGBO
COMMD8	GSE68270_PNPCbyQNSC+GSE70696_TAPbyQNP+GSE99777_PSVZSCbyQSVZSC,	GSE93991_PGBCbyQGBC+GSE114574_PGBObyQGBO
COMMD9	GSE68270_PNPCbyQNSC+GSE70696_TAPbyQNP+GSE99777_PSVZSCbyQSVZSC,	GSE93991_PGBCbyQGBC+GSE114574_PGBObyQGBO
COPE	GSE68270_PNPCbyQNSC+GSE70696_TAPbyQNP+GSE99777_PSVZSCbyQSVZSC,	GSE93991_PGBCbyQGBC+GSE114574_PGBObyQGBO
COPG2	GSE68270_PNPCbyQNSC+GSE70696_TAPbyQNP+GSE99777_PSVZSCbyQSVZSC,	GSE93991_PGBCbyQGBC+GSE114574_PGBObyQGBO
COPRS	GSE68270_PNPCbyQNSC+GSE70696_TAPbyQNP+GSE99777_PSVZSCbyQSVZSC,	GSE93991_PGBCbyQGBC+GSE114574_PGBObyQGBO
COPS2	GSE68270_PNPCbyQNSC+GSE70696_TAPbyQNP+GSE99777_PSVZSCbyQSVZSC,	GSE93991_PGBCbyQGBC+GSE114574_PGBObyQGBO
COPS4	GSE68270_PNPCbyQNSC+GSE70696_TAPbyQNP+GSE99777_PSVZSCbyQSVZSC,	GSE93991_PGBCbyQGBC+GSE114574_PGBObyQGBO
COPS5	GSE68270_PNPCbyQNSC+GSE70696_TAPbyQNP+GSE99777_PSVZSCbyQSVZSC,	GSE93991_PGBCbyQGBC+GSE114574_PGBObyQGBO
COPS6	GSE68270_PNPCbyQNSC+GSE70696_TAPbyQNP+GSE99777_PSVZSCbyQSVZSC,	GSE93991_PGBCbyQGBC+GSE114574_PGBObyQGBO
COPS8	GSE68270_PNPCbyQNSC+GSE70696_TAPbyQNP+GSE99777_PSVZSCbyQSVZSC,	GSE93991_PGBCbyQGBC+GSE114574_PGBObyQGBO
COPS9	GSE68270_PNPCbyQNSC+GSE70696_TAPbyQNP+GSE99777_PSVZSCbyQSVZSC,	GSE93991_PGBCbyQGBC+GSE114574_PGBObyQGBO
COPZ1	GSE68270_PNPCbyQNSC+GSE70696_TAPbyQNP+GSE99777_PSVZSCbyQSVZSC,	GSE93991_PGBCbyQGBC+GSE114574_PGBObyQGBO
COPZ2	GSE68270_PNPCbyQNSC+GSE70696_TAPbyQNP+GSE99777_PSVZSCbyQSVZSC,	GSE93991_PGBCbyQGBC+GSE114574_PGBObyQGBO
COQ10A	GSE68270_PNPCbyQNSC+GSE70696_TAPbyQNP+GSE99777_PSVZSCbyQSVZSC,	GSE93991_PGBCbyQGBC+GSE114574_PGBObyQGBO
COQ2	GSE68270_PNPCbyQNSC+GSE70696_TAPbyQNP+GSE99777_PSVZSCbyQSVZSC,	GSE93991_PGBCbyQGBC+GSE114574_PGBObyQGBO
COQ3	GSE68270_PNPCbyQNSC+GSE70696_TAPbyQNP+GSE99777_PSVZSCbyQSVZSC,	GSE93991_PGBCbyQGBC+GSE114574_PGBObyQGBO
COQ7	GSE68270_PNPCbyQNSC+GSE70696_TAPbyQNP+GSE99777_PSVZSCbyQSVZSC,	GSE93991_PGBCbyQGBC+GSE114574_PGBObyQGBO
COQ9	GSE68270_PNPCbyQNSC+GSE70696_TAPbyQNP+GSE99777_PSVZSCbyQSVZSC,	GSE93991_PGBCbyQGBC+GSE114574_PGBObyQGBO
CORO1C	GSE68270_PNPCbyQNSC+GSE70696_TAPbyQNP+GSE99777_PSVZSCbyQSVZSC,	GSE93991_PGBCbyQGBC+GSE114574_PGBObyQGBO
CORO2B	GSE68270_PNPCbyQNSC+GSE70696_TAPbyQNP+GSE99777_PSVZSCbyQSVZSC,	GSE93991_PGBCbyQGBC+GSE114574_PGBObyQGBO
COTL1	GSE68270_PNPCbyQNSC+GSE70696_TAPbyQNP+GSE99777_PSVZSCbyQSVZSC,	GSE93991_PGBCbyQGBC+GSE114574_PGBObyQGBO
COX11	GSE68270_PNPCbyQNSC+GSE70696_TAPbyQNP+GSE99777_PSVZSCbyQSVZSC,	GSE93991_PGBCbyQGBC+GSE114574_PGBObyQGBO
COX20	GSE68270_PNPCbyQNSC+GSE70696_TAPbyQNP+GSE99777_PSVZSCbyQSVZSC,	GSE93991_PGBCbyQGBC+GSE114574_PGBObyQGBO
COX5B	GSE68270_PNPCbyQNSC+GSE70696_TAPbyQNP+GSE99777_PSVZSCbyQSVZSC,	GSE93991_PGBCbyQGBC+GSE114574_PGBObyQGBO
COX6C	GSE68270_PNPCbyQNSC+GSE70696_TAPbyQNP+GSE99777_PSVZSCbyQSVZSC,	GSE93991_PGBCbyQGBC+GSE114574_PGBObyQGBO
COX7A2	GSE68270_PNPCbyQNSC+GSE70696_TAPbyQNP+GSE99777_PSVZSCbyQSVZSC,	GSE93991_PGBCbyQGBC+GSE114574_PGBObyQGBO
COX7A2L	GSE68270_PNPCbyQNSC+GSE70696_TAPbyQNP+GSE99777_PSVZSCbyQSVZSC,	GSE93991_PGBCbyQGBC+GSE114574_PGBObyQGBO
COX7B	GSE68270_PNPCbyQNSC+GSE70696_TAPbyQNP+GSE99777_PSVZSCbyQSVZSC,	GSE93991_PGBCbyQGBC+GSE114574_PGBObyQGBO
CPD	GSE68270_PNPCbyQNSC+GSE70696_TAPbyQNP+GSE99777_PSVZSCbyQSVZSC,	GSE93991_PGBCbyQGBC+GSE114574_PGBObyQGBO
CPE	GSE68270_PNPCbyQNSC+GSE70696_TAPbyQNP+GSE99777_PSVZSCbyQSVZSC,	GSE93991_PGBCbyQGBC+GSE114574_PGBObyQGBO
CPNE2	GSE68270_PNPCbyQNSC+GSE70696_TAPbyQNP+GSE99777_PSVZSCbyQSVZSC,	GSE93991_PGBCbyQGBC+GSE114574_PGBObyQGBO
CPOX	GSE68270_PNPCbyQNSC+GSE70696_TAPbyQNP+GSE99777_PSVZSCbyQSVZSC,	GSE93991_PGBCbyQGBC+GSE114574_PGBObyQGBO
CPSF2	GSE68270_PNPCbyQNSC+GSE70696_TAPbyQNP+GSE99777_PSVZSCbyQSVZSC,	GSE93991_PGBCbyQGBC+GSE114574_PGBObyQGBO
CPSF3	GSE68270_PNPCbyQNSC+GSE70696_TAPbyQNP+GSE99777_PSVZSCbyQSVZSC,	GSE93991_PGBCbyQGBC+GSE114574_PGBObyQGBO
CPSF6	GSE68270_PNPCbyQNSC+GSE70696_TAPbyQNP+GSE99777_PSVZSCbyQSVZSC,	GSE93991_PGBCbyQGBC+GSE114574_PGBObyQGBO
CPXM1	GSE68270_PNPCbyQNSC+GSE70696_TAPbyQNP+GSE99777_PSVZSCbyQSVZSC,	GSE93991_PGBCbyQGBC+GSE114574_PGBObyQGBO
CREB1	GSE68270_PNPCbyQNSC+GSE70696_TAPbyQNP+GSE99777_PSVZSCbyQSVZSC,	GSE93991_PGBCbyQGBC+GSE114574_PGBObyQGBO
CREB3	GSE68270_PNPCbyQNSC+GSE70696_TAPbyQNP+GSE99777_PSVZSCbyQSVZSC,	GSE93991_PGBCbyQGBC+GSE114574_PGBObyQGBO
CREB3L1	GSE68270_PNPCbyQNSC+GSE70696_TAPbyQNP+GSE99777_PSVZSCbyQSVZSC,	GSE93991_PGBCbyQGBC+GSE114574_PGBObyQGBO
CREG1	GSE68270_PNPCbyQNSC+GSE70696_TAPbyQNP+GSE99777_PSVZSCbyQSVZSC,	GSE93991_PGBCbyQGBC+GSE114574_PGBObyQGBO
CRELD2	GSE68270_PNPCbyQNSC+GSE70696_TAPbyQNP+GSE99777_PSVZSCbyQSVZSC,	GSE93991_PGBCbyQGBC+GSE114574_PGBObyQGBO
CRIPT	GSE68270_PNPCbyQNSC+GSE70696_TAPbyQNP+GSE99777_PSVZSCbyQSVZSC,	GSE93991_PGBCbyQGBC+GSE114574_PGBObyQGBO
CRK	GSE68270_PNPCbyQNSC+GSE70696_TAPbyQNP+GSE99777_PSVZSCbyQSVZSC,	GSE93991_PGBCbyQGBC+GSE114574_PGBObyQGBO
CRKL	GSE68270_PNPCbyQNSC+GSE70696_TAPbyQNP+GSE99777_PSVZSCbyQSVZSC,	GSE93991_PGBCbyQGBC+GSE114574_PGBObyQGBO
CRLS1	GSE68270_PNPCbyQNSC+GSE70696_TAPbyQNP+GSE99777_PSVZSCbyQSVZSC,	GSE93991_PGBCbyQGBC+GSE114574_PGBObyQGBO
CRMP1	GSE68270_PNPCbyQNSC+GSE70696_TAPbyQNP+GSE99777_PSVZSCbyQSVZSC,	GSE93991_PGBCbyQGBC+GSE114574_PGBObyQGBO
CRNKL1	GSE68270_PNPCbyQNSC+GSE70696_TAPbyQNP+GSE99777_PSVZSCbyQSVZSC,	GSE93991_PGBCbyQGBC+GSE114574_PGBObyQGBO
CRTAP	GSE68270_PNPCbyQNSC+GSE70696_TAPbyQNP+GSE99777_PSVZSCbyQSVZSC,	GSE93991_PGBCbyQGBC+GSE114574_PGBObyQGBO
CRYAB	GSE68270_PNPCbyQNSC+GSE70696_TAPbyQNP+GSE99777_PSVZSCbyQSVZSC,	GSE93991_PGBCbyQGBC+GSE114574_PGBObyQGBO
CRYBB3	GSE68270_PNPCbyQNSC+GSE70696_TAPbyQNP+GSE99777_PSVZSCbyQSVZSC,	GSE93991_PGBCbyQGBC+GSE114574_PGBObyQGBO
CRYBG3	GSE68270_PNPCbyQNSC+GSE70696_TAPbyQNP+GSE99777_PSVZSCbyQSVZSC,	GSE93991_PGBCbyQGBC+GSE114574_PGBObyQGBO
CRYZ	GSE68270_PNPCbyQNSC+GSE70696_TAPbyQNP+GSE99777_PSVZSCbyQSVZSC,	GSE93991_PGBCbyQGBC+GSE114574_PGBObyQGBO
CSDC2	GSE68270_PNPCbyQNSC+GSE70696_TAPbyQNP+GSE99777_PSVZSCbyQSVZSC,	GSE93991_PGBCbyQGBC+GSE114574_PGBObyQGBO
CSE1L	GSE68270_PNPCbyQNSC+GSE70696_TAPbyQNP+GSE99777_PSVZSCbyQSVZSC,	GSE93991_PGBCbyQGBC+GSE114574_PGBObyQGBO
CSF1	GSE68270_PNPCbyQNSC+GSE70696_TAPbyQNP+GSE99777_PSVZSCbyQSVZSC,	GSE93991_PGBCbyQGBC+GSE114574_PGBObyQGBO
CSGALNACT2	GSE68270_PNPCbyQNSC+GSE70696_TAPbyQNP+GSE99777_PSVZSCbyQSVZSC,	GSE93991_PGBCbyQGBC+GSE114574_PGBObyQGBO
CSNK2A1	GSE68270_PNPCbyQNSC+GSE70696_TAPbyQNP+GSE99777_PSVZSCbyQSVZSC,	GSE93991_PGBCbyQGBC+GSE114574_PGBObyQGBO
CSPG4	GSE68270_PNPCbyQNSC+GSE70696_TAPbyQNP+GSE99777_PSVZSCbyQSVZSC,	GSE93991_PGBCbyQGBC+GSE114574_PGBObyQGBO
CSPG5	GSE68270_PNPCbyQNSC+GSE70696_TAPbyQNP+GSE99777_PSVZSCbyQSVZSC,	GSE93991_PGBCbyQGBC+GSE114574_PGBObyQGBO
CSPP1	GSE68270_PNPCbyQNSC+GSE70696_TAPbyQNP+GSE99777_PSVZSCbyQSVZSC,	GSE93991_PGBCbyQGBC+GSE114574_PGBObyQGBO
CSRP1	GSE68270_PNPCbyQNSC+GSE70696_TAPbyQNP+GSE99777_PSVZSCbyQSVZSC,	GSE93991_PGBCbyQGBC+GSE114574_PGBObyQGBO
CSTF1	GSE68270_PNPCbyQNSC+GSE70696_TAPbyQNP+GSE99777_PSVZSCbyQSVZSC,	GSE93991_PGBCbyQGBC+GSE114574_PGBObyQGBO
CSTF2	GSE68270_PNPCbyQNSC+GSE70696_TAPbyQNP+GSE99777_PSVZSCbyQSVZSC,	GSE93991_PGBCbyQGBC+GSE114574_PGBObyQGBO
CSTF3	GSE68270_PNPCbyQNSC+GSE70696_TAPbyQNP+GSE99777_PSVZSCbyQSVZSC,	GSE93991_PGBCbyQGBC+GSE114574_PGBObyQGBO
CTBP2	GSE68270_PNPCbyQNSC+GSE70696_TAPbyQNP+GSE99777_PSVZSCbyQSVZSC,	GSE93991_PGBCbyQGBC+GSE114574_PGBObyQGBO
CTCF	GSE68270_PNPCbyQNSC+GSE70696_TAPbyQNP+GSE99777_PSVZSCbyQSVZSC,	GSE93991_PGBCbyQGBC+GSE114574_PGBObyQGBO
CTDNEP1	GSE68270_PNPCbyQNSC+GSE70696_TAPbyQNP+GSE99777_PSVZSCbyQSVZSC,	GSE93991_PGBCbyQGBC+GSE114574_PGBObyQGBO
CTDP1	GSE68270_PNPCbyQNSC+GSE70696_TAPbyQNP+GSE99777_PSVZSCbyQSVZSC,	GSE93991_PGBCbyQGBC+GSE114574_PGBObyQGBO
CTDSPL2	GSE68270_PNPCbyQNSC+GSE70696_TAPbyQNP+GSE99777_PSVZSCbyQSVZSC,	GSE93991_PGBCbyQGBC+GSE114574_PGBObyQGBO
CTHRC1	GSE68270_PNPCbyQNSC+GSE70696_TAPbyQNP+GSE99777_PSVZSCbyQSVZSC,	GSE93991_PGBCbyQGBC+GSE114574_PGBObyQGBO
CTNNB1	GSE68270_PNPCbyQNSC+GSE70696_TAPbyQNP+GSE99777_PSVZSCbyQSVZSC,	GSE93991_PGBCbyQGBC+GSE114574_PGBObyQGBO
CTNNBIP1	GSE68270_PNPCbyQNSC+GSE70696_TAPbyQNP+GSE99777_PSVZSCbyQSVZSC,	GSE93991_PGBCbyQGBC+GSE114574_PGBObyQGBO
CTNNBL1	GSE68270_PNPCbyQNSC+GSE70696_TAPbyQNP+GSE99777_PSVZSCbyQSVZSC,	GSE93991_PGBCbyQGBC+GSE114574_PGBObyQGBO
CTPS1	GSE68270_PNPCbyQNSC+GSE70696_TAPbyQNP+GSE99777_PSVZSCbyQSVZSC,	GSE93991_PGBCbyQGBC+GSE114574_PGBObyQGBO
CTSA	GSE68270_PNPCbyQNSC+GSE70696_TAPbyQNP+GSE99777_PSVZSCbyQSVZSC,	GSE93991_PGBCbyQGBC+GSE114574_PGBObyQGBO
CTSK	GSE68270_PNPCbyQNSC+GSE70696_TAPbyQNP+GSE99777_PSVZSCbyQSVZSC,	GSE93991_PGBCbyQGBC+GSE114574_PGBObyQGBO
CTSO	GSE68270_PNPCbyQNSC+GSE70696_TAPbyQNP+GSE99777_PSVZSCbyQSVZSC,	GSE93991_PGBCbyQGBC+GSE114574_PGBObyQGBO
CTSS	GSE68270_PNPCbyQNSC+GSE70696_TAPbyQNP+GSE99777_PSVZSCbyQSVZSC,	GSE93991_PGBCbyQGBC+GSE114574_PGBObyQGBO
CTXN1	GSE68270_PNPCbyQNSC+GSE70696_TAPbyQNP+GSE99777_PSVZSCbyQSVZSC,	GSE93991_PGBCbyQGBC+GSE114574_PGBObyQGBO
CUEDC1	GSE68270_PNPCbyQNSC+GSE70696_TAPbyQNP+GSE99777_PSVZSCbyQSVZSC,	GSE93991_PGBCbyQGBC+GSE114574_PGBObyQGBO
CUEDC2	GSE68270_PNPCbyQNSC+GSE70696_TAPbyQNP+GSE99777_PSVZSCbyQSVZSC,	GSE93991_PGBCbyQGBC+GSE114574_PGBObyQGBO
CUL1	GSE68270_PNPCbyQNSC+GSE70696_TAPbyQNP+GSE99777_PSVZSCbyQSVZSC,	GSE93991_PGBCbyQGBC+GSE114574_PGBObyQGBO
CUL2	GSE68270_PNPCbyQNSC+GSE70696_TAPbyQNP+GSE99777_PSVZSCbyQSVZSC,	GSE93991_PGBCbyQGBC+GSE114574_PGBObyQGBO
CUL3	GSE68270_PNPCbyQNSC+GSE70696_TAPbyQNP+GSE99777_PSVZSCbyQSVZSC,	GSE93991_PGBCbyQGBC+GSE114574_PGBObyQGBO
CUL4A	GSE68270_PNPCbyQNSC+GSE70696_TAPbyQNP+GSE99777_PSVZSCbyQSVZSC,	GSE93991_PGBCbyQGBC+GSE114574_PGBObyQGBO
CUL4B	GSE68270_PNPCbyQNSC+GSE70696_TAPbyQNP+GSE99777_PSVZSCbyQSVZSC,	GSE93991_PGBCbyQGBC+GSE114574_PGBObyQGBO
CUL5	GSE68270_PNPCbyQNSC+GSE70696_TAPbyQNP+GSE99777_PSVZSCbyQSVZSC,	GSE93991_PGBCbyQGBC+GSE114574_PGBObyQGBO
CUTA	GSE68270_PNPCbyQNSC+GSE70696_TAPbyQNP+GSE99777_PSVZSCbyQSVZSC,	GSE93991_PGBCbyQGBC+GSE114574_PGBObyQGBO
CUX1	GSE68270_PNPCbyQNSC+GSE70696_TAPbyQNP+GSE99777_PSVZSCbyQSVZSC,	GSE93991_PGBCbyQGBC+GSE114574_PGBObyQGBO
CWC15	GSE68270_PNPCbyQNSC+GSE70696_TAPbyQNP+GSE99777_PSVZSCbyQSVZSC,	GSE93991_PGBCbyQGBC+GSE114574_PGBObyQGBO
CWC22	GSE68270_PNPCbyQNSC+GSE70696_TAPbyQNP+GSE99777_PSVZSCbyQSVZSC,	GSE93991_PGBCbyQGBC+GSE114574_PGBObyQGBO
CXCR4	GSE68270_PNPCbyQNSC+GSE70696_TAPbyQNP+GSE99777_PSVZSCbyQSVZSC,	GSE93991_PGBCbyQGBC+GSE114574_PGBObyQGBO
CXorf40A	GSE68270_PNPCbyQNSC+GSE70696_TAPbyQNP+GSE99777_PSVZSCbyQSVZSC,	GSE93991_PGBCbyQGBC+GSE114574_PGBObyQGBO
CXorf56	GSE68270_PNPCbyQNSC+GSE70696_TAPbyQNP+GSE99777_PSVZSCbyQSVZSC,	GSE93991_PGBCbyQGBC+GSE114574_PGBObyQGBO
CXXC1	GSE68270_PNPCbyQNSC+GSE70696_TAPbyQNP+GSE99777_PSVZSCbyQSVZSC,	GSE93991_PGBCbyQGBC+GSE114574_PGBObyQGBO
CXXC4	GSE68270_PNPCbyQNSC+GSE70696_TAPbyQNP+GSE99777_PSVZSCbyQSVZSC,	GSE93991_PGBCbyQGBC+GSE114574_PGBObyQGBO
CXXC5	GSE68270_PNPCbyQNSC+GSE70696_TAPbyQNP+GSE99777_PSVZSCbyQSVZSC,	GSE93991_PGBCbyQGBC+GSE114574_PGBObyQGBO
CYB561	GSE68270_PNPCbyQNSC+GSE70696_TAPbyQNP+GSE99777_PSVZSCbyQSVZSC,	GSE93991_PGBCbyQGBC+GSE114574_PGBObyQGBO
CYB561A3	GSE68270_PNPCbyQNSC+GSE70696_TAPbyQNP+GSE99777_PSVZSCbyQSVZSC,	GSE93991_PGBCbyQGBC+GSE114574_PGBObyQGBO
CYB5A	GSE68270_PNPCbyQNSC+GSE70696_TAPbyQNP+GSE99777_PSVZSCbyQSVZSC,	GSE93991_PGBCbyQGBC+GSE114574_PGBObyQGBO
CYB5B	GSE68270_PNPCbyQNSC+GSE70696_TAPbyQNP+GSE99777_PSVZSCbyQSVZSC,	GSE93991_PGBCbyQGBC+GSE114574_PGBObyQGBO
CYB5R3	GSE68270_PNPCbyQNSC+GSE70696_TAPbyQNP+GSE99777_PSVZSCbyQSVZSC,	GSE93991_PGBCbyQGBC+GSE114574_PGBObyQGBO
CYB5R4	GSE68270_PNPCbyQNSC+GSE70696_TAPbyQNP+GSE99777_PSVZSCbyQSVZSC,	GSE93991_PGBCbyQGBC+GSE114574_PGBObyQGBO
CYBRD1	GSE68270_PNPCbyQNSC+GSE70696_TAPbyQNP+GSE99777_PSVZSCbyQSVZSC,	GSE93991_PGBCbyQGBC+GSE114574_PGBObyQGBO
CYLD	GSE68270_PNPCbyQNSC+GSE70696_TAPbyQNP+GSE99777_PSVZSCbyQSVZSC,	GSE93991_PGBCbyQGBC+GSE114574_PGBObyQGBO
CYP1B1	GSE68270_PNPCbyQNSC+GSE70696_TAPbyQNP+GSE99777_PSVZSCbyQSVZSC,	GSE93991_PGBCbyQGBC+GSE114574_PGBObyQGBO
CYP20A1	GSE68270_PNPCbyQNSC+GSE70696_TAPbyQNP+GSE99777_PSVZSCbyQSVZSC,	GSE93991_PGBCbyQGBC+GSE114574_PGBObyQGBO
CYP4V2	GSE68270_PNPCbyQNSC+GSE70696_TAPbyQNP+GSE99777_PSVZSCbyQSVZSC,	GSE93991_PGBCbyQGBC+GSE114574_PGBObyQGBO
DACT1	GSE68270_PNPCbyQNSC+GSE70696_TAPbyQNP+GSE99777_PSVZSCbyQSVZSC,	GSE93991_PGBCbyQGBC+GSE114574_PGBObyQGBO
DACT3	GSE68270_PNPCbyQNSC+GSE70696_TAPbyQNP+GSE99777_PSVZSCbyQSVZSC,	GSE93991_PGBCbyQGBC+GSE114574_PGBObyQGBO
DAGLA	GSE68270_PNPCbyQNSC+GSE70696_TAPbyQNP+GSE99777_PSVZSCbyQSVZSC,	GSE93991_PGBCbyQGBC+GSE114574_PGBObyQGBO
DAND5	GSE68270_PNPCbyQNSC+GSE70696_TAPbyQNP+GSE99777_PSVZSCbyQSVZSC,	GSE93991_PGBCbyQGBC+GSE114574_PGBObyQGBO
DAP3	GSE68270_PNPCbyQNSC+GSE70696_TAPbyQNP+GSE99777_PSVZSCbyQSVZSC,	GSE93991_PGBCbyQGBC+GSE114574_PGBObyQGBO
DAPK3	GSE68270_PNPCbyQNSC+GSE70696_TAPbyQNP+GSE99777_PSVZSCbyQSVZSC,	GSE93991_PGBCbyQGBC+GSE114574_PGBObyQGBO
DARS	GSE68270_PNPCbyQNSC+GSE70696_TAPbyQNP+GSE99777_PSVZSCbyQSVZSC,	GSE93991_PGBCbyQGBC+GSE114574_PGBObyQGBO
DARS2	GSE68270_PNPCbyQNSC+GSE70696_TAPbyQNP+GSE99777_PSVZSCbyQSVZSC,	GSE93991_PGBCbyQGBC+GSE114574_PGBObyQGBO
DAXX	GSE68270_PNPCbyQNSC+GSE70696_TAPbyQNP+GSE99777_PSVZSCbyQSVZSC,	GSE93991_PGBCbyQGBC+GSE114574_PGBObyQGBO
DBF4	GSE68270_PNPCbyQNSC+GSE70696_TAPbyQNP+GSE99777_PSVZSCbyQSVZSC,	GSE93991_PGBCbyQGBC+GSE114574_PGBObyQGBO
DBI	GSE68270_PNPCbyQNSC+GSE70696_TAPbyQNP+GSE99777_PSVZSCbyQSVZSC,	GSE93991_PGBCbyQGBC+GSE114574_PGBObyQGBO
DBN1	GSE68270_PNPCbyQNSC+GSE70696_TAPbyQNP+GSE99777_PSVZSCbyQSVZSC,	GSE93991_PGBCbyQGBC+GSE114574_PGBObyQGBO
DBNL	GSE68270_PNPCbyQNSC+GSE70696_TAPbyQNP+GSE99777_PSVZSCbyQSVZSC,	GSE93991_PGBCbyQGBC+GSE114574_PGBObyQGBO
DBR1	GSE68270_PNPCbyQNSC+GSE70696_TAPbyQNP+GSE99777_PSVZSCbyQSVZSC,	GSE93991_PGBCbyQGBC+GSE114574_PGBObyQGBO
DCAF1	GSE68270_PNPCbyQNSC+GSE70696_TAPbyQNP+GSE99777_PSVZSCbyQSVZSC,	GSE93991_PGBCbyQGBC+GSE114574_PGBObyQGBO
DCAF13	GSE68270_PNPCbyQNSC+GSE70696_TAPbyQNP+GSE99777_PSVZSCbyQSVZSC,	GSE93991_PGBCbyQGBC+GSE114574_PGBObyQGBO
DCAF15	GSE68270_PNPCbyQNSC+GSE70696_TAPbyQNP+GSE99777_PSVZSCbyQSVZSC,	GSE93991_PGBCbyQGBC+GSE114574_PGBObyQGBO
DCBLD2	GSE68270_PNPCbyQNSC+GSE70696_TAPbyQNP+GSE99777_PSVZSCbyQSVZSC,	GSE93991_PGBCbyQGBC+GSE114574_PGBObyQGBO
DCK	GSE68270_PNPCbyQNSC+GSE70696_TAPbyQNP+GSE99777_PSVZSCbyQSVZSC,	GSE93991_PGBCbyQGBC+GSE114574_PGBObyQGBO
DCLK1	GSE68270_PNPCbyQNSC+GSE70696_TAPbyQNP+GSE99777_PSVZSCbyQSVZSC,	GSE93991_PGBCbyQGBC+GSE114574_PGBObyQGBO
DCLRE1B	GSE68270_PNPCbyQNSC+GSE70696_TAPbyQNP+GSE99777_PSVZSCbyQSVZSC,	GSE93991_PGBCbyQGBC+GSE114574_PGBObyQGBO
DCLRE1C	GSE68270_PNPCbyQNSC+GSE70696_TAPbyQNP+GSE99777_PSVZSCbyQSVZSC,	GSE93991_PGBCbyQGBC+GSE114574_PGBObyQGBO
DCN	GSE68270_PNPCbyQNSC+GSE70696_TAPbyQNP+GSE99777_PSVZSCbyQSVZSC,	GSE93991_PGBCbyQGBC+GSE114574_PGBObyQGBO
DCP2	GSE68270_PNPCbyQNSC+GSE70696_TAPbyQNP+GSE99777_PSVZSCbyQSVZSC,	GSE93991_PGBCbyQGBC+GSE114574_PGBObyQGBO
DCPS	GSE68270_PNPCbyQNSC+GSE70696_TAPbyQNP+GSE99777_PSVZSCbyQSVZSC,	GSE93991_PGBCbyQGBC+GSE114574_PGBObyQGBO
DCTD	GSE68270_PNPCbyQNSC+GSE70696_TAPbyQNP+GSE99777_PSVZSCbyQSVZSC,	GSE93991_PGBCbyQGBC+GSE114574_PGBObyQGBO
DCTN1	GSE68270_PNPCbyQNSC+GSE70696_TAPbyQNP+GSE99777_PSVZSCbyQSVZSC,	GSE93991_PGBCbyQGBC+GSE114574_PGBObyQGBO
DCTN3	GSE68270_PNPCbyQNSC+GSE70696_TAPbyQNP+GSE99777_PSVZSCbyQSVZSC,	GSE93991_PGBCbyQGBC+GSE114574_PGBObyQGBO
DCTN6	GSE68270_PNPCbyQNSC+GSE70696_TAPbyQNP+GSE99777_PSVZSCbyQSVZSC,	GSE93991_PGBCbyQGBC+GSE114574_PGBObyQGBO
DCUN1D1	GSE68270_PNPCbyQNSC+GSE70696_TAPbyQNP+GSE99777_PSVZSCbyQSVZSC,	GSE93991_PGBCbyQGBC+GSE114574_PGBObyQGBO
DCUN1D5	GSE68270_PNPCbyQNSC+GSE70696_TAPbyQNP+GSE99777_PSVZSCbyQSVZSC,	GSE93991_PGBCbyQGBC+GSE114574_PGBObyQGBO
DDB1	GSE68270_PNPCbyQNSC+GSE70696_TAPbyQNP+GSE99777_PSVZSCbyQSVZSC,	GSE93991_PGBCbyQGBC+GSE114574_PGBObyQGBO
DDB2	GSE68270_PNPCbyQNSC+GSE70696_TAPbyQNP+GSE99777_PSVZSCbyQSVZSC,	GSE93991_PGBCbyQGBC+GSE114574_PGBObyQGBO
DDHD2	GSE68270_PNPCbyQNSC+GSE70696_TAPbyQNP+GSE99777_PSVZSCbyQSVZSC,	GSE93991_PGBCbyQGBC+GSE114574_PGBObyQGBO
DDIT3	GSE68270_PNPCbyQNSC+GSE70696_TAPbyQNP+GSE99777_PSVZSCbyQSVZSC,	GSE93991_PGBCbyQGBC+GSE114574_PGBObyQGBO
DDR2	GSE68270_PNPCbyQNSC+GSE70696_TAPbyQNP+GSE99777_PSVZSCbyQSVZSC,	GSE93991_PGBCbyQGBC+GSE114574_PGBObyQGBO
DDT	GSE68270_PNPCbyQNSC+GSE70696_TAPbyQNP+GSE99777_PSVZSCbyQSVZSC,	GSE93991_PGBCbyQGBC+GSE114574_PGBObyQGBO
DDX1	GSE68270_PNPCbyQNSC+GSE70696_TAPbyQNP+GSE99777_PSVZSCbyQSVZSC,	GSE93991_PGBCbyQGBC+GSE114574_PGBObyQGBO
DDX10	GSE68270_PNPCbyQNSC+GSE70696_TAPbyQNP+GSE99777_PSVZSCbyQSVZSC,	GSE93991_PGBCbyQGBC+GSE114574_PGBObyQGBO
DDX11	GSE68270_PNPCbyQNSC+GSE70696_TAPbyQNP+GSE99777_PSVZSCbyQSVZSC,	GSE93991_PGBCbyQGBC+GSE114574_PGBObyQGBO
DDX18	GSE68270_PNPCbyQNSC+GSE70696_TAPbyQNP+GSE99777_PSVZSCbyQSVZSC,	GSE93991_PGBCbyQGBC+GSE114574_PGBObyQGBO
DDX20	GSE68270_PNPCbyQNSC+GSE70696_TAPbyQNP+GSE99777_PSVZSCbyQSVZSC,	GSE93991_PGBCbyQGBC+GSE114574_PGBObyQGBO
DDX21	GSE68270_PNPCbyQNSC+GSE70696_TAPbyQNP+GSE99777_PSVZSCbyQSVZSC,	GSE93991_PGBCbyQGBC+GSE114574_PGBObyQGBO
DDX23	GSE68270_PNPCbyQNSC+GSE70696_TAPbyQNP+GSE99777_PSVZSCbyQSVZSC,	GSE93991_PGBCbyQGBC+GSE114574_PGBObyQGBO
DDX27	GSE68270_PNPCbyQNSC+GSE70696_TAPbyQNP+GSE99777_PSVZSCbyQSVZSC,	GSE93991_PGBCbyQGBC+GSE114574_PGBObyQGBO
DDX39A	GSE68270_PNPCbyQNSC+GSE70696_TAPbyQNP+GSE99777_PSVZSCbyQSVZSC,	GSE93991_PGBCbyQGBC+GSE114574_PGBObyQGBO
DDX3X	GSE68270_PNPCbyQNSC+GSE70696_TAPbyQNP+GSE99777_PSVZSCbyQSVZSC,	GSE93991_PGBCbyQGBC+GSE114574_PGBObyQGBO
DDX42	GSE68270_PNPCbyQNSC+GSE70696_TAPbyQNP+GSE99777_PSVZSCbyQSVZSC,	GSE93991_PGBCbyQGBC+GSE114574_PGBObyQGBO
DDX46	GSE68270_PNPCbyQNSC+GSE70696_TAPbyQNP+GSE99777_PSVZSCbyQSVZSC,	GSE93991_PGBCbyQGBC+GSE114574_PGBObyQGBO
DDX50	GSE68270_PNPCbyQNSC+GSE70696_TAPbyQNP+GSE99777_PSVZSCbyQSVZSC,	GSE93991_PGBCbyQGBC+GSE114574_PGBObyQGBO
DDX52	GSE68270_PNPCbyQNSC+GSE70696_TAPbyQNP+GSE99777_PSVZSCbyQSVZSC,	GSE93991_PGBCbyQGBC+GSE114574_PGBObyQGBO
DDX58	GSE68270_PNPCbyQNSC+GSE70696_TAPbyQNP+GSE99777_PSVZSCbyQSVZSC,	GSE93991_PGBCbyQGBC+GSE114574_PGBObyQGBO
DDX59	GSE68270_PNPCbyQNSC+GSE70696_TAPbyQNP+GSE99777_PSVZSCbyQSVZSC,	GSE93991_PGBCbyQGBC+GSE114574_PGBObyQGBO
DDX6	GSE68270_PNPCbyQNSC+GSE70696_TAPbyQNP+GSE99777_PSVZSCbyQSVZSC,	GSE93991_PGBCbyQGBC+GSE114574_PGBObyQGBO
DEAF1	GSE68270_PNPCbyQNSC+GSE70696_TAPbyQNP+GSE99777_PSVZSCbyQSVZSC,	GSE93991_PGBCbyQGBC+GSE114574_PGBObyQGBO
DECR1	GSE68270_PNPCbyQNSC+GSE70696_TAPbyQNP+GSE99777_PSVZSCbyQSVZSC,	GSE93991_PGBCbyQGBC+GSE114574_PGBObyQGBO
DEDD	GSE68270_PNPCbyQNSC+GSE70696_TAPbyQNP+GSE99777_PSVZSCbyQSVZSC,	GSE93991_PGBCbyQGBC+GSE114574_PGBObyQGBO
DEGS1	GSE68270_PNPCbyQNSC+GSE70696_TAPbyQNP+GSE99777_PSVZSCbyQSVZSC,	GSE93991_PGBCbyQGBC+GSE114574_PGBObyQGBO
DEK	GSE68270_PNPCbyQNSC+GSE70696_TAPbyQNP+GSE99777_PSVZSCbyQSVZSC,	GSE93991_PGBCbyQGBC+GSE114574_PGBObyQGBO
DENND1B	GSE68270_PNPCbyQNSC+GSE70696_TAPbyQNP+GSE99777_PSVZSCbyQSVZSC,	GSE93991_PGBCbyQGBC+GSE114574_PGBObyQGBO
DENND5A	GSE68270_PNPCbyQNSC+GSE70696_TAPbyQNP+GSE99777_PSVZSCbyQSVZSC,	GSE93991_PGBCbyQGBC+GSE114574_PGBObyQGBO
DENND6A	GSE68270_PNPCbyQNSC+GSE70696_TAPbyQNP+GSE99777_PSVZSCbyQSVZSC,	GSE93991_PGBCbyQGBC+GSE114574_PGBObyQGBO
DENR	GSE68270_PNPCbyQNSC+GSE70696_TAPbyQNP+GSE99777_PSVZSCbyQSVZSC,	GSE93991_PGBCbyQGBC+GSE114574_PGBObyQGBO
DEPDC1	GSE68270_PNPCbyQNSC+GSE70696_TAPbyQNP+GSE99777_PSVZSCbyQSVZSC,	GSE93991_PGBCbyQGBC+GSE114574_PGBObyQGBO
DEPDC1B	GSE68270_PNPCbyQNSC+GSE70696_TAPbyQNP+GSE99777_PSVZSCbyQSVZSC,	GSE93991_PGBCbyQGBC+GSE114574_PGBObyQGBO
DERA	GSE68270_PNPCbyQNSC+GSE70696_TAPbyQNP+GSE99777_PSVZSCbyQSVZSC,	GSE93991_PGBCbyQGBC+GSE114574_PGBObyQGBO
DERL3	GSE68270_PNPCbyQNSC+GSE70696_TAPbyQNP+GSE99777_PSVZSCbyQSVZSC,	GSE93991_PGBCbyQGBC+GSE114574_PGBObyQGBO
DESI2	GSE68270_PNPCbyQNSC+GSE70696_TAPbyQNP+GSE99777_PSVZSCbyQSVZSC,	GSE93991_PGBCbyQGBC+GSE114574_PGBObyQGBO
DFFA	GSE68270_PNPCbyQNSC+GSE70696_TAPbyQNP+GSE99777_PSVZSCbyQSVZSC,	GSE93991_PGBCbyQGBC+GSE114574_PGBObyQGBO
DGAT2	GSE68270_PNPCbyQNSC+GSE70696_TAPbyQNP+GSE99777_PSVZSCbyQSVZSC,	GSE93991_PGBCbyQGBC+GSE114574_PGBObyQGBO
DGKA	GSE68270_PNPCbyQNSC+GSE70696_TAPbyQNP+GSE99777_PSVZSCbyQSVZSC,	GSE93991_PGBCbyQGBC+GSE114574_PGBObyQGBO
DGKE	GSE68270_PNPCbyQNSC+GSE70696_TAPbyQNP+GSE99777_PSVZSCbyQSVZSC,	GSE93991_PGBCbyQGBC+GSE114574_PGBObyQGBO
DGUOK	GSE68270_PNPCbyQNSC+GSE70696_TAPbyQNP+GSE99777_PSVZSCbyQSVZSC,	GSE93991_PGBCbyQGBC+GSE114574_PGBObyQGBO
DHCR24	GSE68270_PNPCbyQNSC+GSE70696_TAPbyQNP+GSE99777_PSVZSCbyQSVZSC,	GSE93991_PGBCbyQGBC+GSE114574_PGBObyQGBO
DHDDS	GSE68270_PNPCbyQNSC+GSE70696_TAPbyQNP+GSE99777_PSVZSCbyQSVZSC,	GSE93991_PGBCbyQGBC+GSE114574_PGBObyQGBO
DHFR	GSE68270_PNPCbyQNSC+GSE70696_TAPbyQNP+GSE99777_PSVZSCbyQSVZSC,	GSE93991_PGBCbyQGBC+GSE114574_PGBObyQGBO
DHRS13	GSE68270_PNPCbyQNSC+GSE70696_TAPbyQNP+GSE99777_PSVZSCbyQSVZSC,	GSE93991_PGBCbyQGBC+GSE114574_PGBObyQGBO
DHRS7B	GSE68270_PNPCbyQNSC+GSE70696_TAPbyQNP+GSE99777_PSVZSCbyQSVZSC,	GSE93991_PGBCbyQGBC+GSE114574_PGBObyQGBO
DHX15	GSE68270_PNPCbyQNSC+GSE70696_TAPbyQNP+GSE99777_PSVZSCbyQSVZSC,	GSE93991_PGBCbyQGBC+GSE114574_PGBObyQGBO
DHX29	GSE68270_PNPCbyQNSC+GSE70696_TAPbyQNP+GSE99777_PSVZSCbyQSVZSC,	GSE93991_PGBCbyQGBC+GSE114574_PGBObyQGBO
DHX30	GSE68270_PNPCbyQNSC+GSE70696_TAPbyQNP+GSE99777_PSVZSCbyQSVZSC,	GSE93991_PGBCbyQGBC+GSE114574_PGBObyQGBO
DHX35	GSE68270_PNPCbyQNSC+GSE70696_TAPbyQNP+GSE99777_PSVZSCbyQSVZSC,	GSE93991_PGBCbyQGBC+GSE114574_PGBObyQGBO
DHX36	GSE68270_PNPCbyQNSC+GSE70696_TAPbyQNP+GSE99777_PSVZSCbyQSVZSC,	GSE93991_PGBCbyQGBC+GSE114574_PGBObyQGBO
DHX57	GSE68270_PNPCbyQNSC+GSE70696_TAPbyQNP+GSE99777_PSVZSCbyQSVZSC,	GSE93991_PGBCbyQGBC+GSE114574_PGBObyQGBO
DHX9	GSE68270_PNPCbyQNSC+GSE70696_TAPbyQNP+GSE99777_PSVZSCbyQSVZSC,	GSE93991_PGBCbyQGBC+GSE114574_PGBObyQGBO
DICER1	GSE68270_PNPCbyQNSC+GSE70696_TAPbyQNP+GSE99777_PSVZSCbyQSVZSC,	GSE93991_PGBCbyQGBC+GSE114574_PGBObyQGBO
DIDO1	GSE68270_PNPCbyQNSC+GSE70696_TAPbyQNP+GSE99777_PSVZSCbyQSVZSC,	GSE93991_PGBCbyQGBC+GSE114574_PGBObyQGBO
DIRAS2	GSE68270_PNPCbyQNSC+GSE70696_TAPbyQNP+GSE99777_PSVZSCbyQSVZSC,	GSE93991_PGBCbyQGBC+GSE114574_PGBObyQGBO
DIS3	GSE68270_PNPCbyQNSC+GSE70696_TAPbyQNP+GSE99777_PSVZSCbyQSVZSC,	GSE93991_PGBCbyQGBC+GSE114574_PGBObyQGBO
DIS3L	GSE68270_PNPCbyQNSC+GSE70696_TAPbyQNP+GSE99777_PSVZSCbyQSVZSC,	GSE93991_PGBCbyQGBC+GSE114574_PGBObyQGBO
DKC1	GSE68270_PNPCbyQNSC+GSE70696_TAPbyQNP+GSE99777_PSVZSCbyQSVZSC,	GSE93991_PGBCbyQGBC+GSE114574_PGBObyQGBO
DKK3	GSE68270_PNPCbyQNSC+GSE70696_TAPbyQNP+GSE99777_PSVZSCbyQSVZSC,	GSE93991_PGBCbyQGBC+GSE114574_PGBObyQGBO
DLAT	GSE68270_PNPCbyQNSC+GSE70696_TAPbyQNP+GSE99777_PSVZSCbyQSVZSC,	GSE93991_PGBCbyQGBC+GSE114574_PGBObyQGBO
DLD	GSE68270_PNPCbyQNSC+GSE70696_TAPbyQNP+GSE99777_PSVZSCbyQSVZSC,	GSE93991_PGBCbyQGBC+GSE114574_PGBObyQGBO
DLG1	GSE68270_PNPCbyQNSC+GSE70696_TAPbyQNP+GSE99777_PSVZSCbyQSVZSC,	GSE93991_PGBCbyQGBC+GSE114574_PGBObyQGBO
DLGAP5	GSE68270_PNPCbyQNSC+GSE70696_TAPbyQNP+GSE99777_PSVZSCbyQSVZSC,	GSE93991_PGBCbyQGBC+GSE114574_PGBObyQGBO
DLK2	GSE68270_PNPCbyQNSC+GSE70696_TAPbyQNP+GSE99777_PSVZSCbyQSVZSC,	GSE93991_PGBCbyQGBC+GSE114574_PGBObyQGBO
DLX1	GSE68270_PNPCbyQNSC+GSE70696_TAPbyQNP+GSE99777_PSVZSCbyQSVZSC,	GSE93991_PGBCbyQGBC+GSE114574_PGBObyQGBO
DLX2	GSE68270_PNPCbyQNSC+GSE70696_TAPbyQNP+GSE99777_PSVZSCbyQSVZSC,	GSE93991_PGBCbyQGBC+GSE114574_PGBObyQGBO
DMAC1	GSE68270_PNPCbyQNSC+GSE70696_TAPbyQNP+GSE99777_PSVZSCbyQSVZSC,	GSE93991_PGBCbyQGBC+GSE114574_PGBObyQGBO
DMKN	GSE68270_PNPCbyQNSC+GSE70696_TAPbyQNP+GSE99777_PSVZSCbyQSVZSC,	GSE93991_PGBCbyQGBC+GSE114574_PGBObyQGBO
DMRTA1	GSE68270_PNPCbyQNSC+GSE70696_TAPbyQNP+GSE99777_PSVZSCbyQSVZSC,	GSE93991_PGBCbyQGBC+GSE114574_PGBObyQGBO
DMRTA2	GSE68270_PNPCbyQNSC+GSE70696_TAPbyQNP+GSE99777_PSVZSCbyQSVZSC,	GSE93991_PGBCbyQGBC+GSE114574_PGBObyQGBO
DNA2	GSE68270_PNPCbyQNSC+GSE70696_TAPbyQNP+GSE99777_PSVZSCbyQSVZSC,	GSE93991_PGBCbyQGBC+GSE114574_PGBObyQGBO
DNAJA1	GSE68270_PNPCbyQNSC+GSE70696_TAPbyQNP+GSE99777_PSVZSCbyQSVZSC,	GSE93991_PGBCbyQGBC+GSE114574_PGBObyQGBO
DNAJA2	GSE68270_PNPCbyQNSC+GSE70696_TAPbyQNP+GSE99777_PSVZSCbyQSVZSC,	GSE93991_PGBCbyQGBC+GSE114574_PGBObyQGBO
DNAJB11	GSE68270_PNPCbyQNSC+GSE70696_TAPbyQNP+GSE99777_PSVZSCbyQSVZSC,	GSE93991_PGBCbyQGBC+GSE114574_PGBObyQGBO
DNAJB5	GSE68270_PNPCbyQNSC+GSE70696_TAPbyQNP+GSE99777_PSVZSCbyQSVZSC,	GSE93991_PGBCbyQGBC+GSE114574_PGBObyQGBO
DNAJC1	GSE68270_PNPCbyQNSC+GSE70696_TAPbyQNP+GSE99777_PSVZSCbyQSVZSC,	GSE93991_PGBCbyQGBC+GSE114574_PGBObyQGBO
DNAJC10	GSE68270_PNPCbyQNSC+GSE70696_TAPbyQNP+GSE99777_PSVZSCbyQSVZSC,	GSE93991_PGBCbyQGBC+GSE114574_PGBObyQGBO
DNAJC11	GSE68270_PNPCbyQNSC+GSE70696_TAPbyQNP+GSE99777_PSVZSCbyQSVZSC,	GSE93991_PGBCbyQGBC+GSE114574_PGBObyQGBO
DNAJC13	GSE68270_PNPCbyQNSC+GSE70696_TAPbyQNP+GSE99777_PSVZSCbyQSVZSC,	GSE93991_PGBCbyQGBC+GSE114574_PGBObyQGBO
DNAJC14	GSE68270_PNPCbyQNSC+GSE70696_TAPbyQNP+GSE99777_PSVZSCbyQSVZSC,	GSE93991_PGBCbyQGBC+GSE114574_PGBObyQGBO
DNAJC15	GSE68270_PNPCbyQNSC+GSE70696_TAPbyQNP+GSE99777_PSVZSCbyQSVZSC,	GSE93991_PGBCbyQGBC+GSE114574_PGBObyQGBO
DNAJC21	GSE68270_PNPCbyQNSC+GSE70696_TAPbyQNP+GSE99777_PSVZSCbyQSVZSC,	GSE93991_PGBCbyQGBC+GSE114574_PGBObyQGBO
DNAJC5	GSE68270_PNPCbyQNSC+GSE70696_TAPbyQNP+GSE99777_PSVZSCbyQSVZSC,	GSE93991_PGBCbyQGBC+GSE114574_PGBObyQGBO
DNAJC7	GSE68270_PNPCbyQNSC+GSE70696_TAPbyQNP+GSE99777_PSVZSCbyQSVZSC,	GSE93991_PGBCbyQGBC+GSE114574_PGBObyQGBO
DNAJC8	GSE68270_PNPCbyQNSC+GSE70696_TAPbyQNP+GSE99777_PSVZSCbyQSVZSC,	GSE93991_PGBCbyQGBC+GSE114574_PGBObyQGBO
DNAJC9	GSE68270_PNPCbyQNSC+GSE70696_TAPbyQNP+GSE99777_PSVZSCbyQSVZSC,	GSE93991_PGBCbyQGBC+GSE114574_PGBObyQGBO
DNAL1	GSE68270_PNPCbyQNSC+GSE70696_TAPbyQNP+GSE99777_PSVZSCbyQSVZSC,	GSE93991_PGBCbyQGBC+GSE114574_PGBObyQGBO
DNALI1	GSE68270_PNPCbyQNSC+GSE70696_TAPbyQNP+GSE99777_PSVZSCbyQSVZSC,	GSE93991_PGBCbyQGBC+GSE114574_PGBObyQGBO
DNMT1	GSE68270_PNPCbyQNSC+GSE70696_TAPbyQNP+GSE99777_PSVZSCbyQSVZSC,	GSE93991_PGBCbyQGBC+GSE114574_PGBObyQGBO
DNMT3B	GSE68270_PNPCbyQNSC+GSE70696_TAPbyQNP+GSE99777_PSVZSCbyQSVZSC,	GSE93991_PGBCbyQGBC+GSE114574_PGBObyQGBO
DNPH1	GSE68270_PNPCbyQNSC+GSE70696_TAPbyQNP+GSE99777_PSVZSCbyQSVZSC,	GSE93991_PGBCbyQGBC+GSE114574_PGBObyQGBO
DNTTIP2	GSE68270_PNPCbyQNSC+GSE70696_TAPbyQNP+GSE99777_PSVZSCbyQSVZSC,	GSE93991_PGBCbyQGBC+GSE114574_PGBObyQGBO
DOC2A	GSE68270_PNPCbyQNSC+GSE70696_TAPbyQNP+GSE99777_PSVZSCbyQSVZSC,	GSE93991_PGBCbyQGBC+GSE114574_PGBObyQGBO
DOCK10	GSE68270_PNPCbyQNSC+GSE70696_TAPbyQNP+GSE99777_PSVZSCbyQSVZSC,	GSE93991_PGBCbyQGBC+GSE114574_PGBObyQGBO
DOCK11	GSE68270_PNPCbyQNSC+GSE70696_TAPbyQNP+GSE99777_PSVZSCbyQSVZSC,	GSE93991_PGBCbyQGBC+GSE114574_PGBObyQGBO
DOCK7	GSE68270_PNPCbyQNSC+GSE70696_TAPbyQNP+GSE99777_PSVZSCbyQSVZSC,	GSE93991_PGBCbyQGBC+GSE114574_PGBObyQGBO
DOHH	GSE68270_PNPCbyQNSC+GSE70696_TAPbyQNP+GSE99777_PSVZSCbyQSVZSC,	GSE93991_PGBCbyQGBC+GSE114574_PGBObyQGBO
DOLPP1	GSE68270_PNPCbyQNSC+GSE70696_TAPbyQNP+GSE99777_PSVZSCbyQSVZSC,	GSE93991_PGBCbyQGBC+GSE114574_PGBObyQGBO
DOT1L	GSE68270_PNPCbyQNSC+GSE70696_TAPbyQNP+GSE99777_PSVZSCbyQSVZSC,	GSE93991_PGBCbyQGBC+GSE114574_PGBObyQGBO
DPF1	GSE68270_PNPCbyQNSC+GSE70696_TAPbyQNP+GSE99777_PSVZSCbyQSVZSC,	GSE93991_PGBCbyQGBC+GSE114574_PGBObyQGBO
DPH3	GSE68270_PNPCbyQNSC+GSE70696_TAPbyQNP+GSE99777_PSVZSCbyQSVZSC,	GSE93991_PGBCbyQGBC+GSE114574_PGBObyQGBO
DPM1	GSE68270_PNPCbyQNSC+GSE70696_TAPbyQNP+GSE99777_PSVZSCbyQSVZSC,	GSE93991_PGBCbyQGBC+GSE114574_PGBObyQGBO
DPM3	GSE68270_PNPCbyQNSC+GSE70696_TAPbyQNP+GSE99777_PSVZSCbyQSVZSC,	GSE93991_PGBCbyQGBC+GSE114574_PGBObyQGBO
DPP3	GSE68270_PNPCbyQNSC+GSE70696_TAPbyQNP+GSE99777_PSVZSCbyQSVZSC,	GSE93991_PGBCbyQGBC+GSE114574_PGBObyQGBO
DPY19L1	GSE68270_PNPCbyQNSC+GSE70696_TAPbyQNP+GSE99777_PSVZSCbyQSVZSC,	GSE93991_PGBCbyQGBC+GSE114574_PGBObyQGBO
DPY19L3	GSE68270_PNPCbyQNSC+GSE70696_TAPbyQNP+GSE99777_PSVZSCbyQSVZSC,	GSE93991_PGBCbyQGBC+GSE114574_PGBObyQGBO
DPY19L4	GSE68270_PNPCbyQNSC+GSE70696_TAPbyQNP+GSE99777_PSVZSCbyQSVZSC,	GSE93991_PGBCbyQGBC+GSE114574_PGBObyQGBO
DPY30	GSE68270_PNPCbyQNSC+GSE70696_TAPbyQNP+GSE99777_PSVZSCbyQSVZSC,	GSE93991_PGBCbyQGBC+GSE114574_PGBObyQGBO
DPYD	GSE68270_PNPCbyQNSC+GSE70696_TAPbyQNP+GSE99777_PSVZSCbyQSVZSC,	GSE93991_PGBCbyQGBC+GSE114574_PGBObyQGBO
DPYSL3	GSE68270_PNPCbyQNSC+GSE70696_TAPbyQNP+GSE99777_PSVZSCbyQSVZSC,	GSE93991_PGBCbyQGBC+GSE114574_PGBObyQGBO
DPYSL4	GSE68270_PNPCbyQNSC+GSE70696_TAPbyQNP+GSE99777_PSVZSCbyQSVZSC,	GSE93991_PGBCbyQGBC+GSE114574_PGBObyQGBO
DPYSL5	GSE68270_PNPCbyQNSC+GSE70696_TAPbyQNP+GSE99777_PSVZSCbyQSVZSC,	GSE93991_PGBCbyQGBC+GSE114574_PGBObyQGBO
DRAP1	GSE68270_PNPCbyQNSC+GSE70696_TAPbyQNP+GSE99777_PSVZSCbyQSVZSC,	GSE93991_PGBCbyQGBC+GSE114574_PGBObyQGBO
DRAXIN	GSE68270_PNPCbyQNSC+GSE70696_TAPbyQNP+GSE99777_PSVZSCbyQSVZSC,	GSE93991_PGBCbyQGBC+GSE114574_PGBObyQGBO
DRG1	GSE68270_PNPCbyQNSC+GSE70696_TAPbyQNP+GSE99777_PSVZSCbyQSVZSC,	GSE93991_PGBCbyQGBC+GSE114574_PGBObyQGBO
DRP2	GSE68270_PNPCbyQNSC+GSE70696_TAPbyQNP+GSE99777_PSVZSCbyQSVZSC,	GSE93991_PGBCbyQGBC+GSE114574_PGBObyQGBO
DSCC1	GSE68270_PNPCbyQNSC+GSE70696_TAPbyQNP+GSE99777_PSVZSCbyQSVZSC,	GSE93991_PGBCbyQGBC+GSE114574_PGBObyQGBO
DSG2	GSE68270_PNPCbyQNSC+GSE70696_TAPbyQNP+GSE99777_PSVZSCbyQSVZSC,	GSE93991_PGBCbyQGBC+GSE114574_PGBObyQGBO
DSN1	GSE68270_PNPCbyQNSC+GSE70696_TAPbyQNP+GSE99777_PSVZSCbyQSVZSC,	GSE93991_PGBCbyQGBC+GSE114574_PGBObyQGBO
DST	GSE68270_PNPCbyQNSC+GSE70696_TAPbyQNP+GSE99777_PSVZSCbyQSVZSC,	GSE93991_PGBCbyQGBC+GSE114574_PGBObyQGBO
DSTN	GSE68270_PNPCbyQNSC+GSE70696_TAPbyQNP+GSE99777_PSVZSCbyQSVZSC,	GSE93991_PGBCbyQGBC+GSE114574_PGBObyQGBO
DSTYK	GSE68270_PNPCbyQNSC+GSE70696_TAPbyQNP+GSE99777_PSVZSCbyQSVZSC,	GSE93991_PGBCbyQGBC+GSE114574_PGBObyQGBO
DTD1	GSE68270_PNPCbyQNSC+GSE70696_TAPbyQNP+GSE99777_PSVZSCbyQSVZSC,	GSE93991_PGBCbyQGBC+GSE114574_PGBObyQGBO
DTL	GSE68270_PNPCbyQNSC+GSE70696_TAPbyQNP+GSE99777_PSVZSCbyQSVZSC,	GSE93991_PGBCbyQGBC+GSE114574_PGBObyQGBO
DTWD1	GSE68270_PNPCbyQNSC+GSE70696_TAPbyQNP+GSE99777_PSVZSCbyQSVZSC,	GSE93991_PGBCbyQGBC+GSE114574_PGBObyQGBO
DTX4	GSE68270_PNPCbyQNSC+GSE70696_TAPbyQNP+GSE99777_PSVZSCbyQSVZSC,	GSE93991_PGBCbyQGBC+GSE114574_PGBObyQGBO
DTYMK	GSE68270_PNPCbyQNSC+GSE70696_TAPbyQNP+GSE99777_PSVZSCbyQSVZSC,	GSE93991_PGBCbyQGBC+GSE114574_PGBObyQGBO
DUS3L	GSE68270_PNPCbyQNSC+GSE70696_TAPbyQNP+GSE99777_PSVZSCbyQSVZSC,	GSE93991_PGBCbyQGBC+GSE114574_PGBObyQGBO
DUSP12	GSE68270_PNPCbyQNSC+GSE70696_TAPbyQNP+GSE99777_PSVZSCbyQSVZSC,	GSE93991_PGBCbyQGBC+GSE114574_PGBObyQGBO
DUSP14	GSE68270_PNPCbyQNSC+GSE70696_TAPbyQNP+GSE99777_PSVZSCbyQSVZSC,	GSE93991_PGBCbyQGBC+GSE114574_PGBObyQGBO
DUSP26	GSE68270_PNPCbyQNSC+GSE70696_TAPbyQNP+GSE99777_PSVZSCbyQSVZSC,	GSE93991_PGBCbyQGBC+GSE114574_PGBObyQGBO
DUSP4	GSE68270_PNPCbyQNSC+GSE70696_TAPbyQNP+GSE99777_PSVZSCbyQSVZSC,	GSE93991_PGBCbyQGBC+GSE114574_PGBObyQGBO
DUSP5	GSE68270_PNPCbyQNSC+GSE70696_TAPbyQNP+GSE99777_PSVZSCbyQSVZSC,	GSE93991_PGBCbyQGBC+GSE114574_PGBObyQGBO
DUSP8	GSE68270_PNPCbyQNSC+GSE70696_TAPbyQNP+GSE99777_PSVZSCbyQSVZSC,	GSE93991_PGBCbyQGBC+GSE114574_PGBObyQGBO
DUT	GSE68270_PNPCbyQNSC+GSE70696_TAPbyQNP+GSE99777_PSVZSCbyQSVZSC,	GSE93991_PGBCbyQGBC+GSE114574_PGBObyQGBO
DYNC1I2	GSE68270_PNPCbyQNSC+GSE70696_TAPbyQNP+GSE99777_PSVZSCbyQSVZSC,	GSE93991_PGBCbyQGBC+GSE114574_PGBObyQGBO
DYNC1LI1	GSE68270_PNPCbyQNSC+GSE70696_TAPbyQNP+GSE99777_PSVZSCbyQSVZSC,	GSE93991_PGBCbyQGBC+GSE114574_PGBObyQGBO
DYNC2H1	GSE68270_PNPCbyQNSC+GSE70696_TAPbyQNP+GSE99777_PSVZSCbyQSVZSC,	GSE93991_PGBCbyQGBC+GSE114574_PGBObyQGBO
DYNLL1	GSE68270_PNPCbyQNSC+GSE70696_TAPbyQNP+GSE99777_PSVZSCbyQSVZSC,	GSE93991_PGBCbyQGBC+GSE114574_PGBObyQGBO
DYNLL2	GSE68270_PNPCbyQNSC+GSE70696_TAPbyQNP+GSE99777_PSVZSCbyQSVZSC,	GSE93991_PGBCbyQGBC+GSE114574_PGBObyQGBO
DYNLRB1	GSE68270_PNPCbyQNSC+GSE70696_TAPbyQNP+GSE99777_PSVZSCbyQSVZSC,	GSE93991_PGBCbyQGBC+GSE114574_PGBObyQGBO
DYNLT1	GSE68270_PNPCbyQNSC+GSE70696_TAPbyQNP+GSE99777_PSVZSCbyQSVZSC,	GSE93991_PGBCbyQGBC+GSE114574_PGBObyQGBO
DZIP1L	GSE68270_PNPCbyQNSC+GSE70696_TAPbyQNP+GSE99777_PSVZSCbyQSVZSC,	GSE93991_PGBCbyQGBC+GSE114574_PGBObyQGBO
E2F1	GSE68270_PNPCbyQNSC+GSE70696_TAPbyQNP+GSE99777_PSVZSCbyQSVZSC,	GSE93991_PGBCbyQGBC+GSE114574_PGBObyQGBO
E2F2	GSE68270_PNPCbyQNSC+GSE70696_TAPbyQNP+GSE99777_PSVZSCbyQSVZSC,	GSE93991_PGBCbyQGBC+GSE114574_PGBObyQGBO
E2F3	GSE68270_PNPCbyQNSC+GSE70696_TAPbyQNP+GSE99777_PSVZSCbyQSVZSC,	GSE93991_PGBCbyQGBC+GSE114574_PGBObyQGBO
E2F6	GSE68270_PNPCbyQNSC+GSE70696_TAPbyQNP+GSE99777_PSVZSCbyQSVZSC,	GSE93991_PGBCbyQGBC+GSE114574_PGBObyQGBO
E2F7	GSE68270_PNPCbyQNSC+GSE70696_TAPbyQNP+GSE99777_PSVZSCbyQSVZSC,	GSE93991_PGBCbyQGBC+GSE114574_PGBObyQGBO
EARS2	GSE68270_PNPCbyQNSC+GSE70696_TAPbyQNP+GSE99777_PSVZSCbyQSVZSC,	GSE93991_PGBCbyQGBC+GSE114574_PGBObyQGBO
EBAG9	GSE68270_PNPCbyQNSC+GSE70696_TAPbyQNP+GSE99777_PSVZSCbyQSVZSC,	GSE93991_PGBCbyQGBC+GSE114574_PGBObyQGBO
EBNA1BP2	GSE68270_PNPCbyQNSC+GSE70696_TAPbyQNP+GSE99777_PSVZSCbyQSVZSC,	GSE93991_PGBCbyQGBC+GSE114574_PGBObyQGBO
EBP	GSE68270_PNPCbyQNSC+GSE70696_TAPbyQNP+GSE99777_PSVZSCbyQSVZSC,	GSE93991_PGBCbyQGBC+GSE114574_PGBObyQGBO
ECE1	GSE68270_PNPCbyQNSC+GSE70696_TAPbyQNP+GSE99777_PSVZSCbyQSVZSC,	GSE93991_PGBCbyQGBC+GSE114574_PGBObyQGBO
ECEL1	GSE68270_PNPCbyQNSC+GSE70696_TAPbyQNP+GSE99777_PSVZSCbyQSVZSC,	GSE93991_PGBCbyQGBC+GSE114574_PGBObyQGBO
ECHDC1	GSE68270_PNPCbyQNSC+GSE70696_TAPbyQNP+GSE99777_PSVZSCbyQSVZSC,	GSE93991_PGBCbyQGBC+GSE114574_PGBObyQGBO
ECHDC2	GSE68270_PNPCbyQNSC+GSE70696_TAPbyQNP+GSE99777_PSVZSCbyQSVZSC,	GSE93991_PGBCbyQGBC+GSE114574_PGBObyQGBO
ECPAS	GSE68270_PNPCbyQNSC+GSE70696_TAPbyQNP+GSE99777_PSVZSCbyQSVZSC,	GSE93991_PGBCbyQGBC+GSE114574_PGBObyQGBO
ECT2	GSE68270_PNPCbyQNSC+GSE70696_TAPbyQNP+GSE99777_PSVZSCbyQSVZSC,	GSE93991_PGBCbyQGBC+GSE114574_PGBObyQGBO
EDEM3	GSE68270_PNPCbyQNSC+GSE70696_TAPbyQNP+GSE99777_PSVZSCbyQSVZSC,	GSE93991_PGBCbyQGBC+GSE114574_PGBObyQGBO
EDIL3	GSE68270_PNPCbyQNSC+GSE70696_TAPbyQNP+GSE99777_PSVZSCbyQSVZSC,	GSE93991_PGBCbyQGBC+GSE114574_PGBObyQGBO
EED	GSE68270_PNPCbyQNSC+GSE70696_TAPbyQNP+GSE99777_PSVZSCbyQSVZSC,	GSE93991_PGBCbyQGBC+GSE114574_PGBObyQGBO
EEF1A2	GSE68270_PNPCbyQNSC+GSE70696_TAPbyQNP+GSE99777_PSVZSCbyQSVZSC,	GSE93991_PGBCbyQGBC+GSE114574_PGBObyQGBO
EEF1AKMT1	GSE68270_PNPCbyQNSC+GSE70696_TAPbyQNP+GSE99777_PSVZSCbyQSVZSC,	GSE93991_PGBCbyQGBC+GSE114574_PGBObyQGBO
EEF1D	GSE68270_PNPCbyQNSC+GSE70696_TAPbyQNP+GSE99777_PSVZSCbyQSVZSC,	GSE93991_PGBCbyQGBC+GSE114574_PGBObyQGBO
EEFSEC	GSE68270_PNPCbyQNSC+GSE70696_TAPbyQNP+GSE99777_PSVZSCbyQSVZSC,	GSE93991_PGBCbyQGBC+GSE114574_PGBObyQGBO
EFCAB14	GSE68270_PNPCbyQNSC+GSE70696_TAPbyQNP+GSE99777_PSVZSCbyQSVZSC,	GSE93991_PGBCbyQGBC+GSE114574_PGBObyQGBO
EFCAB2	GSE68270_PNPCbyQNSC+GSE70696_TAPbyQNP+GSE99777_PSVZSCbyQSVZSC,	GSE93991_PGBCbyQGBC+GSE114574_PGBObyQGBO
EFEMP1	GSE68270_PNPCbyQNSC+GSE70696_TAPbyQNP+GSE99777_PSVZSCbyQSVZSC,	GSE93991_PGBCbyQGBC+GSE114574_PGBObyQGBO
EFEMP2	GSE68270_PNPCbyQNSC+GSE70696_TAPbyQNP+GSE99777_PSVZSCbyQSVZSC,	GSE93991_PGBCbyQGBC+GSE114574_PGBObyQGBO
EFHD1	GSE68270_PNPCbyQNSC+GSE70696_TAPbyQNP+GSE99777_PSVZSCbyQSVZSC,	GSE93991_PGBCbyQGBC+GSE114574_PGBObyQGBO
EFHD2	GSE68270_PNPCbyQNSC+GSE70696_TAPbyQNP+GSE99777_PSVZSCbyQSVZSC,	GSE93991_PGBCbyQGBC+GSE114574_PGBObyQGBO
EFNB1	GSE68270_PNPCbyQNSC+GSE70696_TAPbyQNP+GSE99777_PSVZSCbyQSVZSC,	GSE93991_PGBCbyQGBC+GSE114574_PGBObyQGBO
EFR3A	GSE68270_PNPCbyQNSC+GSE70696_TAPbyQNP+GSE99777_PSVZSCbyQSVZSC,	GSE93991_PGBCbyQGBC+GSE114574_PGBObyQGBO
EFS	GSE68270_PNPCbyQNSC+GSE70696_TAPbyQNP+GSE99777_PSVZSCbyQSVZSC,	GSE93991_PGBCbyQGBC+GSE114574_PGBObyQGBO
EFTUD2	GSE68270_PNPCbyQNSC+GSE70696_TAPbyQNP+GSE99777_PSVZSCbyQSVZSC,	GSE93991_PGBCbyQGBC+GSE114574_PGBObyQGBO
EGR1	GSE68270_PNPCbyQNSC+GSE70696_TAPbyQNP+GSE99777_PSVZSCbyQSVZSC,	GSE93991_PGBCbyQGBC+GSE114574_PGBObyQGBO
EGR2	GSE68270_PNPCbyQNSC+GSE70696_TAPbyQNP+GSE99777_PSVZSCbyQSVZSC,	GSE93991_PGBCbyQGBC+GSE114574_PGBObyQGBO
EGR3	GSE68270_PNPCbyQNSC+GSE70696_TAPbyQNP+GSE99777_PSVZSCbyQSVZSC,	GSE93991_PGBCbyQGBC+GSE114574_PGBObyQGBO
EHBP1	GSE68270_PNPCbyQNSC+GSE70696_TAPbyQNP+GSE99777_PSVZSCbyQSVZSC,	GSE93991_PGBCbyQGBC+GSE114574_PGBObyQGBO
EHD3	GSE68270_PNPCbyQNSC+GSE70696_TAPbyQNP+GSE99777_PSVZSCbyQSVZSC,	GSE93991_PGBCbyQGBC+GSE114574_PGBObyQGBO
EHMT2	GSE68270_PNPCbyQNSC+GSE70696_TAPbyQNP+GSE99777_PSVZSCbyQSVZSC,	GSE93991_PGBCbyQGBC+GSE114574_PGBObyQGBO
EI24	GSE68270_PNPCbyQNSC+GSE70696_TAPbyQNP+GSE99777_PSVZSCbyQSVZSC,	GSE93991_PGBCbyQGBC+GSE114574_PGBObyQGBO
EIF1AD	GSE68270_PNPCbyQNSC+GSE70696_TAPbyQNP+GSE99777_PSVZSCbyQSVZSC,	GSE93991_PGBCbyQGBC+GSE114574_PGBObyQGBO
EIF1AX	GSE68270_PNPCbyQNSC+GSE70696_TAPbyQNP+GSE99777_PSVZSCbyQSVZSC,	GSE93991_PGBCbyQGBC+GSE114574_PGBObyQGBO
EIF1AY	GSE68270_PNPCbyQNSC+GSE70696_TAPbyQNP+GSE99777_PSVZSCbyQSVZSC,	GSE93991_PGBCbyQGBC+GSE114574_PGBObyQGBO
EIF2AK4	GSE68270_PNPCbyQNSC+GSE70696_TAPbyQNP+GSE99777_PSVZSCbyQSVZSC,	GSE93991_PGBCbyQGBC+GSE114574_PGBObyQGBO
EIF2B3	GSE68270_PNPCbyQNSC+GSE70696_TAPbyQNP+GSE99777_PSVZSCbyQSVZSC,	GSE93991_PGBCbyQGBC+GSE114574_PGBObyQGBO
EIF2B4	GSE68270_PNPCbyQNSC+GSE70696_TAPbyQNP+GSE99777_PSVZSCbyQSVZSC,	GSE93991_PGBCbyQGBC+GSE114574_PGBObyQGBO
EIF2S1	GSE68270_PNPCbyQNSC+GSE70696_TAPbyQNP+GSE99777_PSVZSCbyQSVZSC,	GSE93991_PGBCbyQGBC+GSE114574_PGBObyQGBO
EIF2S2	GSE68270_PNPCbyQNSC+GSE70696_TAPbyQNP+GSE99777_PSVZSCbyQSVZSC,	GSE93991_PGBCbyQGBC+GSE114574_PGBObyQGBO
EIF2S3B	GSE68270_PNPCbyQNSC+GSE70696_TAPbyQNP+GSE99777_PSVZSCbyQSVZSC,	GSE93991_PGBCbyQGBC+GSE114574_PGBObyQGBO
EIF3A	GSE68270_PNPCbyQNSC+GSE70696_TAPbyQNP+GSE99777_PSVZSCbyQSVZSC,	GSE93991_PGBCbyQGBC+GSE114574_PGBObyQGBO
EIF3H	GSE68270_PNPCbyQNSC+GSE70696_TAPbyQNP+GSE99777_PSVZSCbyQSVZSC,	GSE93991_PGBCbyQGBC+GSE114574_PGBObyQGBO
EIF3I	GSE68270_PNPCbyQNSC+GSE70696_TAPbyQNP+GSE99777_PSVZSCbyQSVZSC,	GSE93991_PGBCbyQGBC+GSE114574_PGBObyQGBO
EIF3J	GSE68270_PNPCbyQNSC+GSE70696_TAPbyQNP+GSE99777_PSVZSCbyQSVZSC,	GSE93991_PGBCbyQGBC+GSE114574_PGBObyQGBO
EIF3M	GSE68270_PNPCbyQNSC+GSE70696_TAPbyQNP+GSE99777_PSVZSCbyQSVZSC,	GSE93991_PGBCbyQGBC+GSE114574_PGBObyQGBO
EIF4A3	GSE68270_PNPCbyQNSC+GSE70696_TAPbyQNP+GSE99777_PSVZSCbyQSVZSC,	GSE93991_PGBCbyQGBC+GSE114574_PGBObyQGBO
EIF4E	GSE68270_PNPCbyQNSC+GSE70696_TAPbyQNP+GSE99777_PSVZSCbyQSVZSC,	GSE93991_PGBCbyQGBC+GSE114574_PGBObyQGBO
EIF4E3	GSE68270_PNPCbyQNSC+GSE70696_TAPbyQNP+GSE99777_PSVZSCbyQSVZSC,	GSE93991_PGBCbyQGBC+GSE114574_PGBObyQGBO
EIF4EBP2	GSE68270_PNPCbyQNSC+GSE70696_TAPbyQNP+GSE99777_PSVZSCbyQSVZSC,	GSE93991_PGBCbyQGBC+GSE114574_PGBObyQGBO
EIF4G1	GSE68270_PNPCbyQNSC+GSE70696_TAPbyQNP+GSE99777_PSVZSCbyQSVZSC,	GSE93991_PGBCbyQGBC+GSE114574_PGBObyQGBO
EIF4G2	GSE68270_PNPCbyQNSC+GSE70696_TAPbyQNP+GSE99777_PSVZSCbyQSVZSC,	GSE93991_PGBCbyQGBC+GSE114574_PGBObyQGBO
EIF4G3	GSE68270_PNPCbyQNSC+GSE70696_TAPbyQNP+GSE99777_PSVZSCbyQSVZSC,	GSE93991_PGBCbyQGBC+GSE114574_PGBObyQGBO
EIF5A	GSE68270_PNPCbyQNSC+GSE70696_TAPbyQNP+GSE99777_PSVZSCbyQSVZSC,	GSE93991_PGBCbyQGBC+GSE114574_PGBObyQGBO
EIF5B	GSE68270_PNPCbyQNSC+GSE70696_TAPbyQNP+GSE99777_PSVZSCbyQSVZSC,	GSE93991_PGBCbyQGBC+GSE114574_PGBObyQGBO
ELAC2	GSE68270_PNPCbyQNSC+GSE70696_TAPbyQNP+GSE99777_PSVZSCbyQSVZSC,	GSE93991_PGBCbyQGBC+GSE114574_PGBObyQGBO
ELAVL1	GSE68270_PNPCbyQNSC+GSE70696_TAPbyQNP+GSE99777_PSVZSCbyQSVZSC,	GSE93991_PGBCbyQGBC+GSE114574_PGBObyQGBO
ELF1	GSE68270_PNPCbyQNSC+GSE70696_TAPbyQNP+GSE99777_PSVZSCbyQSVZSC,	GSE93991_PGBCbyQGBC+GSE114574_PGBObyQGBO
ELF2	GSE68270_PNPCbyQNSC+GSE70696_TAPbyQNP+GSE99777_PSVZSCbyQSVZSC,	GSE93991_PGBCbyQGBC+GSE114574_PGBObyQGBO
ELK1	GSE68270_PNPCbyQNSC+GSE70696_TAPbyQNP+GSE99777_PSVZSCbyQSVZSC,	GSE93991_PGBCbyQGBC+GSE114574_PGBObyQGBO
ELK3	GSE68270_PNPCbyQNSC+GSE70696_TAPbyQNP+GSE99777_PSVZSCbyQSVZSC,	GSE93991_PGBCbyQGBC+GSE114574_PGBObyQGBO
ELK4	GSE68270_PNPCbyQNSC+GSE70696_TAPbyQNP+GSE99777_PSVZSCbyQSVZSC,	GSE93991_PGBCbyQGBC+GSE114574_PGBObyQGBO
ELMO2	GSE68270_PNPCbyQNSC+GSE70696_TAPbyQNP+GSE99777_PSVZSCbyQSVZSC,	GSE93991_PGBCbyQGBC+GSE114574_PGBObyQGBO
ELMOD2	GSE68270_PNPCbyQNSC+GSE70696_TAPbyQNP+GSE99777_PSVZSCbyQSVZSC,	GSE93991_PGBCbyQGBC+GSE114574_PGBObyQGBO
ELN	GSE68270_PNPCbyQNSC+GSE70696_TAPbyQNP+GSE99777_PSVZSCbyQSVZSC,	GSE93991_PGBCbyQGBC+GSE114574_PGBObyQGBO
ELOC	GSE68270_PNPCbyQNSC+GSE70696_TAPbyQNP+GSE99777_PSVZSCbyQSVZSC,	GSE93991_PGBCbyQGBC+GSE114574_PGBObyQGBO
ELOVL1	GSE68270_PNPCbyQNSC+GSE70696_TAPbyQNP+GSE99777_PSVZSCbyQSVZSC,	GSE93991_PGBCbyQGBC+GSE114574_PGBObyQGBO
ELOVL5	GSE68270_PNPCbyQNSC+GSE70696_TAPbyQNP+GSE99777_PSVZSCbyQSVZSC,	GSE93991_PGBCbyQGBC+GSE114574_PGBObyQGBO
ELP3	GSE68270_PNPCbyQNSC+GSE70696_TAPbyQNP+GSE99777_PSVZSCbyQSVZSC,	GSE93991_PGBCbyQGBC+GSE114574_PGBObyQGBO
ELP6	GSE68270_PNPCbyQNSC+GSE70696_TAPbyQNP+GSE99777_PSVZSCbyQSVZSC,	GSE93991_PGBCbyQGBC+GSE114574_PGBObyQGBO
EMC10	GSE68270_PNPCbyQNSC+GSE70696_TAPbyQNP+GSE99777_PSVZSCbyQSVZSC,	GSE93991_PGBCbyQGBC+GSE114574_PGBObyQGBO
EMC2	GSE68270_PNPCbyQNSC+GSE70696_TAPbyQNP+GSE99777_PSVZSCbyQSVZSC,	GSE93991_PGBCbyQGBC+GSE114574_PGBObyQGBO
EMC7	GSE68270_PNPCbyQNSC+GSE70696_TAPbyQNP+GSE99777_PSVZSCbyQSVZSC,	GSE93991_PGBCbyQGBC+GSE114574_PGBObyQGBO
EMD	GSE68270_PNPCbyQNSC+GSE70696_TAPbyQNP+GSE99777_PSVZSCbyQSVZSC,	GSE93991_PGBCbyQGBC+GSE114574_PGBObyQGBO
EMID1	GSE68270_PNPCbyQNSC+GSE70696_TAPbyQNP+GSE99777_PSVZSCbyQSVZSC,	GSE93991_PGBCbyQGBC+GSE114574_PGBObyQGBO
EML1	GSE68270_PNPCbyQNSC+GSE70696_TAPbyQNP+GSE99777_PSVZSCbyQSVZSC,	GSE93991_PGBCbyQGBC+GSE114574_PGBObyQGBO
EML4	GSE68270_PNPCbyQNSC+GSE70696_TAPbyQNP+GSE99777_PSVZSCbyQSVZSC,	GSE93991_PGBCbyQGBC+GSE114574_PGBObyQGBO
EMP1	GSE68270_PNPCbyQNSC+GSE70696_TAPbyQNP+GSE99777_PSVZSCbyQSVZSC,	GSE93991_PGBCbyQGBC+GSE114574_PGBObyQGBO
EMP2	GSE68270_PNPCbyQNSC+GSE70696_TAPbyQNP+GSE99777_PSVZSCbyQSVZSC,	GSE93991_PGBCbyQGBC+GSE114574_PGBObyQGBO
ENAH	GSE68270_PNPCbyQNSC+GSE70696_TAPbyQNP+GSE99777_PSVZSCbyQSVZSC,	GSE93991_PGBCbyQGBC+GSE114574_PGBObyQGBO
ENC1	GSE68270_PNPCbyQNSC+GSE70696_TAPbyQNP+GSE99777_PSVZSCbyQSVZSC,	GSE93991_PGBCbyQGBC+GSE114574_PGBObyQGBO
ENDOD1	GSE68270_PNPCbyQNSC+GSE70696_TAPbyQNP+GSE99777_PSVZSCbyQSVZSC,	GSE93991_PGBCbyQGBC+GSE114574_PGBObyQGBO
ENHO	GSE68270_PNPCbyQNSC+GSE70696_TAPbyQNP+GSE99777_PSVZSCbyQSVZSC,	GSE93991_PGBCbyQGBC+GSE114574_PGBObyQGBO
ENO1	GSE68270_PNPCbyQNSC+GSE70696_TAPbyQNP+GSE99777_PSVZSCbyQSVZSC,	GSE93991_PGBCbyQGBC+GSE114574_PGBObyQGBO
ENOPH1	GSE68270_PNPCbyQNSC+GSE70696_TAPbyQNP+GSE99777_PSVZSCbyQSVZSC,	GSE93991_PGBCbyQGBC+GSE114574_PGBObyQGBO
ENOX2	GSE68270_PNPCbyQNSC+GSE70696_TAPbyQNP+GSE99777_PSVZSCbyQSVZSC,	GSE93991_PGBCbyQGBC+GSE114574_PGBObyQGBO
ENPP1	GSE68270_PNPCbyQNSC+GSE70696_TAPbyQNP+GSE99777_PSVZSCbyQSVZSC,	GSE93991_PGBCbyQGBC+GSE114574_PGBObyQGBO
ENPP2	GSE68270_PNPCbyQNSC+GSE70696_TAPbyQNP+GSE99777_PSVZSCbyQSVZSC,	GSE93991_PGBCbyQGBC+GSE114574_PGBObyQGBO
ENSA	GSE68270_PNPCbyQNSC+GSE70696_TAPbyQNP+GSE99777_PSVZSCbyQSVZSC,	GSE93991_PGBCbyQGBC+GSE114574_PGBObyQGBO
ENTPD4	GSE68270_PNPCbyQNSC+GSE70696_TAPbyQNP+GSE99777_PSVZSCbyQSVZSC,	GSE93991_PGBCbyQGBC+GSE114574_PGBObyQGBO
ENY2	GSE68270_PNPCbyQNSC+GSE70696_TAPbyQNP+GSE99777_PSVZSCbyQSVZSC,	GSE93991_PGBCbyQGBC+GSE114574_PGBObyQGBO
EPAS1	GSE68270_PNPCbyQNSC+GSE70696_TAPbyQNP+GSE99777_PSVZSCbyQSVZSC,	GSE93991_PGBCbyQGBC+GSE114574_PGBObyQGBO
EPB41L1	GSE68270_PNPCbyQNSC+GSE70696_TAPbyQNP+GSE99777_PSVZSCbyQSVZSC,	GSE93991_PGBCbyQGBC+GSE114574_PGBObyQGBO
EPB41L2	GSE68270_PNPCbyQNSC+GSE70696_TAPbyQNP+GSE99777_PSVZSCbyQSVZSC,	GSE93991_PGBCbyQGBC+GSE114574_PGBObyQGBO
EPC1	GSE68270_PNPCbyQNSC+GSE70696_TAPbyQNP+GSE99777_PSVZSCbyQSVZSC,	GSE93991_PGBCbyQGBC+GSE114574_PGBObyQGBO
EPC2	GSE68270_PNPCbyQNSC+GSE70696_TAPbyQNP+GSE99777_PSVZSCbyQSVZSC,	GSE93991_PGBCbyQGBC+GSE114574_PGBObyQGBO
EPHA3	GSE68270_PNPCbyQNSC+GSE70696_TAPbyQNP+GSE99777_PSVZSCbyQSVZSC,	GSE93991_PGBCbyQGBC+GSE114574_PGBObyQGBO
EPHX1	GSE68270_PNPCbyQNSC+GSE70696_TAPbyQNP+GSE99777_PSVZSCbyQSVZSC,	GSE93991_PGBCbyQGBC+GSE114574_PGBObyQGBO
EPHX2	GSE68270_PNPCbyQNSC+GSE70696_TAPbyQNP+GSE99777_PSVZSCbyQSVZSC,	GSE93991_PGBCbyQGBC+GSE114574_PGBObyQGBO
EPHX4	GSE68270_PNPCbyQNSC+GSE70696_TAPbyQNP+GSE99777_PSVZSCbyQSVZSC,	GSE93991_PGBCbyQGBC+GSE114574_PGBObyQGBO
EPM2AIP1	GSE68270_PNPCbyQNSC+GSE70696_TAPbyQNP+GSE99777_PSVZSCbyQSVZSC,	GSE93991_PGBCbyQGBC+GSE114574_PGBObyQGBO
EPRS	GSE68270_PNPCbyQNSC+GSE70696_TAPbyQNP+GSE99777_PSVZSCbyQSVZSC,	GSE93991_PGBCbyQGBC+GSE114574_PGBObyQGBO
EPS8	GSE68270_PNPCbyQNSC+GSE70696_TAPbyQNP+GSE99777_PSVZSCbyQSVZSC,	GSE93991_PGBCbyQGBC+GSE114574_PGBObyQGBO
EPS8L1	GSE68270_PNPCbyQNSC+GSE70696_TAPbyQNP+GSE99777_PSVZSCbyQSVZSC,	GSE93991_PGBCbyQGBC+GSE114574_PGBObyQGBO
EPX	GSE68270_PNPCbyQNSC+GSE70696_TAPbyQNP+GSE99777_PSVZSCbyQSVZSC,	GSE93991_PGBCbyQGBC+GSE114574_PGBObyQGBO
ERAP1	GSE68270_PNPCbyQNSC+GSE70696_TAPbyQNP+GSE99777_PSVZSCbyQSVZSC,	GSE93991_PGBCbyQGBC+GSE114574_PGBObyQGBO
ERBB2	GSE68270_PNPCbyQNSC+GSE70696_TAPbyQNP+GSE99777_PSVZSCbyQSVZSC,	GSE93991_PGBCbyQGBC+GSE114574_PGBObyQGBO
ERCC1	GSE68270_PNPCbyQNSC+GSE70696_TAPbyQNP+GSE99777_PSVZSCbyQSVZSC,	GSE93991_PGBCbyQGBC+GSE114574_PGBObyQGBO
ERCC6	GSE68270_PNPCbyQNSC+GSE70696_TAPbyQNP+GSE99777_PSVZSCbyQSVZSC,	GSE93991_PGBCbyQGBC+GSE114574_PGBObyQGBO
ERGIC2	GSE68270_PNPCbyQNSC+GSE70696_TAPbyQNP+GSE99777_PSVZSCbyQSVZSC,	GSE93991_PGBCbyQGBC+GSE114574_PGBObyQGBO
ERGIC3	GSE68270_PNPCbyQNSC+GSE70696_TAPbyQNP+GSE99777_PSVZSCbyQSVZSC,	GSE93991_PGBCbyQGBC+GSE114574_PGBObyQGBO
ERH	GSE68270_PNPCbyQNSC+GSE70696_TAPbyQNP+GSE99777_PSVZSCbyQSVZSC,	GSE93991_PGBCbyQGBC+GSE114574_PGBObyQGBO
ERI1	GSE68270_PNPCbyQNSC+GSE70696_TAPbyQNP+GSE99777_PSVZSCbyQSVZSC,	GSE93991_PGBCbyQGBC+GSE114574_PGBObyQGBO
ERI2	GSE68270_PNPCbyQNSC+GSE70696_TAPbyQNP+GSE99777_PSVZSCbyQSVZSC,	GSE93991_PGBCbyQGBC+GSE114574_PGBObyQGBO
ERLIN1	GSE68270_PNPCbyQNSC+GSE70696_TAPbyQNP+GSE99777_PSVZSCbyQSVZSC,	GSE93991_PGBCbyQGBC+GSE114574_PGBObyQGBO
ERLIN2	GSE68270_PNPCbyQNSC+GSE70696_TAPbyQNP+GSE99777_PSVZSCbyQSVZSC,	GSE93991_PGBCbyQGBC+GSE114574_PGBObyQGBO
ERMN	GSE68270_PNPCbyQNSC+GSE70696_TAPbyQNP+GSE99777_PSVZSCbyQSVZSC,	GSE93991_PGBCbyQGBC+GSE114574_PGBObyQGBO
ERMP1	GSE68270_PNPCbyQNSC+GSE70696_TAPbyQNP+GSE99777_PSVZSCbyQSVZSC,	GSE93991_PGBCbyQGBC+GSE114574_PGBObyQGBO
ERP44	GSE68270_PNPCbyQNSC+GSE70696_TAPbyQNP+GSE99777_PSVZSCbyQSVZSC,	GSE93991_PGBCbyQGBC+GSE114574_PGBObyQGBO
ERRFI1	GSE68270_PNPCbyQNSC+GSE70696_TAPbyQNP+GSE99777_PSVZSCbyQSVZSC,	GSE93991_PGBCbyQGBC+GSE114574_PGBObyQGBO
ESAM	GSE68270_PNPCbyQNSC+GSE70696_TAPbyQNP+GSE99777_PSVZSCbyQSVZSC,	GSE93991_PGBCbyQGBC+GSE114574_PGBObyQGBO
ESCO2	GSE68270_PNPCbyQNSC+GSE70696_TAPbyQNP+GSE99777_PSVZSCbyQSVZSC,	GSE93991_PGBCbyQGBC+GSE114574_PGBObyQGBO
ESD	GSE68270_PNPCbyQNSC+GSE70696_TAPbyQNP+GSE99777_PSVZSCbyQSVZSC,	GSE93991_PGBCbyQGBC+GSE114574_PGBObyQGBO
ESF1	GSE68270_PNPCbyQNSC+GSE70696_TAPbyQNP+GSE99777_PSVZSCbyQSVZSC,	GSE93991_PGBCbyQGBC+GSE114574_PGBObyQGBO
ESPL1	GSE68270_PNPCbyQNSC+GSE70696_TAPbyQNP+GSE99777_PSVZSCbyQSVZSC,	GSE93991_PGBCbyQGBC+GSE114574_PGBObyQGBO
ESYT1	GSE68270_PNPCbyQNSC+GSE70696_TAPbyQNP+GSE99777_PSVZSCbyQSVZSC,	GSE93991_PGBCbyQGBC+GSE114574_PGBObyQGBO
ESYT2	GSE68270_PNPCbyQNSC+GSE70696_TAPbyQNP+GSE99777_PSVZSCbyQSVZSC,	GSE93991_PGBCbyQGBC+GSE114574_PGBObyQGBO
ETAA1	GSE68270_PNPCbyQNSC+GSE70696_TAPbyQNP+GSE99777_PSVZSCbyQSVZSC,	GSE93991_PGBCbyQGBC+GSE114574_PGBObyQGBO
ETF1	GSE68270_PNPCbyQNSC+GSE70696_TAPbyQNP+GSE99777_PSVZSCbyQSVZSC,	GSE93991_PGBCbyQGBC+GSE114574_PGBObyQGBO
ETNK1	GSE68270_PNPCbyQNSC+GSE70696_TAPbyQNP+GSE99777_PSVZSCbyQSVZSC,	GSE93991_PGBCbyQGBC+GSE114574_PGBObyQGBO
ETS1	GSE68270_PNPCbyQNSC+GSE70696_TAPbyQNP+GSE99777_PSVZSCbyQSVZSC,	GSE93991_PGBCbyQGBC+GSE114574_PGBObyQGBO
ETV1	GSE68270_PNPCbyQNSC+GSE70696_TAPbyQNP+GSE99777_PSVZSCbyQSVZSC,	GSE93991_PGBCbyQGBC+GSE114574_PGBObyQGBO
EVA1A	GSE68270_PNPCbyQNSC+GSE70696_TAPbyQNP+GSE99777_PSVZSCbyQSVZSC,	GSE93991_PGBCbyQGBC+GSE114574_PGBObyQGBO
EVI5	GSE68270_PNPCbyQNSC+GSE70696_TAPbyQNP+GSE99777_PSVZSCbyQSVZSC,	GSE93991_PGBCbyQGBC+GSE114574_PGBObyQGBO
EXO1	GSE68270_PNPCbyQNSC+GSE70696_TAPbyQNP+GSE99777_PSVZSCbyQSVZSC,	GSE93991_PGBCbyQGBC+GSE114574_PGBObyQGBO
EXO5	GSE68270_PNPCbyQNSC+GSE70696_TAPbyQNP+GSE99777_PSVZSCbyQSVZSC,	GSE93991_PGBCbyQGBC+GSE114574_PGBObyQGBO
EXOC3L1	GSE68270_PNPCbyQNSC+GSE70696_TAPbyQNP+GSE99777_PSVZSCbyQSVZSC,	GSE93991_PGBCbyQGBC+GSE114574_PGBObyQGBO
EXOC5	GSE68270_PNPCbyQNSC+GSE70696_TAPbyQNP+GSE99777_PSVZSCbyQSVZSC,	GSE93991_PGBCbyQGBC+GSE114574_PGBObyQGBO
EXOC6	GSE68270_PNPCbyQNSC+GSE70696_TAPbyQNP+GSE99777_PSVZSCbyQSVZSC,	GSE93991_PGBCbyQGBC+GSE114574_PGBObyQGBO
EXOC7	GSE68270_PNPCbyQNSC+GSE70696_TAPbyQNP+GSE99777_PSVZSCbyQSVZSC,	GSE93991_PGBCbyQGBC+GSE114574_PGBObyQGBO
EXOC8	GSE68270_PNPCbyQNSC+GSE70696_TAPbyQNP+GSE99777_PSVZSCbyQSVZSC,	GSE93991_PGBCbyQGBC+GSE114574_PGBObyQGBO
EXOSC10	GSE68270_PNPCbyQNSC+GSE70696_TAPbyQNP+GSE99777_PSVZSCbyQSVZSC,	GSE93991_PGBCbyQGBC+GSE114574_PGBObyQGBO
EXOSC2	GSE68270_PNPCbyQNSC+GSE70696_TAPbyQNP+GSE99777_PSVZSCbyQSVZSC,	GSE93991_PGBCbyQGBC+GSE114574_PGBObyQGBO
EXOSC4	GSE68270_PNPCbyQNSC+GSE70696_TAPbyQNP+GSE99777_PSVZSCbyQSVZSC,	GSE93991_PGBCbyQGBC+GSE114574_PGBObyQGBO
EXOSC6	GSE68270_PNPCbyQNSC+GSE70696_TAPbyQNP+GSE99777_PSVZSCbyQSVZSC,	GSE93991_PGBCbyQGBC+GSE114574_PGBObyQGBO
EXOSC8	GSE68270_PNPCbyQNSC+GSE70696_TAPbyQNP+GSE99777_PSVZSCbyQSVZSC,	GSE93991_PGBCbyQGBC+GSE114574_PGBObyQGBO
EXOSC9	GSE68270_PNPCbyQNSC+GSE70696_TAPbyQNP+GSE99777_PSVZSCbyQSVZSC,	GSE93991_PGBCbyQGBC+GSE114574_PGBObyQGBO
EXTL2	GSE68270_PNPCbyQNSC+GSE70696_TAPbyQNP+GSE99777_PSVZSCbyQSVZSC,	GSE93991_PGBCbyQGBC+GSE114574_PGBObyQGBO
EZH2	GSE68270_PNPCbyQNSC+GSE70696_TAPbyQNP+GSE99777_PSVZSCbyQSVZSC,	GSE93991_PGBCbyQGBC+GSE114574_PGBObyQGBO
EZR	GSE68270_PNPCbyQNSC+GSE70696_TAPbyQNP+GSE99777_PSVZSCbyQSVZSC,	GSE93991_PGBCbyQGBC+GSE114574_PGBObyQGBO
F11R	GSE68270_PNPCbyQNSC+GSE70696_TAPbyQNP+GSE99777_PSVZSCbyQSVZSC,	GSE93991_PGBCbyQGBC+GSE114574_PGBObyQGBO
F3	GSE68270_PNPCbyQNSC+GSE70696_TAPbyQNP+GSE99777_PSVZSCbyQSVZSC,	GSE93991_PGBCbyQGBC+GSE114574_PGBObyQGBO
FABP7	GSE68270_PNPCbyQNSC+GSE70696_TAPbyQNP+GSE99777_PSVZSCbyQSVZSC,	GSE93991_PGBCbyQGBC+GSE114574_PGBObyQGBO
FADD	GSE68270_PNPCbyQNSC+GSE70696_TAPbyQNP+GSE99777_PSVZSCbyQSVZSC,	GSE93991_PGBCbyQGBC+GSE114574_PGBObyQGBO
FAF2	GSE68270_PNPCbyQNSC+GSE70696_TAPbyQNP+GSE99777_PSVZSCbyQSVZSC,	GSE93991_PGBCbyQGBC+GSE114574_PGBObyQGBO
FAH	GSE68270_PNPCbyQNSC+GSE70696_TAPbyQNP+GSE99777_PSVZSCbyQSVZSC,	GSE93991_PGBCbyQGBC+GSE114574_PGBObyQGBO
FAIM	GSE68270_PNPCbyQNSC+GSE70696_TAPbyQNP+GSE99777_PSVZSCbyQSVZSC,	GSE93991_PGBCbyQGBC+GSE114574_PGBObyQGBO
FAM104B	GSE68270_PNPCbyQNSC+GSE70696_TAPbyQNP+GSE99777_PSVZSCbyQSVZSC,	GSE93991_PGBCbyQGBC+GSE114574_PGBObyQGBO
FAM110A	GSE68270_PNPCbyQNSC+GSE70696_TAPbyQNP+GSE99777_PSVZSCbyQSVZSC,	GSE93991_PGBCbyQGBC+GSE114574_PGBObyQGBO
FAM111A	GSE68270_PNPCbyQNSC+GSE70696_TAPbyQNP+GSE99777_PSVZSCbyQSVZSC,	GSE93991_PGBCbyQGBC+GSE114574_PGBObyQGBO
FAM114A1	GSE68270_PNPCbyQNSC+GSE70696_TAPbyQNP+GSE99777_PSVZSCbyQSVZSC,	GSE93991_PGBCbyQGBC+GSE114574_PGBObyQGBO
FAM114A2	GSE68270_PNPCbyQNSC+GSE70696_TAPbyQNP+GSE99777_PSVZSCbyQSVZSC,	GSE93991_PGBCbyQGBC+GSE114574_PGBObyQGBO
FAM118A	GSE68270_PNPCbyQNSC+GSE70696_TAPbyQNP+GSE99777_PSVZSCbyQSVZSC,	GSE93991_PGBCbyQGBC+GSE114574_PGBObyQGBO
FAM118B	GSE68270_PNPCbyQNSC+GSE70696_TAPbyQNP+GSE99777_PSVZSCbyQSVZSC,	GSE93991_PGBCbyQGBC+GSE114574_PGBObyQGBO
FAM120C	GSE68270_PNPCbyQNSC+GSE70696_TAPbyQNP+GSE99777_PSVZSCbyQSVZSC,	GSE93991_PGBCbyQGBC+GSE114574_PGBObyQGBO
FAM124A	GSE68270_PNPCbyQNSC+GSE70696_TAPbyQNP+GSE99777_PSVZSCbyQSVZSC,	GSE93991_PGBCbyQGBC+GSE114574_PGBObyQGBO
FAM126A	GSE68270_PNPCbyQNSC+GSE70696_TAPbyQNP+GSE99777_PSVZSCbyQSVZSC,	GSE93991_PGBCbyQGBC+GSE114574_PGBObyQGBO
FAM129B	GSE68270_PNPCbyQNSC+GSE70696_TAPbyQNP+GSE99777_PSVZSCbyQSVZSC,	GSE93991_PGBCbyQGBC+GSE114574_PGBObyQGBO
FAM133B	GSE68270_PNPCbyQNSC+GSE70696_TAPbyQNP+GSE99777_PSVZSCbyQSVZSC,	GSE93991_PGBCbyQGBC+GSE114574_PGBObyQGBO
FAM136A	GSE68270_PNPCbyQNSC+GSE70696_TAPbyQNP+GSE99777_PSVZSCbyQSVZSC,	GSE93991_PGBCbyQGBC+GSE114574_PGBObyQGBO
FAM13B	GSE68270_PNPCbyQNSC+GSE70696_TAPbyQNP+GSE99777_PSVZSCbyQSVZSC,	GSE93991_PGBCbyQGBC+GSE114574_PGBObyQGBO
FAM151B	GSE68270_PNPCbyQNSC+GSE70696_TAPbyQNP+GSE99777_PSVZSCbyQSVZSC,	GSE93991_PGBCbyQGBC+GSE114574_PGBObyQGBO
FAM161A	GSE68270_PNPCbyQNSC+GSE70696_TAPbyQNP+GSE99777_PSVZSCbyQSVZSC,	GSE93991_PGBCbyQGBC+GSE114574_PGBObyQGBO
FAM166A	GSE68270_PNPCbyQNSC+GSE70696_TAPbyQNP+GSE99777_PSVZSCbyQSVZSC,	GSE93991_PGBCbyQGBC+GSE114574_PGBObyQGBO
FAM168B	GSE68270_PNPCbyQNSC+GSE70696_TAPbyQNP+GSE99777_PSVZSCbyQSVZSC,	GSE93991_PGBCbyQGBC+GSE114574_PGBObyQGBO
FAM169A	GSE68270_PNPCbyQNSC+GSE70696_TAPbyQNP+GSE99777_PSVZSCbyQSVZSC,	GSE93991_PGBCbyQGBC+GSE114574_PGBObyQGBO
FAM181A	GSE68270_PNPCbyQNSC+GSE70696_TAPbyQNP+GSE99777_PSVZSCbyQSVZSC,	GSE93991_PGBCbyQGBC+GSE114574_PGBObyQGBO
FAM192A	GSE68270_PNPCbyQNSC+GSE70696_TAPbyQNP+GSE99777_PSVZSCbyQSVZSC,	GSE93991_PGBCbyQGBC+GSE114574_PGBObyQGBO
FAM210A	GSE68270_PNPCbyQNSC+GSE70696_TAPbyQNP+GSE99777_PSVZSCbyQSVZSC,	GSE93991_PGBCbyQGBC+GSE114574_PGBObyQGBO
FAM210B	GSE68270_PNPCbyQNSC+GSE70696_TAPbyQNP+GSE99777_PSVZSCbyQSVZSC,	GSE93991_PGBCbyQGBC+GSE114574_PGBObyQGBO
FAM217B	GSE68270_PNPCbyQNSC+GSE70696_TAPbyQNP+GSE99777_PSVZSCbyQSVZSC,	GSE93991_PGBCbyQGBC+GSE114574_PGBObyQGBO
FAM227A	GSE68270_PNPCbyQNSC+GSE70696_TAPbyQNP+GSE99777_PSVZSCbyQSVZSC,	GSE93991_PGBCbyQGBC+GSE114574_PGBObyQGBO
FAM241B	GSE68270_PNPCbyQNSC+GSE70696_TAPbyQNP+GSE99777_PSVZSCbyQSVZSC,	GSE93991_PGBCbyQGBC+GSE114574_PGBObyQGBO
FAM32A	GSE68270_PNPCbyQNSC+GSE70696_TAPbyQNP+GSE99777_PSVZSCbyQSVZSC,	GSE93991_PGBCbyQGBC+GSE114574_PGBObyQGBO
FAM3C	GSE68270_PNPCbyQNSC+GSE70696_TAPbyQNP+GSE99777_PSVZSCbyQSVZSC,	GSE93991_PGBCbyQGBC+GSE114574_PGBObyQGBO
FAM49B	GSE68270_PNPCbyQNSC+GSE70696_TAPbyQNP+GSE99777_PSVZSCbyQSVZSC,	GSE93991_PGBCbyQGBC+GSE114574_PGBObyQGBO
FAM50A	GSE68270_PNPCbyQNSC+GSE70696_TAPbyQNP+GSE99777_PSVZSCbyQSVZSC,	GSE93991_PGBCbyQGBC+GSE114574_PGBObyQGBO
FAM71F2	GSE68270_PNPCbyQNSC+GSE70696_TAPbyQNP+GSE99777_PSVZSCbyQSVZSC,	GSE93991_PGBCbyQGBC+GSE114574_PGBObyQGBO
FAM72B	GSE68270_PNPCbyQNSC+GSE70696_TAPbyQNP+GSE99777_PSVZSCbyQSVZSC,	GSE93991_PGBCbyQGBC+GSE114574_PGBObyQGBO
FAM76B	GSE68270_PNPCbyQNSC+GSE70696_TAPbyQNP+GSE99777_PSVZSCbyQSVZSC,	GSE93991_PGBCbyQGBC+GSE114574_PGBObyQGBO
FAM83D	GSE68270_PNPCbyQNSC+GSE70696_TAPbyQNP+GSE99777_PSVZSCbyQSVZSC,	GSE93991_PGBCbyQGBC+GSE114574_PGBObyQGBO
FAM98A	GSE68270_PNPCbyQNSC+GSE70696_TAPbyQNP+GSE99777_PSVZSCbyQSVZSC,	GSE93991_PGBCbyQGBC+GSE114574_PGBObyQGBO
FAM98B	GSE68270_PNPCbyQNSC+GSE70696_TAPbyQNP+GSE99777_PSVZSCbyQSVZSC,	GSE93991_PGBCbyQGBC+GSE114574_PGBObyQGBO
FANCA	GSE68270_PNPCbyQNSC+GSE70696_TAPbyQNP+GSE99777_PSVZSCbyQSVZSC,	GSE93991_PGBCbyQGBC+GSE114574_PGBObyQGBO
FANCB	GSE68270_PNPCbyQNSC+GSE70696_TAPbyQNP+GSE99777_PSVZSCbyQSVZSC,	GSE93991_PGBCbyQGBC+GSE114574_PGBObyQGBO
FANCC	GSE68270_PNPCbyQNSC+GSE70696_TAPbyQNP+GSE99777_PSVZSCbyQSVZSC,	GSE93991_PGBCbyQGBC+GSE114574_PGBObyQGBO
FANCD2	GSE68270_PNPCbyQNSC+GSE70696_TAPbyQNP+GSE99777_PSVZSCbyQSVZSC,	GSE93991_PGBCbyQGBC+GSE114574_PGBObyQGBO
FANCE	GSE68270_PNPCbyQNSC+GSE70696_TAPbyQNP+GSE99777_PSVZSCbyQSVZSC,	GSE93991_PGBCbyQGBC+GSE114574_PGBObyQGBO
FANCG	GSE68270_PNPCbyQNSC+GSE70696_TAPbyQNP+GSE99777_PSVZSCbyQSVZSC,	GSE93991_PGBCbyQGBC+GSE114574_PGBObyQGBO
FANCI	GSE68270_PNPCbyQNSC+GSE70696_TAPbyQNP+GSE99777_PSVZSCbyQSVZSC,	GSE93991_PGBCbyQGBC+GSE114574_PGBObyQGBO
FANCL	GSE68270_PNPCbyQNSC+GSE70696_TAPbyQNP+GSE99777_PSVZSCbyQSVZSC,	GSE93991_PGBCbyQGBC+GSE114574_PGBObyQGBO
FANCM	GSE68270_PNPCbyQNSC+GSE70696_TAPbyQNP+GSE99777_PSVZSCbyQSVZSC,	GSE93991_PGBCbyQGBC+GSE114574_PGBObyQGBO
FARSB	GSE68270_PNPCbyQNSC+GSE70696_TAPbyQNP+GSE99777_PSVZSCbyQSVZSC,	GSE93991_PGBCbyQGBC+GSE114574_PGBObyQGBO
FASTKD1	GSE68270_PNPCbyQNSC+GSE70696_TAPbyQNP+GSE99777_PSVZSCbyQSVZSC,	GSE93991_PGBCbyQGBC+GSE114574_PGBObyQGBO
FASTKD2	GSE68270_PNPCbyQNSC+GSE70696_TAPbyQNP+GSE99777_PSVZSCbyQSVZSC,	GSE93991_PGBCbyQGBC+GSE114574_PGBObyQGBO
FAT4	GSE68270_PNPCbyQNSC+GSE70696_TAPbyQNP+GSE99777_PSVZSCbyQSVZSC,	GSE93991_PGBCbyQGBC+GSE114574_PGBObyQGBO
FBL	GSE68270_PNPCbyQNSC+GSE70696_TAPbyQNP+GSE99777_PSVZSCbyQSVZSC,	GSE93991_PGBCbyQGBC+GSE114574_PGBObyQGBO
FBLL1	GSE68270_PNPCbyQNSC+GSE70696_TAPbyQNP+GSE99777_PSVZSCbyQSVZSC,	GSE93991_PGBCbyQGBC+GSE114574_PGBObyQGBO
FBLN1	GSE68270_PNPCbyQNSC+GSE70696_TAPbyQNP+GSE99777_PSVZSCbyQSVZSC,	GSE93991_PGBCbyQGBC+GSE114574_PGBObyQGBO
FBLN2	GSE68270_PNPCbyQNSC+GSE70696_TAPbyQNP+GSE99777_PSVZSCbyQSVZSC,	GSE93991_PGBCbyQGBC+GSE114574_PGBObyQGBO
FBLN7	GSE68270_PNPCbyQNSC+GSE70696_TAPbyQNP+GSE99777_PSVZSCbyQSVZSC,	GSE93991_PGBCbyQGBC+GSE114574_PGBObyQGBO
FBN2	GSE68270_PNPCbyQNSC+GSE70696_TAPbyQNP+GSE99777_PSVZSCbyQSVZSC,	GSE93991_PGBCbyQGBC+GSE114574_PGBObyQGBO
FBXL19	GSE68270_PNPCbyQNSC+GSE70696_TAPbyQNP+GSE99777_PSVZSCbyQSVZSC,	GSE93991_PGBCbyQGBC+GSE114574_PGBObyQGBO
FBXL4	GSE68270_PNPCbyQNSC+GSE70696_TAPbyQNP+GSE99777_PSVZSCbyQSVZSC,	GSE93991_PGBCbyQGBC+GSE114574_PGBObyQGBO
FBXO11	GSE68270_PNPCbyQNSC+GSE70696_TAPbyQNP+GSE99777_PSVZSCbyQSVZSC,	GSE93991_PGBCbyQGBC+GSE114574_PGBObyQGBO
FBXO25	GSE68270_PNPCbyQNSC+GSE70696_TAPbyQNP+GSE99777_PSVZSCbyQSVZSC,	GSE93991_PGBCbyQGBC+GSE114574_PGBObyQGBO
FBXO28	GSE68270_PNPCbyQNSC+GSE70696_TAPbyQNP+GSE99777_PSVZSCbyQSVZSC,	GSE93991_PGBCbyQGBC+GSE114574_PGBObyQGBO
FBXO30	GSE68270_PNPCbyQNSC+GSE70696_TAPbyQNP+GSE99777_PSVZSCbyQSVZSC,	GSE93991_PGBCbyQGBC+GSE114574_PGBObyQGBO
FBXO32	GSE68270_PNPCbyQNSC+GSE70696_TAPbyQNP+GSE99777_PSVZSCbyQSVZSC,	GSE93991_PGBCbyQGBC+GSE114574_PGBObyQGBO
FBXO4	GSE68270_PNPCbyQNSC+GSE70696_TAPbyQNP+GSE99777_PSVZSCbyQSVZSC,	GSE93991_PGBCbyQGBC+GSE114574_PGBObyQGBO
FBXO45	GSE68270_PNPCbyQNSC+GSE70696_TAPbyQNP+GSE99777_PSVZSCbyQSVZSC,	GSE93991_PGBCbyQGBC+GSE114574_PGBObyQGBO
FBXO46	GSE68270_PNPCbyQNSC+GSE70696_TAPbyQNP+GSE99777_PSVZSCbyQSVZSC,	GSE93991_PGBCbyQGBC+GSE114574_PGBObyQGBO
FBXO5	GSE68270_PNPCbyQNSC+GSE70696_TAPbyQNP+GSE99777_PSVZSCbyQSVZSC,	GSE93991_PGBCbyQGBC+GSE114574_PGBObyQGBO
FBXO6	GSE68270_PNPCbyQNSC+GSE70696_TAPbyQNP+GSE99777_PSVZSCbyQSVZSC,	GSE93991_PGBCbyQGBC+GSE114574_PGBObyQGBO
FBXO7	GSE68270_PNPCbyQNSC+GSE70696_TAPbyQNP+GSE99777_PSVZSCbyQSVZSC,	GSE93991_PGBCbyQGBC+GSE114574_PGBObyQGBO
FBXO9	GSE68270_PNPCbyQNSC+GSE70696_TAPbyQNP+GSE99777_PSVZSCbyQSVZSC,	GSE93991_PGBCbyQGBC+GSE114574_PGBObyQGBO
FCF1	GSE68270_PNPCbyQNSC+GSE70696_TAPbyQNP+GSE99777_PSVZSCbyQSVZSC,	GSE93991_PGBCbyQGBC+GSE114574_PGBObyQGBO
FCHSD1	GSE68270_PNPCbyQNSC+GSE70696_TAPbyQNP+GSE99777_PSVZSCbyQSVZSC,	GSE93991_PGBCbyQGBC+GSE114574_PGBObyQGBO
FDFT1	GSE68270_PNPCbyQNSC+GSE70696_TAPbyQNP+GSE99777_PSVZSCbyQSVZSC,	GSE93991_PGBCbyQGBC+GSE114574_PGBObyQGBO
FDPS	GSE68270_PNPCbyQNSC+GSE70696_TAPbyQNP+GSE99777_PSVZSCbyQSVZSC,	GSE93991_PGBCbyQGBC+GSE114574_PGBObyQGBO
FDX1	GSE68270_PNPCbyQNSC+GSE70696_TAPbyQNP+GSE99777_PSVZSCbyQSVZSC,	GSE93991_PGBCbyQGBC+GSE114574_PGBObyQGBO
FEM1C	GSE68270_PNPCbyQNSC+GSE70696_TAPbyQNP+GSE99777_PSVZSCbyQSVZSC,	GSE93991_PGBCbyQGBC+GSE114574_PGBObyQGBO
FEN1	GSE68270_PNPCbyQNSC+GSE70696_TAPbyQNP+GSE99777_PSVZSCbyQSVZSC,	GSE93991_PGBCbyQGBC+GSE114574_PGBObyQGBO
FERMT2	GSE68270_PNPCbyQNSC+GSE70696_TAPbyQNP+GSE99777_PSVZSCbyQSVZSC,	GSE93991_PGBCbyQGBC+GSE114574_PGBObyQGBO
FEZ1	GSE68270_PNPCbyQNSC+GSE70696_TAPbyQNP+GSE99777_PSVZSCbyQSVZSC,	GSE93991_PGBCbyQGBC+GSE114574_PGBObyQGBO
FGFBP3	GSE68270_PNPCbyQNSC+GSE70696_TAPbyQNP+GSE99777_PSVZSCbyQSVZSC,	GSE93991_PGBCbyQGBC+GSE114574_PGBObyQGBO
FGFR1	GSE68270_PNPCbyQNSC+GSE70696_TAPbyQNP+GSE99777_PSVZSCbyQSVZSC,	GSE93991_PGBCbyQGBC+GSE114574_PGBObyQGBO
FGFR3	GSE68270_PNPCbyQNSC+GSE70696_TAPbyQNP+GSE99777_PSVZSCbyQSVZSC,	GSE93991_PGBCbyQGBC+GSE114574_PGBObyQGBO
FH	GSE68270_PNPCbyQNSC+GSE70696_TAPbyQNP+GSE99777_PSVZSCbyQSVZSC,	GSE93991_PGBCbyQGBC+GSE114574_PGBObyQGBO
FHOD1	GSE68270_PNPCbyQNSC+GSE70696_TAPbyQNP+GSE99777_PSVZSCbyQSVZSC,	GSE93991_PGBCbyQGBC+GSE114574_PGBObyQGBO
FIBIN	GSE68270_PNPCbyQNSC+GSE70696_TAPbyQNP+GSE99777_PSVZSCbyQSVZSC,	GSE93991_PGBCbyQGBC+GSE114574_PGBObyQGBO
FIBP	GSE68270_PNPCbyQNSC+GSE70696_TAPbyQNP+GSE99777_PSVZSCbyQSVZSC,	GSE93991_PGBCbyQGBC+GSE114574_PGBObyQGBO
FIGN	GSE68270_PNPCbyQNSC+GSE70696_TAPbyQNP+GSE99777_PSVZSCbyQSVZSC,	GSE93991_PGBCbyQGBC+GSE114574_PGBObyQGBO
FIGNL1	GSE68270_PNPCbyQNSC+GSE70696_TAPbyQNP+GSE99777_PSVZSCbyQSVZSC,	GSE93991_PGBCbyQGBC+GSE114574_PGBObyQGBO
FITM2	GSE68270_PNPCbyQNSC+GSE70696_TAPbyQNP+GSE99777_PSVZSCbyQSVZSC,	GSE93991_PGBCbyQGBC+GSE114574_PGBObyQGBO
FIZ1	GSE68270_PNPCbyQNSC+GSE70696_TAPbyQNP+GSE99777_PSVZSCbyQSVZSC,	GSE93991_PGBCbyQGBC+GSE114574_PGBObyQGBO
FJX1	GSE68270_PNPCbyQNSC+GSE70696_TAPbyQNP+GSE99777_PSVZSCbyQSVZSC,	GSE93991_PGBCbyQGBC+GSE114574_PGBObyQGBO
FKBP15	GSE68270_PNPCbyQNSC+GSE70696_TAPbyQNP+GSE99777_PSVZSCbyQSVZSC,	GSE93991_PGBCbyQGBC+GSE114574_PGBObyQGBO
FKBP1B	GSE68270_PNPCbyQNSC+GSE70696_TAPbyQNP+GSE99777_PSVZSCbyQSVZSC,	GSE93991_PGBCbyQGBC+GSE114574_PGBObyQGBO
FKBP2	GSE68270_PNPCbyQNSC+GSE70696_TAPbyQNP+GSE99777_PSVZSCbyQSVZSC,	GSE93991_PGBCbyQGBC+GSE114574_PGBObyQGBO
FKBP3	GSE68270_PNPCbyQNSC+GSE70696_TAPbyQNP+GSE99777_PSVZSCbyQSVZSC,	GSE93991_PGBCbyQGBC+GSE114574_PGBObyQGBO
FKBP5	GSE68270_PNPCbyQNSC+GSE70696_TAPbyQNP+GSE99777_PSVZSCbyQSVZSC,	GSE93991_PGBCbyQGBC+GSE114574_PGBObyQGBO
FKBP7	GSE68270_PNPCbyQNSC+GSE70696_TAPbyQNP+GSE99777_PSVZSCbyQSVZSC,	GSE93991_PGBCbyQGBC+GSE114574_PGBObyQGBO
FKRP	GSE68270_PNPCbyQNSC+GSE70696_TAPbyQNP+GSE99777_PSVZSCbyQSVZSC,	GSE93991_PGBCbyQGBC+GSE114574_PGBObyQGBO
FLNA	GSE68270_PNPCbyQNSC+GSE70696_TAPbyQNP+GSE99777_PSVZSCbyQSVZSC,	GSE93991_PGBCbyQGBC+GSE114574_PGBObyQGBO
FLNB	GSE68270_PNPCbyQNSC+GSE70696_TAPbyQNP+GSE99777_PSVZSCbyQSVZSC,	GSE93991_PGBCbyQGBC+GSE114574_PGBObyQGBO
FLNC	GSE68270_PNPCbyQNSC+GSE70696_TAPbyQNP+GSE99777_PSVZSCbyQSVZSC,	GSE93991_PGBCbyQGBC+GSE114574_PGBObyQGBO
FLOT1	GSE68270_PNPCbyQNSC+GSE70696_TAPbyQNP+GSE99777_PSVZSCbyQSVZSC,	GSE93991_PGBCbyQGBC+GSE114574_PGBObyQGBO
FLRT2	GSE68270_PNPCbyQNSC+GSE70696_TAPbyQNP+GSE99777_PSVZSCbyQSVZSC,	GSE93991_PGBCbyQGBC+GSE114574_PGBObyQGBO
FMNL2	GSE68270_PNPCbyQNSC+GSE70696_TAPbyQNP+GSE99777_PSVZSCbyQSVZSC,	GSE93991_PGBCbyQGBC+GSE114574_PGBObyQGBO
FMNL3	GSE68270_PNPCbyQNSC+GSE70696_TAPbyQNP+GSE99777_PSVZSCbyQSVZSC,	GSE93991_PGBCbyQGBC+GSE114574_PGBObyQGBO
FMR1	GSE68270_PNPCbyQNSC+GSE70696_TAPbyQNP+GSE99777_PSVZSCbyQSVZSC,	GSE93991_PGBCbyQGBC+GSE114574_PGBObyQGBO
FN1	GSE68270_PNPCbyQNSC+GSE70696_TAPbyQNP+GSE99777_PSVZSCbyQSVZSC,	GSE93991_PGBCbyQGBC+GSE114574_PGBObyQGBO
FN3K	GSE68270_PNPCbyQNSC+GSE70696_TAPbyQNP+GSE99777_PSVZSCbyQSVZSC,	GSE93991_PGBCbyQGBC+GSE114574_PGBObyQGBO
FNDC3A	GSE68270_PNPCbyQNSC+GSE70696_TAPbyQNP+GSE99777_PSVZSCbyQSVZSC,	GSE93991_PGBCbyQGBC+GSE114574_PGBObyQGBO
FNDC4	GSE68270_PNPCbyQNSC+GSE70696_TAPbyQNP+GSE99777_PSVZSCbyQSVZSC,	GSE93991_PGBCbyQGBC+GSE114574_PGBObyQGBO
FNTA	GSE68270_PNPCbyQNSC+GSE70696_TAPbyQNP+GSE99777_PSVZSCbyQSVZSC,	GSE93991_PGBCbyQGBC+GSE114574_PGBObyQGBO
FOPNL	GSE68270_PNPCbyQNSC+GSE70696_TAPbyQNP+GSE99777_PSVZSCbyQSVZSC,	GSE93991_PGBCbyQGBC+GSE114574_PGBObyQGBO
FOS	GSE68270_PNPCbyQNSC+GSE70696_TAPbyQNP+GSE99777_PSVZSCbyQSVZSC,	GSE93991_PGBCbyQGBC+GSE114574_PGBObyQGBO
FOXD1	GSE68270_PNPCbyQNSC+GSE70696_TAPbyQNP+GSE99777_PSVZSCbyQSVZSC,	GSE93991_PGBCbyQGBC+GSE114574_PGBObyQGBO
FOXJ1	GSE68270_PNPCbyQNSC+GSE70696_TAPbyQNP+GSE99777_PSVZSCbyQSVZSC,	GSE93991_PGBCbyQGBC+GSE114574_PGBObyQGBO
FOXM1	GSE68270_PNPCbyQNSC+GSE70696_TAPbyQNP+GSE99777_PSVZSCbyQSVZSC,	GSE93991_PGBCbyQGBC+GSE114574_PGBObyQGBO
FOXRED2	GSE68270_PNPCbyQNSC+GSE70696_TAPbyQNP+GSE99777_PSVZSCbyQSVZSC,	GSE93991_PGBCbyQGBC+GSE114574_PGBObyQGBO
FRAT1	GSE68270_PNPCbyQNSC+GSE70696_TAPbyQNP+GSE99777_PSVZSCbyQSVZSC,	GSE93991_PGBCbyQGBC+GSE114574_PGBObyQGBO
FRAT2	GSE68270_PNPCbyQNSC+GSE70696_TAPbyQNP+GSE99777_PSVZSCbyQSVZSC,	GSE93991_PGBCbyQGBC+GSE114574_PGBObyQGBO
FRG1	GSE68270_PNPCbyQNSC+GSE70696_TAPbyQNP+GSE99777_PSVZSCbyQSVZSC,	GSE93991_PGBCbyQGBC+GSE114574_PGBObyQGBO
FRRS1	GSE68270_PNPCbyQNSC+GSE70696_TAPbyQNP+GSE99777_PSVZSCbyQSVZSC,	GSE93991_PGBCbyQGBC+GSE114574_PGBObyQGBO
FRYL	GSE68270_PNPCbyQNSC+GSE70696_TAPbyQNP+GSE99777_PSVZSCbyQSVZSC,	GSE93991_PGBCbyQGBC+GSE114574_PGBObyQGBO
FRZB	GSE68270_PNPCbyQNSC+GSE70696_TAPbyQNP+GSE99777_PSVZSCbyQSVZSC,	GSE93991_PGBCbyQGBC+GSE114574_PGBObyQGBO
FSD1	GSE68270_PNPCbyQNSC+GSE70696_TAPbyQNP+GSE99777_PSVZSCbyQSVZSC,	GSE93991_PGBCbyQGBC+GSE114574_PGBObyQGBO
FSTL1	GSE68270_PNPCbyQNSC+GSE70696_TAPbyQNP+GSE99777_PSVZSCbyQSVZSC,	GSE93991_PGBCbyQGBC+GSE114574_PGBObyQGBO
FTSJ1	GSE68270_PNPCbyQNSC+GSE70696_TAPbyQNP+GSE99777_PSVZSCbyQSVZSC,	GSE93991_PGBCbyQGBC+GSE114574_PGBObyQGBO
FTSJ3	GSE68270_PNPCbyQNSC+GSE70696_TAPbyQNP+GSE99777_PSVZSCbyQSVZSC,	GSE93991_PGBCbyQGBC+GSE114574_PGBObyQGBO
FUBP1	GSE68270_PNPCbyQNSC+GSE70696_TAPbyQNP+GSE99777_PSVZSCbyQSVZSC,	GSE93991_PGBCbyQGBC+GSE114574_PGBObyQGBO
FUCA2	GSE68270_PNPCbyQNSC+GSE70696_TAPbyQNP+GSE99777_PSVZSCbyQSVZSC,	GSE93991_PGBCbyQGBC+GSE114574_PGBObyQGBO
FUNDC1	GSE68270_PNPCbyQNSC+GSE70696_TAPbyQNP+GSE99777_PSVZSCbyQSVZSC,	GSE93991_PGBCbyQGBC+GSE114574_PGBObyQGBO
FUNDC2	GSE68270_PNPCbyQNSC+GSE70696_TAPbyQNP+GSE99777_PSVZSCbyQSVZSC,	GSE93991_PGBCbyQGBC+GSE114574_PGBObyQGBO
FUS	GSE68270_PNPCbyQNSC+GSE70696_TAPbyQNP+GSE99777_PSVZSCbyQSVZSC,	GSE93991_PGBCbyQGBC+GSE114574_PGBObyQGBO
FYCO1	GSE68270_PNPCbyQNSC+GSE70696_TAPbyQNP+GSE99777_PSVZSCbyQSVZSC,	GSE93991_PGBCbyQGBC+GSE114574_PGBObyQGBO
FYTTD1	GSE68270_PNPCbyQNSC+GSE70696_TAPbyQNP+GSE99777_PSVZSCbyQSVZSC,	GSE93991_PGBCbyQGBC+GSE114574_PGBObyQGBO
FZD1	GSE68270_PNPCbyQNSC+GSE70696_TAPbyQNP+GSE99777_PSVZSCbyQSVZSC,	GSE93991_PGBCbyQGBC+GSE114574_PGBObyQGBO
FZD2	GSE68270_PNPCbyQNSC+GSE70696_TAPbyQNP+GSE99777_PSVZSCbyQSVZSC,	GSE93991_PGBCbyQGBC+GSE114574_PGBObyQGBO
FZD3	GSE68270_PNPCbyQNSC+GSE70696_TAPbyQNP+GSE99777_PSVZSCbyQSVZSC,	GSE93991_PGBCbyQGBC+GSE114574_PGBObyQGBO
FZD6	GSE68270_PNPCbyQNSC+GSE70696_TAPbyQNP+GSE99777_PSVZSCbyQSVZSC,	GSE93991_PGBCbyQGBC+GSE114574_PGBObyQGBO
FZD7	GSE68270_PNPCbyQNSC+GSE70696_TAPbyQNP+GSE99777_PSVZSCbyQSVZSC,	GSE93991_PGBCbyQGBC+GSE114574_PGBObyQGBO
FZD8	GSE68270_PNPCbyQNSC+GSE70696_TAPbyQNP+GSE99777_PSVZSCbyQSVZSC,	GSE93991_PGBCbyQGBC+GSE114574_PGBObyQGBO
G2E3	GSE68270_PNPCbyQNSC+GSE70696_TAPbyQNP+GSE99777_PSVZSCbyQSVZSC,	GSE93991_PGBCbyQGBC+GSE114574_PGBObyQGBO
G3BP1	GSE68270_PNPCbyQNSC+GSE70696_TAPbyQNP+GSE99777_PSVZSCbyQSVZSC,	GSE93991_PGBCbyQGBC+GSE114574_PGBObyQGBO
G3BP2	GSE68270_PNPCbyQNSC+GSE70696_TAPbyQNP+GSE99777_PSVZSCbyQSVZSC,	GSE93991_PGBCbyQGBC+GSE114574_PGBObyQGBO
G6PC3	GSE68270_PNPCbyQNSC+GSE70696_TAPbyQNP+GSE99777_PSVZSCbyQSVZSC,	GSE93991_PGBCbyQGBC+GSE114574_PGBObyQGBO
GABPA	GSE68270_PNPCbyQNSC+GSE70696_TAPbyQNP+GSE99777_PSVZSCbyQSVZSC,	GSE93991_PGBCbyQGBC+GSE114574_PGBObyQGBO
GABPB1	GSE68270_PNPCbyQNSC+GSE70696_TAPbyQNP+GSE99777_PSVZSCbyQSVZSC,	GSE93991_PGBCbyQGBC+GSE114574_PGBObyQGBO
GABPB2	GSE68270_PNPCbyQNSC+GSE70696_TAPbyQNP+GSE99777_PSVZSCbyQSVZSC,	GSE93991_PGBCbyQGBC+GSE114574_PGBObyQGBO
GADD45B	GSE68270_PNPCbyQNSC+GSE70696_TAPbyQNP+GSE99777_PSVZSCbyQSVZSC,	GSE93991_PGBCbyQGBC+GSE114574_PGBObyQGBO
GADD45G	GSE68270_PNPCbyQNSC+GSE70696_TAPbyQNP+GSE99777_PSVZSCbyQSVZSC,	GSE93991_PGBCbyQGBC+GSE114574_PGBObyQGBO
GADD45GIP1	GSE68270_PNPCbyQNSC+GSE70696_TAPbyQNP+GSE99777_PSVZSCbyQSVZSC,	GSE93991_PGBCbyQGBC+GSE114574_PGBObyQGBO
GALE	GSE68270_PNPCbyQNSC+GSE70696_TAPbyQNP+GSE99777_PSVZSCbyQSVZSC,	GSE93991_PGBCbyQGBC+GSE114574_PGBObyQGBO
GALNT1	GSE68270_PNPCbyQNSC+GSE70696_TAPbyQNP+GSE99777_PSVZSCbyQSVZSC,	GSE93991_PGBCbyQGBC+GSE114574_PGBObyQGBO
GALNT2	GSE68270_PNPCbyQNSC+GSE70696_TAPbyQNP+GSE99777_PSVZSCbyQSVZSC,	GSE93991_PGBCbyQGBC+GSE114574_PGBObyQGBO
GALNT6	GSE68270_PNPCbyQNSC+GSE70696_TAPbyQNP+GSE99777_PSVZSCbyQSVZSC,	GSE93991_PGBCbyQGBC+GSE114574_PGBObyQGBO
GALNT7	GSE68270_PNPCbyQNSC+GSE70696_TAPbyQNP+GSE99777_PSVZSCbyQSVZSC,	GSE93991_PGBCbyQGBC+GSE114574_PGBObyQGBO
GANAB	GSE68270_PNPCbyQNSC+GSE70696_TAPbyQNP+GSE99777_PSVZSCbyQSVZSC,	GSE93991_PGBCbyQGBC+GSE114574_PGBObyQGBO
GAP43	GSE68270_PNPCbyQNSC+GSE70696_TAPbyQNP+GSE99777_PSVZSCbyQSVZSC,	GSE93991_PGBCbyQGBC+GSE114574_PGBObyQGBO
GAR1	GSE68270_PNPCbyQNSC+GSE70696_TAPbyQNP+GSE99777_PSVZSCbyQSVZSC,	GSE93991_PGBCbyQGBC+GSE114574_PGBObyQGBO
GART	GSE68270_PNPCbyQNSC+GSE70696_TAPbyQNP+GSE99777_PSVZSCbyQSVZSC,	GSE93991_PGBCbyQGBC+GSE114574_PGBObyQGBO
GAS2	GSE68270_PNPCbyQNSC+GSE70696_TAPbyQNP+GSE99777_PSVZSCbyQSVZSC,	GSE93991_PGBCbyQGBC+GSE114574_PGBObyQGBO
GAS2L3	GSE68270_PNPCbyQNSC+GSE70696_TAPbyQNP+GSE99777_PSVZSCbyQSVZSC,	GSE93991_PGBCbyQGBC+GSE114574_PGBObyQGBO
GBE1	GSE68270_PNPCbyQNSC+GSE70696_TAPbyQNP+GSE99777_PSVZSCbyQSVZSC,	GSE93991_PGBCbyQGBC+GSE114574_PGBObyQGBO
GBP2	GSE68270_PNPCbyQNSC+GSE70696_TAPbyQNP+GSE99777_PSVZSCbyQSVZSC,	GSE93991_PGBCbyQGBC+GSE114574_PGBObyQGBO
GBP3	GSE68270_PNPCbyQNSC+GSE70696_TAPbyQNP+GSE99777_PSVZSCbyQSVZSC,	GSE93991_PGBCbyQGBC+GSE114574_PGBObyQGBO
GBP5	GSE68270_PNPCbyQNSC+GSE70696_TAPbyQNP+GSE99777_PSVZSCbyQSVZSC,	GSE93991_PGBCbyQGBC+GSE114574_PGBObyQGBO
GCFC2	GSE68270_PNPCbyQNSC+GSE70696_TAPbyQNP+GSE99777_PSVZSCbyQSVZSC,	GSE93991_PGBCbyQGBC+GSE114574_PGBObyQGBO
GCLM	GSE68270_PNPCbyQNSC+GSE70696_TAPbyQNP+GSE99777_PSVZSCbyQSVZSC,	GSE93991_PGBCbyQGBC+GSE114574_PGBObyQGBO
GDAP1	GSE68270_PNPCbyQNSC+GSE70696_TAPbyQNP+GSE99777_PSVZSCbyQSVZSC,	GSE93991_PGBCbyQGBC+GSE114574_PGBObyQGBO
GDI2	GSE68270_PNPCbyQNSC+GSE70696_TAPbyQNP+GSE99777_PSVZSCbyQSVZSC,	GSE93991_PGBCbyQGBC+GSE114574_PGBObyQGBO
GDPD2	GSE68270_PNPCbyQNSC+GSE70696_TAPbyQNP+GSE99777_PSVZSCbyQSVZSC,	GSE93991_PGBCbyQGBC+GSE114574_PGBObyQGBO
GEM	GSE68270_PNPCbyQNSC+GSE70696_TAPbyQNP+GSE99777_PSVZSCbyQSVZSC,	GSE93991_PGBCbyQGBC+GSE114574_PGBObyQGBO
GEMIN2	GSE68270_PNPCbyQNSC+GSE70696_TAPbyQNP+GSE99777_PSVZSCbyQSVZSC,	GSE93991_PGBCbyQGBC+GSE114574_PGBObyQGBO
GEMIN4	GSE68270_PNPCbyQNSC+GSE70696_TAPbyQNP+GSE99777_PSVZSCbyQSVZSC,	GSE93991_PGBCbyQGBC+GSE114574_PGBObyQGBO
GEMIN6	GSE68270_PNPCbyQNSC+GSE70696_TAPbyQNP+GSE99777_PSVZSCbyQSVZSC,	GSE93991_PGBCbyQGBC+GSE114574_PGBObyQGBO
GFER	GSE68270_PNPCbyQNSC+GSE70696_TAPbyQNP+GSE99777_PSVZSCbyQSVZSC,	GSE93991_PGBCbyQGBC+GSE114574_PGBObyQGBO
GFM1	GSE68270_PNPCbyQNSC+GSE70696_TAPbyQNP+GSE99777_PSVZSCbyQSVZSC,	GSE93991_PGBCbyQGBC+GSE114574_PGBObyQGBO
GFPT1	GSE68270_PNPCbyQNSC+GSE70696_TAPbyQNP+GSE99777_PSVZSCbyQSVZSC,	GSE93991_PGBCbyQGBC+GSE114574_PGBObyQGBO
GGA2	GSE68270_PNPCbyQNSC+GSE70696_TAPbyQNP+GSE99777_PSVZSCbyQSVZSC,	GSE93991_PGBCbyQGBC+GSE114574_PGBObyQGBO
GGH	GSE68270_PNPCbyQNSC+GSE70696_TAPbyQNP+GSE99777_PSVZSCbyQSVZSC,	GSE93991_PGBCbyQGBC+GSE114574_PGBObyQGBO
GHITM	GSE68270_PNPCbyQNSC+GSE70696_TAPbyQNP+GSE99777_PSVZSCbyQSVZSC,	GSE93991_PGBCbyQGBC+GSE114574_PGBObyQGBO
GINM1	GSE68270_PNPCbyQNSC+GSE70696_TAPbyQNP+GSE99777_PSVZSCbyQSVZSC,	GSE93991_PGBCbyQGBC+GSE114574_PGBObyQGBO
GINS1	GSE68270_PNPCbyQNSC+GSE70696_TAPbyQNP+GSE99777_PSVZSCbyQSVZSC,	GSE93991_PGBCbyQGBC+GSE114574_PGBObyQGBO
GINS2	GSE68270_PNPCbyQNSC+GSE70696_TAPbyQNP+GSE99777_PSVZSCbyQSVZSC,	GSE93991_PGBCbyQGBC+GSE114574_PGBObyQGBO
GINS3	GSE68270_PNPCbyQNSC+GSE70696_TAPbyQNP+GSE99777_PSVZSCbyQSVZSC,	GSE93991_PGBCbyQGBC+GSE114574_PGBObyQGBO
GINS4	GSE68270_PNPCbyQNSC+GSE70696_TAPbyQNP+GSE99777_PSVZSCbyQSVZSC,	GSE93991_PGBCbyQGBC+GSE114574_PGBObyQGBO
GJA1	GSE68270_PNPCbyQNSC+GSE70696_TAPbyQNP+GSE99777_PSVZSCbyQSVZSC,	GSE93991_PGBCbyQGBC+GSE114574_PGBObyQGBO
GJB2	GSE68270_PNPCbyQNSC+GSE70696_TAPbyQNP+GSE99777_PSVZSCbyQSVZSC,	GSE93991_PGBCbyQGBC+GSE114574_PGBObyQGBO
GJC1	GSE68270_PNPCbyQNSC+GSE70696_TAPbyQNP+GSE99777_PSVZSCbyQSVZSC,	GSE93991_PGBCbyQGBC+GSE114574_PGBObyQGBO
GJC3	GSE68270_PNPCbyQNSC+GSE70696_TAPbyQNP+GSE99777_PSVZSCbyQSVZSC,	GSE93991_PGBCbyQGBC+GSE114574_PGBObyQGBO
GKAP1	GSE68270_PNPCbyQNSC+GSE70696_TAPbyQNP+GSE99777_PSVZSCbyQSVZSC,	GSE93991_PGBCbyQGBC+GSE114574_PGBObyQGBO
GLCE	GSE68270_PNPCbyQNSC+GSE70696_TAPbyQNP+GSE99777_PSVZSCbyQSVZSC,	GSE93991_PGBCbyQGBC+GSE114574_PGBObyQGBO
GLDC	GSE68270_PNPCbyQNSC+GSE70696_TAPbyQNP+GSE99777_PSVZSCbyQSVZSC,	GSE93991_PGBCbyQGBC+GSE114574_PGBObyQGBO
GLO1	GSE68270_PNPCbyQNSC+GSE70696_TAPbyQNP+GSE99777_PSVZSCbyQSVZSC,	GSE93991_PGBCbyQGBC+GSE114574_PGBObyQGBO
GLOD4	GSE68270_PNPCbyQNSC+GSE70696_TAPbyQNP+GSE99777_PSVZSCbyQSVZSC,	GSE93991_PGBCbyQGBC+GSE114574_PGBObyQGBO
GLRB	GSE68270_PNPCbyQNSC+GSE70696_TAPbyQNP+GSE99777_PSVZSCbyQSVZSC,	GSE93991_PGBCbyQGBC+GSE114574_PGBObyQGBO
GLRX2	GSE68270_PNPCbyQNSC+GSE70696_TAPbyQNP+GSE99777_PSVZSCbyQSVZSC,	GSE93991_PGBCbyQGBC+GSE114574_PGBObyQGBO
GLRX3	GSE68270_PNPCbyQNSC+GSE70696_TAPbyQNP+GSE99777_PSVZSCbyQSVZSC,	GSE93991_PGBCbyQGBC+GSE114574_PGBObyQGBO
GLRX5	GSE68270_PNPCbyQNSC+GSE70696_TAPbyQNP+GSE99777_PSVZSCbyQSVZSC,	GSE93991_PGBCbyQGBC+GSE114574_PGBObyQGBO
GLS	GSE68270_PNPCbyQNSC+GSE70696_TAPbyQNP+GSE99777_PSVZSCbyQSVZSC,	GSE93991_PGBCbyQGBC+GSE114574_PGBObyQGBO
GLT8D1	GSE68270_PNPCbyQNSC+GSE70696_TAPbyQNP+GSE99777_PSVZSCbyQSVZSC,	GSE93991_PGBCbyQGBC+GSE114574_PGBObyQGBO
GM2A	GSE68270_PNPCbyQNSC+GSE70696_TAPbyQNP+GSE99777_PSVZSCbyQSVZSC,	GSE93991_PGBCbyQGBC+GSE114574_PGBObyQGBO
GMEB1	GSE68270_PNPCbyQNSC+GSE70696_TAPbyQNP+GSE99777_PSVZSCbyQSVZSC,	GSE93991_PGBCbyQGBC+GSE114574_PGBObyQGBO
GMEB2	GSE68270_PNPCbyQNSC+GSE70696_TAPbyQNP+GSE99777_PSVZSCbyQSVZSC,	GSE93991_PGBCbyQGBC+GSE114574_PGBObyQGBO
GMFB	GSE68270_PNPCbyQNSC+GSE70696_TAPbyQNP+GSE99777_PSVZSCbyQSVZSC,	GSE93991_PGBCbyQGBC+GSE114574_PGBObyQGBO
GMNN	GSE68270_PNPCbyQNSC+GSE70696_TAPbyQNP+GSE99777_PSVZSCbyQSVZSC,	GSE93991_PGBCbyQGBC+GSE114574_PGBObyQGBO
GMPPB	GSE68270_PNPCbyQNSC+GSE70696_TAPbyQNP+GSE99777_PSVZSCbyQSVZSC,	GSE93991_PGBCbyQGBC+GSE114574_PGBObyQGBO
GMPS	GSE68270_PNPCbyQNSC+GSE70696_TAPbyQNP+GSE99777_PSVZSCbyQSVZSC,	GSE93991_PGBCbyQGBC+GSE114574_PGBObyQGBO
GNAI3	GSE68270_PNPCbyQNSC+GSE70696_TAPbyQNP+GSE99777_PSVZSCbyQSVZSC,	GSE93991_PGBCbyQGBC+GSE114574_PGBObyQGBO
GNAS	GSE68270_PNPCbyQNSC+GSE70696_TAPbyQNP+GSE99777_PSVZSCbyQSVZSC,	GSE93991_PGBCbyQGBC+GSE114574_PGBObyQGBO
GNB1	GSE68270_PNPCbyQNSC+GSE70696_TAPbyQNP+GSE99777_PSVZSCbyQSVZSC,	GSE93991_PGBCbyQGBC+GSE114574_PGBObyQGBO
GNB4	GSE68270_PNPCbyQNSC+GSE70696_TAPbyQNP+GSE99777_PSVZSCbyQSVZSC,	GSE93991_PGBCbyQGBC+GSE114574_PGBObyQGBO
GNB5	GSE68270_PNPCbyQNSC+GSE70696_TAPbyQNP+GSE99777_PSVZSCbyQSVZSC,	GSE93991_PGBCbyQGBC+GSE114574_PGBObyQGBO
GNG11	GSE68270_PNPCbyQNSC+GSE70696_TAPbyQNP+GSE99777_PSVZSCbyQSVZSC,	GSE93991_PGBCbyQGBC+GSE114574_PGBObyQGBO
GNG12	GSE68270_PNPCbyQNSC+GSE70696_TAPbyQNP+GSE99777_PSVZSCbyQSVZSC,	GSE93991_PGBCbyQGBC+GSE114574_PGBObyQGBO
GNG2	GSE68270_PNPCbyQNSC+GSE70696_TAPbyQNP+GSE99777_PSVZSCbyQSVZSC,	GSE93991_PGBCbyQGBC+GSE114574_PGBObyQGBO
GNL2	GSE68270_PNPCbyQNSC+GSE70696_TAPbyQNP+GSE99777_PSVZSCbyQSVZSC,	GSE93991_PGBCbyQGBC+GSE114574_PGBObyQGBO
GNL3	GSE68270_PNPCbyQNSC+GSE70696_TAPbyQNP+GSE99777_PSVZSCbyQSVZSC,	GSE93991_PGBCbyQGBC+GSE114574_PGBObyQGBO
GNL3L	GSE68270_PNPCbyQNSC+GSE70696_TAPbyQNP+GSE99777_PSVZSCbyQSVZSC,	GSE93991_PGBCbyQGBC+GSE114574_PGBObyQGBO
GNPAT	GSE68270_PNPCbyQNSC+GSE70696_TAPbyQNP+GSE99777_PSVZSCbyQSVZSC,	GSE93991_PGBCbyQGBC+GSE114574_PGBObyQGBO
GNPDA2	GSE68270_PNPCbyQNSC+GSE70696_TAPbyQNP+GSE99777_PSVZSCbyQSVZSC,	GSE93991_PGBCbyQGBC+GSE114574_PGBObyQGBO
GNPNAT1	GSE68270_PNPCbyQNSC+GSE70696_TAPbyQNP+GSE99777_PSVZSCbyQSVZSC,	GSE93991_PGBCbyQGBC+GSE114574_PGBObyQGBO
GOLIM4	GSE68270_PNPCbyQNSC+GSE70696_TAPbyQNP+GSE99777_PSVZSCbyQSVZSC,	GSE93991_PGBCbyQGBC+GSE114574_PGBObyQGBO
GOLM1	GSE68270_PNPCbyQNSC+GSE70696_TAPbyQNP+GSE99777_PSVZSCbyQSVZSC,	GSE93991_PGBCbyQGBC+GSE114574_PGBObyQGBO
GOLPH3	GSE68270_PNPCbyQNSC+GSE70696_TAPbyQNP+GSE99777_PSVZSCbyQSVZSC,	GSE93991_PGBCbyQGBC+GSE114574_PGBObyQGBO
GOPC	GSE68270_PNPCbyQNSC+GSE70696_TAPbyQNP+GSE99777_PSVZSCbyQSVZSC,	GSE93991_PGBCbyQGBC+GSE114574_PGBObyQGBO
GORAB	GSE68270_PNPCbyQNSC+GSE70696_TAPbyQNP+GSE99777_PSVZSCbyQSVZSC,	GSE93991_PGBCbyQGBC+GSE114574_PGBObyQGBO
GOT1	GSE68270_PNPCbyQNSC+GSE70696_TAPbyQNP+GSE99777_PSVZSCbyQSVZSC,	GSE93991_PGBCbyQGBC+GSE114574_PGBObyQGBO
GOT2	GSE68270_PNPCbyQNSC+GSE70696_TAPbyQNP+GSE99777_PSVZSCbyQSVZSC,	GSE93991_PGBCbyQGBC+GSE114574_PGBObyQGBO
GPANK1	GSE68270_PNPCbyQNSC+GSE70696_TAPbyQNP+GSE99777_PSVZSCbyQSVZSC,	GSE93991_PGBCbyQGBC+GSE114574_PGBObyQGBO
GPATCH11	GSE68270_PNPCbyQNSC+GSE70696_TAPbyQNP+GSE99777_PSVZSCbyQSVZSC,	GSE93991_PGBCbyQGBC+GSE114574_PGBObyQGBO
GPATCH2	GSE68270_PNPCbyQNSC+GSE70696_TAPbyQNP+GSE99777_PSVZSCbyQSVZSC,	GSE93991_PGBCbyQGBC+GSE114574_PGBObyQGBO
GPATCH4	GSE68270_PNPCbyQNSC+GSE70696_TAPbyQNP+GSE99777_PSVZSCbyQSVZSC,	GSE93991_PGBCbyQGBC+GSE114574_PGBObyQGBO
GPBP1L1	GSE68270_PNPCbyQNSC+GSE70696_TAPbyQNP+GSE99777_PSVZSCbyQSVZSC,	GSE93991_PGBCbyQGBC+GSE114574_PGBObyQGBO
GPC1	GSE68270_PNPCbyQNSC+GSE70696_TAPbyQNP+GSE99777_PSVZSCbyQSVZSC,	GSE93991_PGBCbyQGBC+GSE114574_PGBObyQGBO
GPC4	GSE68270_PNPCbyQNSC+GSE70696_TAPbyQNP+GSE99777_PSVZSCbyQSVZSC,	GSE93991_PGBCbyQGBC+GSE114574_PGBObyQGBO
GPKOW	GSE68270_PNPCbyQNSC+GSE70696_TAPbyQNP+GSE99777_PSVZSCbyQSVZSC,	GSE93991_PGBCbyQGBC+GSE114574_PGBObyQGBO
GPM6A	GSE68270_PNPCbyQNSC+GSE70696_TAPbyQNP+GSE99777_PSVZSCbyQSVZSC,	GSE93991_PGBCbyQGBC+GSE114574_PGBObyQGBO
GPM6B	GSE68270_PNPCbyQNSC+GSE70696_TAPbyQNP+GSE99777_PSVZSCbyQSVZSC,	GSE93991_PGBCbyQGBC+GSE114574_PGBObyQGBO
GPN1	GSE68270_PNPCbyQNSC+GSE70696_TAPbyQNP+GSE99777_PSVZSCbyQSVZSC,	GSE93991_PGBCbyQGBC+GSE114574_PGBObyQGBO
GPN3	GSE68270_PNPCbyQNSC+GSE70696_TAPbyQNP+GSE99777_PSVZSCbyQSVZSC,	GSE93991_PGBCbyQGBC+GSE114574_PGBObyQGBO
GPR161	GSE68270_PNPCbyQNSC+GSE70696_TAPbyQNP+GSE99777_PSVZSCbyQSVZSC,	GSE93991_PGBCbyQGBC+GSE114574_PGBObyQGBO
GPR180	GSE68270_PNPCbyQNSC+GSE70696_TAPbyQNP+GSE99777_PSVZSCbyQSVZSC,	GSE93991_PGBCbyQGBC+GSE114574_PGBObyQGBO
GPR19	GSE68270_PNPCbyQNSC+GSE70696_TAPbyQNP+GSE99777_PSVZSCbyQSVZSC,	GSE93991_PGBCbyQGBC+GSE114574_PGBObyQGBO
GPR3	GSE68270_PNPCbyQNSC+GSE70696_TAPbyQNP+GSE99777_PSVZSCbyQSVZSC,	GSE93991_PGBCbyQGBC+GSE114574_PGBObyQGBO
GPR37L1	GSE68270_PNPCbyQNSC+GSE70696_TAPbyQNP+GSE99777_PSVZSCbyQSVZSC,	GSE93991_PGBCbyQGBC+GSE114574_PGBObyQGBO
GPR68	GSE68270_PNPCbyQNSC+GSE70696_TAPbyQNP+GSE99777_PSVZSCbyQSVZSC,	GSE93991_PGBCbyQGBC+GSE114574_PGBObyQGBO
GPR85	GSE68270_PNPCbyQNSC+GSE70696_TAPbyQNP+GSE99777_PSVZSCbyQSVZSC,	GSE93991_PGBCbyQGBC+GSE114574_PGBObyQGBO
GPRASP2	GSE68270_PNPCbyQNSC+GSE70696_TAPbyQNP+GSE99777_PSVZSCbyQSVZSC,	GSE93991_PGBCbyQGBC+GSE114574_PGBObyQGBO
GPRIN1	GSE68270_PNPCbyQNSC+GSE70696_TAPbyQNP+GSE99777_PSVZSCbyQSVZSC,	GSE93991_PGBCbyQGBC+GSE114574_PGBObyQGBO
GPT	GSE68270_PNPCbyQNSC+GSE70696_TAPbyQNP+GSE99777_PSVZSCbyQSVZSC,	GSE93991_PGBCbyQGBC+GSE114574_PGBObyQGBO
GPX7	GSE68270_PNPCbyQNSC+GSE70696_TAPbyQNP+GSE99777_PSVZSCbyQSVZSC,	GSE93991_PGBCbyQGBC+GSE114574_PGBObyQGBO
GRIK5	GSE68270_PNPCbyQNSC+GSE70696_TAPbyQNP+GSE99777_PSVZSCbyQSVZSC,	GSE93991_PGBCbyQGBC+GSE114574_PGBObyQGBO
GRIPAP1	GSE68270_PNPCbyQNSC+GSE70696_TAPbyQNP+GSE99777_PSVZSCbyQSVZSC,	GSE93991_PGBCbyQGBC+GSE114574_PGBObyQGBO
GRPEL1	GSE68270_PNPCbyQNSC+GSE70696_TAPbyQNP+GSE99777_PSVZSCbyQSVZSC,	GSE93991_PGBCbyQGBC+GSE114574_PGBObyQGBO
GRSF1	GSE68270_PNPCbyQNSC+GSE70696_TAPbyQNP+GSE99777_PSVZSCbyQSVZSC,	GSE93991_PGBCbyQGBC+GSE114574_PGBObyQGBO
GSE1	GSE68270_PNPCbyQNSC+GSE70696_TAPbyQNP+GSE99777_PSVZSCbyQSVZSC,	GSE93991_PGBCbyQGBC+GSE114574_PGBObyQGBO
GSKIP	GSE68270_PNPCbyQNSC+GSE70696_TAPbyQNP+GSE99777_PSVZSCbyQSVZSC,	GSE93991_PGBCbyQGBC+GSE114574_PGBObyQGBO
GSN	GSE68270_PNPCbyQNSC+GSE70696_TAPbyQNP+GSE99777_PSVZSCbyQSVZSC,	GSE93991_PGBCbyQGBC+GSE114574_PGBObyQGBO
GSPT1	GSE68270_PNPCbyQNSC+GSE70696_TAPbyQNP+GSE99777_PSVZSCbyQSVZSC,	GSE93991_PGBCbyQGBC+GSE114574_PGBObyQGBO
GSPT2	GSE68270_PNPCbyQNSC+GSE70696_TAPbyQNP+GSE99777_PSVZSCbyQSVZSC,	GSE93991_PGBCbyQGBC+GSE114574_PGBObyQGBO
GSR	GSE68270_PNPCbyQNSC+GSE70696_TAPbyQNP+GSE99777_PSVZSCbyQSVZSC,	GSE93991_PGBCbyQGBC+GSE114574_PGBObyQGBO
GSTP1	GSE68270_PNPCbyQNSC+GSE70696_TAPbyQNP+GSE99777_PSVZSCbyQSVZSC,	GSE93991_PGBCbyQGBC+GSE114574_PGBObyQGBO
GTF2A1	GSE68270_PNPCbyQNSC+GSE70696_TAPbyQNP+GSE99777_PSVZSCbyQSVZSC,	GSE93991_PGBCbyQGBC+GSE114574_PGBObyQGBO
GTF2A2	GSE68270_PNPCbyQNSC+GSE70696_TAPbyQNP+GSE99777_PSVZSCbyQSVZSC,	GSE93991_PGBCbyQGBC+GSE114574_PGBObyQGBO
GTF2B	GSE68270_PNPCbyQNSC+GSE70696_TAPbyQNP+GSE99777_PSVZSCbyQSVZSC,	GSE93991_PGBCbyQGBC+GSE114574_PGBObyQGBO
GTF2E1	GSE68270_PNPCbyQNSC+GSE70696_TAPbyQNP+GSE99777_PSVZSCbyQSVZSC,	GSE93991_PGBCbyQGBC+GSE114574_PGBObyQGBO
GTF2E2	GSE68270_PNPCbyQNSC+GSE70696_TAPbyQNP+GSE99777_PSVZSCbyQSVZSC,	GSE93991_PGBCbyQGBC+GSE114574_PGBObyQGBO
GTF2F1	GSE68270_PNPCbyQNSC+GSE70696_TAPbyQNP+GSE99777_PSVZSCbyQSVZSC,	GSE93991_PGBCbyQGBC+GSE114574_PGBObyQGBO
GTF2F2	GSE68270_PNPCbyQNSC+GSE70696_TAPbyQNP+GSE99777_PSVZSCbyQSVZSC,	GSE93991_PGBCbyQGBC+GSE114574_PGBObyQGBO
GTF2H2C	GSE68270_PNPCbyQNSC+GSE70696_TAPbyQNP+GSE99777_PSVZSCbyQSVZSC,	GSE93991_PGBCbyQGBC+GSE114574_PGBObyQGBO
GTF2H3	GSE68270_PNPCbyQNSC+GSE70696_TAPbyQNP+GSE99777_PSVZSCbyQSVZSC,	GSE93991_PGBCbyQGBC+GSE114574_PGBObyQGBO
GTF2H5	GSE68270_PNPCbyQNSC+GSE70696_TAPbyQNP+GSE99777_PSVZSCbyQSVZSC,	GSE93991_PGBCbyQGBC+GSE114574_PGBObyQGBO
GTF3A	GSE68270_PNPCbyQNSC+GSE70696_TAPbyQNP+GSE99777_PSVZSCbyQSVZSC,	GSE93991_PGBCbyQGBC+GSE114574_PGBObyQGBO
GTF3C1	GSE68270_PNPCbyQNSC+GSE70696_TAPbyQNP+GSE99777_PSVZSCbyQSVZSC,	GSE93991_PGBCbyQGBC+GSE114574_PGBObyQGBO
GTF3C4	GSE68270_PNPCbyQNSC+GSE70696_TAPbyQNP+GSE99777_PSVZSCbyQSVZSC,	GSE93991_PGBCbyQGBC+GSE114574_PGBObyQGBO
GTF3C6	GSE68270_PNPCbyQNSC+GSE70696_TAPbyQNP+GSE99777_PSVZSCbyQSVZSC,	GSE93991_PGBCbyQGBC+GSE114574_PGBObyQGBO
GTPBP2	GSE68270_PNPCbyQNSC+GSE70696_TAPbyQNP+GSE99777_PSVZSCbyQSVZSC,	GSE93991_PGBCbyQGBC+GSE114574_PGBObyQGBO
GTPBP4	GSE68270_PNPCbyQNSC+GSE70696_TAPbyQNP+GSE99777_PSVZSCbyQSVZSC,	GSE93991_PGBCbyQGBC+GSE114574_PGBObyQGBO
GTPBP6	GSE68270_PNPCbyQNSC+GSE70696_TAPbyQNP+GSE99777_PSVZSCbyQSVZSC,	GSE93991_PGBCbyQGBC+GSE114574_PGBObyQGBO
GTPBP8	GSE68270_PNPCbyQNSC+GSE70696_TAPbyQNP+GSE99777_PSVZSCbyQSVZSC,	GSE93991_PGBCbyQGBC+GSE114574_PGBObyQGBO
GTSE1	GSE68270_PNPCbyQNSC+GSE70696_TAPbyQNP+GSE99777_PSVZSCbyQSVZSC,	GSE93991_PGBCbyQGBC+GSE114574_PGBObyQGBO
GUCD1	GSE68270_PNPCbyQNSC+GSE70696_TAPbyQNP+GSE99777_PSVZSCbyQSVZSC,	GSE93991_PGBCbyQGBC+GSE114574_PGBObyQGBO
GXYLT1	GSE68270_PNPCbyQNSC+GSE70696_TAPbyQNP+GSE99777_PSVZSCbyQSVZSC,	GSE93991_PGBCbyQGBC+GSE114574_PGBObyQGBO
GYG1	GSE68270_PNPCbyQNSC+GSE70696_TAPbyQNP+GSE99777_PSVZSCbyQSVZSC,	GSE93991_PGBCbyQGBC+GSE114574_PGBObyQGBO
GYPC	GSE68270_PNPCbyQNSC+GSE70696_TAPbyQNP+GSE99777_PSVZSCbyQSVZSC,	GSE93991_PGBCbyQGBC+GSE114574_PGBObyQGBO
GZF1	GSE68270_PNPCbyQNSC+GSE70696_TAPbyQNP+GSE99777_PSVZSCbyQSVZSC,	GSE93991_PGBCbyQGBC+GSE114574_PGBObyQGBO
H1F0	GSE68270_PNPCbyQNSC+GSE70696_TAPbyQNP+GSE99777_PSVZSCbyQSVZSC,	GSE93991_PGBCbyQGBC+GSE114574_PGBObyQGBO
H2AFV	GSE68270_PNPCbyQNSC+GSE70696_TAPbyQNP+GSE99777_PSVZSCbyQSVZSC,	GSE93991_PGBCbyQGBC+GSE114574_PGBObyQGBO
H2AFX	GSE68270_PNPCbyQNSC+GSE70696_TAPbyQNP+GSE99777_PSVZSCbyQSVZSC,	GSE93991_PGBCbyQGBC+GSE114574_PGBObyQGBO
H2AFY	GSE68270_PNPCbyQNSC+GSE70696_TAPbyQNP+GSE99777_PSVZSCbyQSVZSC,	GSE93991_PGBCbyQGBC+GSE114574_PGBObyQGBO
H2AFZ	GSE68270_PNPCbyQNSC+GSE70696_TAPbyQNP+GSE99777_PSVZSCbyQSVZSC,	GSE93991_PGBCbyQGBC+GSE114574_PGBObyQGBO
H3F3A	GSE68270_PNPCbyQNSC+GSE70696_TAPbyQNP+GSE99777_PSVZSCbyQSVZSC,	GSE93991_PGBCbyQGBC+GSE114574_PGBObyQGBO
H3F3B	GSE68270_PNPCbyQNSC+GSE70696_TAPbyQNP+GSE99777_PSVZSCbyQSVZSC,	GSE93991_PGBCbyQGBC+GSE114574_PGBObyQGBO
HACD1	GSE68270_PNPCbyQNSC+GSE70696_TAPbyQNP+GSE99777_PSVZSCbyQSVZSC,	GSE93991_PGBCbyQGBC+GSE114574_PGBObyQGBO
HACD2	GSE68270_PNPCbyQNSC+GSE70696_TAPbyQNP+GSE99777_PSVZSCbyQSVZSC,	GSE93991_PGBCbyQGBC+GSE114574_PGBObyQGBO
HADH	GSE68270_PNPCbyQNSC+GSE70696_TAPbyQNP+GSE99777_PSVZSCbyQSVZSC,	GSE93991_PGBCbyQGBC+GSE114574_PGBObyQGBO
HADHA	GSE68270_PNPCbyQNSC+GSE70696_TAPbyQNP+GSE99777_PSVZSCbyQSVZSC,	GSE93991_PGBCbyQGBC+GSE114574_PGBObyQGBO
HAPLN1	GSE68270_PNPCbyQNSC+GSE70696_TAPbyQNP+GSE99777_PSVZSCbyQSVZSC,	GSE93991_PGBCbyQGBC+GSE114574_PGBObyQGBO
HAPLN3	GSE68270_PNPCbyQNSC+GSE70696_TAPbyQNP+GSE99777_PSVZSCbyQSVZSC,	GSE93991_PGBCbyQGBC+GSE114574_PGBObyQGBO
HAS3	GSE68270_PNPCbyQNSC+GSE70696_TAPbyQNP+GSE99777_PSVZSCbyQSVZSC,	GSE93991_PGBCbyQGBC+GSE114574_PGBObyQGBO
HAUS1	GSE68270_PNPCbyQNSC+GSE70696_TAPbyQNP+GSE99777_PSVZSCbyQSVZSC,	GSE93991_PGBCbyQGBC+GSE114574_PGBObyQGBO
HAUS2	GSE68270_PNPCbyQNSC+GSE70696_TAPbyQNP+GSE99777_PSVZSCbyQSVZSC,	GSE93991_PGBCbyQGBC+GSE114574_PGBObyQGBO
HAUS8	GSE68270_PNPCbyQNSC+GSE70696_TAPbyQNP+GSE99777_PSVZSCbyQSVZSC,	GSE93991_PGBCbyQGBC+GSE114574_PGBObyQGBO
HAX1	GSE68270_PNPCbyQNSC+GSE70696_TAPbyQNP+GSE99777_PSVZSCbyQSVZSC,	GSE93991_PGBCbyQGBC+GSE114574_PGBObyQGBO
HBS1L	GSE68270_PNPCbyQNSC+GSE70696_TAPbyQNP+GSE99777_PSVZSCbyQSVZSC,	GSE93991_PGBCbyQGBC+GSE114574_PGBObyQGBO
HCCS	GSE68270_PNPCbyQNSC+GSE70696_TAPbyQNP+GSE99777_PSVZSCbyQSVZSC,	GSE93991_PGBCbyQGBC+GSE114574_PGBObyQGBO
HCFC2	GSE68270_PNPCbyQNSC+GSE70696_TAPbyQNP+GSE99777_PSVZSCbyQSVZSC,	GSE93991_PGBCbyQGBC+GSE114574_PGBObyQGBO
HCN3	GSE68270_PNPCbyQNSC+GSE70696_TAPbyQNP+GSE99777_PSVZSCbyQSVZSC,	GSE93991_PGBCbyQGBC+GSE114574_PGBObyQGBO
HDAC1	GSE68270_PNPCbyQNSC+GSE70696_TAPbyQNP+GSE99777_PSVZSCbyQSVZSC,	GSE93991_PGBCbyQGBC+GSE114574_PGBObyQGBO
HDAC2	GSE68270_PNPCbyQNSC+GSE70696_TAPbyQNP+GSE99777_PSVZSCbyQSVZSC,	GSE93991_PGBCbyQGBC+GSE114574_PGBObyQGBO
HDAC3	GSE68270_PNPCbyQNSC+GSE70696_TAPbyQNP+GSE99777_PSVZSCbyQSVZSC,	GSE93991_PGBCbyQGBC+GSE114574_PGBObyQGBO
HDAC6	GSE68270_PNPCbyQNSC+GSE70696_TAPbyQNP+GSE99777_PSVZSCbyQSVZSC,	GSE93991_PGBCbyQGBC+GSE114574_PGBObyQGBO
HDAC8	GSE68270_PNPCbyQNSC+GSE70696_TAPbyQNP+GSE99777_PSVZSCbyQSVZSC,	GSE93991_PGBCbyQGBC+GSE114574_PGBObyQGBO
HDAC9	GSE68270_PNPCbyQNSC+GSE70696_TAPbyQNP+GSE99777_PSVZSCbyQSVZSC,	GSE93991_PGBCbyQGBC+GSE114574_PGBObyQGBO
HDDC2	GSE68270_PNPCbyQNSC+GSE70696_TAPbyQNP+GSE99777_PSVZSCbyQSVZSC,	GSE93991_PGBCbyQGBC+GSE114574_PGBObyQGBO
HDGF	GSE68270_PNPCbyQNSC+GSE70696_TAPbyQNP+GSE99777_PSVZSCbyQSVZSC,	GSE93991_PGBCbyQGBC+GSE114574_PGBObyQGBO
HDGFL3	GSE68270_PNPCbyQNSC+GSE70696_TAPbyQNP+GSE99777_PSVZSCbyQSVZSC,	GSE93991_PGBCbyQGBC+GSE114574_PGBObyQGBO
HDHD5	GSE68270_PNPCbyQNSC+GSE70696_TAPbyQNP+GSE99777_PSVZSCbyQSVZSC,	GSE93991_PGBCbyQGBC+GSE114574_PGBObyQGBO
HDLBP	GSE68270_PNPCbyQNSC+GSE70696_TAPbyQNP+GSE99777_PSVZSCbyQSVZSC,	GSE93991_PGBCbyQGBC+GSE114574_PGBObyQGBO
HEATR1	GSE68270_PNPCbyQNSC+GSE70696_TAPbyQNP+GSE99777_PSVZSCbyQSVZSC,	GSE93991_PGBCbyQGBC+GSE114574_PGBObyQGBO
HEATR3	GSE68270_PNPCbyQNSC+GSE70696_TAPbyQNP+GSE99777_PSVZSCbyQSVZSC,	GSE93991_PGBCbyQGBC+GSE114574_PGBObyQGBO
HEATR6	GSE68270_PNPCbyQNSC+GSE70696_TAPbyQNP+GSE99777_PSVZSCbyQSVZSC,	GSE93991_PGBCbyQGBC+GSE114574_PGBObyQGBO
HEBP2	GSE68270_PNPCbyQNSC+GSE70696_TAPbyQNP+GSE99777_PSVZSCbyQSVZSC,	GSE93991_PGBCbyQGBC+GSE114574_PGBObyQGBO
HEG1	GSE68270_PNPCbyQNSC+GSE70696_TAPbyQNP+GSE99777_PSVZSCbyQSVZSC,	GSE93991_PGBCbyQGBC+GSE114574_PGBObyQGBO
HELLS	GSE68270_PNPCbyQNSC+GSE70696_TAPbyQNP+GSE99777_PSVZSCbyQSVZSC,	GSE93991_PGBCbyQGBC+GSE114574_PGBObyQGBO
HERPUD1	GSE68270_PNPCbyQNSC+GSE70696_TAPbyQNP+GSE99777_PSVZSCbyQSVZSC,	GSE93991_PGBCbyQGBC+GSE114574_PGBObyQGBO
HES1	GSE68270_PNPCbyQNSC+GSE70696_TAPbyQNP+GSE99777_PSVZSCbyQSVZSC,	GSE93991_PGBCbyQGBC+GSE114574_PGBObyQGBO
HES5	GSE68270_PNPCbyQNSC+GSE70696_TAPbyQNP+GSE99777_PSVZSCbyQSVZSC,	GSE93991_PGBCbyQGBC+GSE114574_PGBObyQGBO
HEXB	GSE68270_PNPCbyQNSC+GSE70696_TAPbyQNP+GSE99777_PSVZSCbyQSVZSC,	GSE93991_PGBCbyQGBC+GSE114574_PGBObyQGBO
HHAT	GSE68270_PNPCbyQNSC+GSE70696_TAPbyQNP+GSE99777_PSVZSCbyQSVZSC,	GSE93991_PGBCbyQGBC+GSE114574_PGBObyQGBO
HHIP	GSE68270_PNPCbyQNSC+GSE70696_TAPbyQNP+GSE99777_PSVZSCbyQSVZSC,	GSE93991_PGBCbyQGBC+GSE114574_PGBObyQGBO
HID1	GSE68270_PNPCbyQNSC+GSE70696_TAPbyQNP+GSE99777_PSVZSCbyQSVZSC,	GSE93991_PGBCbyQGBC+GSE114574_PGBObyQGBO
HIGD1B	GSE68270_PNPCbyQNSC+GSE70696_TAPbyQNP+GSE99777_PSVZSCbyQSVZSC,	GSE93991_PGBCbyQGBC+GSE114574_PGBObyQGBO
HIP1	GSE68270_PNPCbyQNSC+GSE70696_TAPbyQNP+GSE99777_PSVZSCbyQSVZSC,	GSE93991_PGBCbyQGBC+GSE114574_PGBObyQGBO
HIPK3	GSE68270_PNPCbyQNSC+GSE70696_TAPbyQNP+GSE99777_PSVZSCbyQSVZSC,	GSE93991_PGBCbyQGBC+GSE114574_PGBObyQGBO
HIRIP3	GSE68270_PNPCbyQNSC+GSE70696_TAPbyQNP+GSE99777_PSVZSCbyQSVZSC,	GSE93991_PGBCbyQGBC+GSE114574_PGBObyQGBO
HIST1H1C	GSE68270_PNPCbyQNSC+GSE70696_TAPbyQNP+GSE99777_PSVZSCbyQSVZSC,	GSE93991_PGBCbyQGBC+GSE114574_PGBObyQGBO
HIST1H1E	GSE68270_PNPCbyQNSC+GSE70696_TAPbyQNP+GSE99777_PSVZSCbyQSVZSC,	GSE93991_PGBCbyQGBC+GSE114574_PGBObyQGBO
HIST1H2AB	GSE68270_PNPCbyQNSC+GSE70696_TAPbyQNP+GSE99777_PSVZSCbyQSVZSC,	GSE93991_PGBCbyQGBC+GSE114574_PGBObyQGBO
HIST1H2BD	GSE68270_PNPCbyQNSC+GSE70696_TAPbyQNP+GSE99777_PSVZSCbyQSVZSC,	GSE93991_PGBCbyQGBC+GSE114574_PGBObyQGBO
HIST1H2BF	GSE68270_PNPCbyQNSC+GSE70696_TAPbyQNP+GSE99777_PSVZSCbyQSVZSC,	GSE93991_PGBCbyQGBC+GSE114574_PGBObyQGBO
HIST1H2BI	GSE68270_PNPCbyQNSC+GSE70696_TAPbyQNP+GSE99777_PSVZSCbyQSVZSC,	GSE93991_PGBCbyQGBC+GSE114574_PGBObyQGBO
HIST1H2BJ	GSE68270_PNPCbyQNSC+GSE70696_TAPbyQNP+GSE99777_PSVZSCbyQSVZSC,	GSE93991_PGBCbyQGBC+GSE114574_PGBObyQGBO
HIST1H3G	GSE68270_PNPCbyQNSC+GSE70696_TAPbyQNP+GSE99777_PSVZSCbyQSVZSC,	GSE93991_PGBCbyQGBC+GSE114574_PGBObyQGBO
HIST1H4B	GSE68270_PNPCbyQNSC+GSE70696_TAPbyQNP+GSE99777_PSVZSCbyQSVZSC,	GSE93991_PGBCbyQGBC+GSE114574_PGBObyQGBO
HIST1H4H	GSE68270_PNPCbyQNSC+GSE70696_TAPbyQNP+GSE99777_PSVZSCbyQSVZSC,	GSE93991_PGBCbyQGBC+GSE114574_PGBObyQGBO
HIVEP2	GSE68270_PNPCbyQNSC+GSE70696_TAPbyQNP+GSE99777_PSVZSCbyQSVZSC,	GSE93991_PGBCbyQGBC+GSE114574_PGBObyQGBO
HIVEP3	GSE68270_PNPCbyQNSC+GSE70696_TAPbyQNP+GSE99777_PSVZSCbyQSVZSC,	GSE93991_PGBCbyQGBC+GSE114574_PGBObyQGBO
HJURP	GSE68270_PNPCbyQNSC+GSE70696_TAPbyQNP+GSE99777_PSVZSCbyQSVZSC,	GSE93991_PGBCbyQGBC+GSE114574_PGBObyQGBO
HK2	GSE68270_PNPCbyQNSC+GSE70696_TAPbyQNP+GSE99777_PSVZSCbyQSVZSC,	GSE93991_PGBCbyQGBC+GSE114574_PGBObyQGBO
HLTF	GSE68270_PNPCbyQNSC+GSE70696_TAPbyQNP+GSE99777_PSVZSCbyQSVZSC,	GSE93991_PGBCbyQGBC+GSE114574_PGBObyQGBO
HM13	GSE68270_PNPCbyQNSC+GSE70696_TAPbyQNP+GSE99777_PSVZSCbyQSVZSC,	GSE93991_PGBCbyQGBC+GSE114574_PGBObyQGBO
HMG20A	GSE68270_PNPCbyQNSC+GSE70696_TAPbyQNP+GSE99777_PSVZSCbyQSVZSC,	GSE93991_PGBCbyQGBC+GSE114574_PGBObyQGBO
HMGB2	GSE68270_PNPCbyQNSC+GSE70696_TAPbyQNP+GSE99777_PSVZSCbyQSVZSC,	GSE93991_PGBCbyQGBC+GSE114574_PGBObyQGBO
HMGB3	GSE68270_PNPCbyQNSC+GSE70696_TAPbyQNP+GSE99777_PSVZSCbyQSVZSC,	GSE93991_PGBCbyQGBC+GSE114574_PGBObyQGBO
HMGCL	GSE68270_PNPCbyQNSC+GSE70696_TAPbyQNP+GSE99777_PSVZSCbyQSVZSC,	GSE93991_PGBCbyQGBC+GSE114574_PGBObyQGBO
HMGCR	GSE68270_PNPCbyQNSC+GSE70696_TAPbyQNP+GSE99777_PSVZSCbyQSVZSC,	GSE93991_PGBCbyQGBC+GSE114574_PGBObyQGBO
HMGCS1	GSE68270_PNPCbyQNSC+GSE70696_TAPbyQNP+GSE99777_PSVZSCbyQSVZSC,	GSE93991_PGBCbyQGBC+GSE114574_PGBObyQGBO
HMGN1	GSE68270_PNPCbyQNSC+GSE70696_TAPbyQNP+GSE99777_PSVZSCbyQSVZSC,	GSE93991_PGBCbyQGBC+GSE114574_PGBObyQGBO
HMGN2	GSE68270_PNPCbyQNSC+GSE70696_TAPbyQNP+GSE99777_PSVZSCbyQSVZSC,	GSE93991_PGBCbyQGBC+GSE114574_PGBObyQGBO
HMGXB4	GSE68270_PNPCbyQNSC+GSE70696_TAPbyQNP+GSE99777_PSVZSCbyQSVZSC,	GSE93991_PGBCbyQGBC+GSE114574_PGBObyQGBO
HMMR	GSE68270_PNPCbyQNSC+GSE70696_TAPbyQNP+GSE99777_PSVZSCbyQSVZSC,	GSE93991_PGBCbyQGBC+GSE114574_PGBObyQGBO
HNRNPA0	GSE68270_PNPCbyQNSC+GSE70696_TAPbyQNP+GSE99777_PSVZSCbyQSVZSC,	GSE93991_PGBCbyQGBC+GSE114574_PGBObyQGBO
HNRNPA2B1	GSE68270_PNPCbyQNSC+GSE70696_TAPbyQNP+GSE99777_PSVZSCbyQSVZSC,	GSE93991_PGBCbyQGBC+GSE114574_PGBObyQGBO
HNRNPA3	GSE68270_PNPCbyQNSC+GSE70696_TAPbyQNP+GSE99777_PSVZSCbyQSVZSC,	GSE93991_PGBCbyQGBC+GSE114574_PGBObyQGBO
HNRNPAB	GSE68270_PNPCbyQNSC+GSE70696_TAPbyQNP+GSE99777_PSVZSCbyQSVZSC,	GSE93991_PGBCbyQGBC+GSE114574_PGBObyQGBO
HNRNPD	GSE68270_PNPCbyQNSC+GSE70696_TAPbyQNP+GSE99777_PSVZSCbyQSVZSC,	GSE93991_PGBCbyQGBC+GSE114574_PGBObyQGBO
HNRNPF	GSE68270_PNPCbyQNSC+GSE70696_TAPbyQNP+GSE99777_PSVZSCbyQSVZSC,	GSE93991_PGBCbyQGBC+GSE114574_PGBObyQGBO
HNRNPH2	GSE68270_PNPCbyQNSC+GSE70696_TAPbyQNP+GSE99777_PSVZSCbyQSVZSC,	GSE93991_PGBCbyQGBC+GSE114574_PGBObyQGBO
HNRNPK	GSE68270_PNPCbyQNSC+GSE70696_TAPbyQNP+GSE99777_PSVZSCbyQSVZSC,	GSE93991_PGBCbyQGBC+GSE114574_PGBObyQGBO
HNRNPL	GSE68270_PNPCbyQNSC+GSE70696_TAPbyQNP+GSE99777_PSVZSCbyQSVZSC,	GSE93991_PGBCbyQGBC+GSE114574_PGBObyQGBO
HNRNPLL	GSE68270_PNPCbyQNSC+GSE70696_TAPbyQNP+GSE99777_PSVZSCbyQSVZSC,	GSE93991_PGBCbyQGBC+GSE114574_PGBObyQGBO
HNRNPM	GSE68270_PNPCbyQNSC+GSE70696_TAPbyQNP+GSE99777_PSVZSCbyQSVZSC,	GSE93991_PGBCbyQGBC+GSE114574_PGBObyQGBO
HNRNPR	GSE68270_PNPCbyQNSC+GSE70696_TAPbyQNP+GSE99777_PSVZSCbyQSVZSC,	GSE93991_PGBCbyQGBC+GSE114574_PGBObyQGBO
HNRNPU	GSE68270_PNPCbyQNSC+GSE70696_TAPbyQNP+GSE99777_PSVZSCbyQSVZSC,	GSE93991_PGBCbyQGBC+GSE114574_PGBObyQGBO
HOMER2	GSE68270_PNPCbyQNSC+GSE70696_TAPbyQNP+GSE99777_PSVZSCbyQSVZSC,	GSE93991_PGBCbyQGBC+GSE114574_PGBObyQGBO
HOPX	GSE68270_PNPCbyQNSC+GSE70696_TAPbyQNP+GSE99777_PSVZSCbyQSVZSC,	GSE93991_PGBCbyQGBC+GSE114574_PGBObyQGBO
HP1BP3	GSE68270_PNPCbyQNSC+GSE70696_TAPbyQNP+GSE99777_PSVZSCbyQSVZSC,	GSE93991_PGBCbyQGBC+GSE114574_PGBObyQGBO
HPCA	GSE68270_PNPCbyQNSC+GSE70696_TAPbyQNP+GSE99777_PSVZSCbyQSVZSC,	GSE93991_PGBCbyQGBC+GSE114574_PGBObyQGBO
HPF1	GSE68270_PNPCbyQNSC+GSE70696_TAPbyQNP+GSE99777_PSVZSCbyQSVZSC,	GSE93991_PGBCbyQGBC+GSE114574_PGBObyQGBO
HPS5	GSE68270_PNPCbyQNSC+GSE70696_TAPbyQNP+GSE99777_PSVZSCbyQSVZSC,	GSE93991_PGBCbyQGBC+GSE114574_PGBObyQGBO
HR	GSE68270_PNPCbyQNSC+GSE70696_TAPbyQNP+GSE99777_PSVZSCbyQSVZSC,	GSE93991_PGBCbyQGBC+GSE114574_PGBObyQGBO
HRAS	GSE68270_PNPCbyQNSC+GSE70696_TAPbyQNP+GSE99777_PSVZSCbyQSVZSC,	GSE93991_PGBCbyQGBC+GSE114574_PGBObyQGBO
HRCT1	GSE68270_PNPCbyQNSC+GSE70696_TAPbyQNP+GSE99777_PSVZSCbyQSVZSC,	GSE93991_PGBCbyQGBC+GSE114574_PGBObyQGBO
HS3ST1	GSE68270_PNPCbyQNSC+GSE70696_TAPbyQNP+GSE99777_PSVZSCbyQSVZSC,	GSE93991_PGBCbyQGBC+GSE114574_PGBObyQGBO
HSBP1	GSE68270_PNPCbyQNSC+GSE70696_TAPbyQNP+GSE99777_PSVZSCbyQSVZSC,	GSE93991_PGBCbyQGBC+GSE114574_PGBObyQGBO
HSD17B10	GSE68270_PNPCbyQNSC+GSE70696_TAPbyQNP+GSE99777_PSVZSCbyQSVZSC,	GSE93991_PGBCbyQGBC+GSE114574_PGBObyQGBO
HSD17B11	GSE68270_PNPCbyQNSC+GSE70696_TAPbyQNP+GSE99777_PSVZSCbyQSVZSC,	GSE93991_PGBCbyQGBC+GSE114574_PGBObyQGBO
HSF2	GSE68270_PNPCbyQNSC+GSE70696_TAPbyQNP+GSE99777_PSVZSCbyQSVZSC,	GSE93991_PGBCbyQGBC+GSE114574_PGBObyQGBO
HSP90AA1	GSE68270_PNPCbyQNSC+GSE70696_TAPbyQNP+GSE99777_PSVZSCbyQSVZSC,	GSE93991_PGBCbyQGBC+GSE114574_PGBObyQGBO
HSP90AB1	GSE68270_PNPCbyQNSC+GSE70696_TAPbyQNP+GSE99777_PSVZSCbyQSVZSC,	GSE93991_PGBCbyQGBC+GSE114574_PGBObyQGBO
HSPA12A	GSE68270_PNPCbyQNSC+GSE70696_TAPbyQNP+GSE99777_PSVZSCbyQSVZSC,	GSE93991_PGBCbyQGBC+GSE114574_PGBObyQGBO
HSPA14	GSE68270_PNPCbyQNSC+GSE70696_TAPbyQNP+GSE99777_PSVZSCbyQSVZSC,	GSE93991_PGBCbyQGBC+GSE114574_PGBObyQGBO
HSPA4	GSE68270_PNPCbyQNSC+GSE70696_TAPbyQNP+GSE99777_PSVZSCbyQSVZSC,	GSE93991_PGBCbyQGBC+GSE114574_PGBObyQGBO
HSPB1	GSE68270_PNPCbyQNSC+GSE70696_TAPbyQNP+GSE99777_PSVZSCbyQSVZSC,	GSE93991_PGBCbyQGBC+GSE114574_PGBObyQGBO
HSPB11	GSE68270_PNPCbyQNSC+GSE70696_TAPbyQNP+GSE99777_PSVZSCbyQSVZSC,	GSE93991_PGBCbyQGBC+GSE114574_PGBObyQGBO
HSPB6	GSE68270_PNPCbyQNSC+GSE70696_TAPbyQNP+GSE99777_PSVZSCbyQSVZSC,	GSE93991_PGBCbyQGBC+GSE114574_PGBObyQGBO
HSPB8	GSE68270_PNPCbyQNSC+GSE70696_TAPbyQNP+GSE99777_PSVZSCbyQSVZSC,	GSE93991_PGBCbyQGBC+GSE114574_PGBObyQGBO
HSPBAP1	GSE68270_PNPCbyQNSC+GSE70696_TAPbyQNP+GSE99777_PSVZSCbyQSVZSC,	GSE93991_PGBCbyQGBC+GSE114574_PGBObyQGBO
HSPBP1	GSE68270_PNPCbyQNSC+GSE70696_TAPbyQNP+GSE99777_PSVZSCbyQSVZSC,	GSE93991_PGBCbyQGBC+GSE114574_PGBObyQGBO
HSPH1	GSE68270_PNPCbyQNSC+GSE70696_TAPbyQNP+GSE99777_PSVZSCbyQSVZSC,	GSE93991_PGBCbyQGBC+GSE114574_PGBObyQGBO
HTATSF1	GSE68270_PNPCbyQNSC+GSE70696_TAPbyQNP+GSE99777_PSVZSCbyQSVZSC,	GSE93991_PGBCbyQGBC+GSE114574_PGBObyQGBO
HTRA2	GSE68270_PNPCbyQNSC+GSE70696_TAPbyQNP+GSE99777_PSVZSCbyQSVZSC,	GSE93991_PGBCbyQGBC+GSE114574_PGBObyQGBO
HTRA3	GSE68270_PNPCbyQNSC+GSE70696_TAPbyQNP+GSE99777_PSVZSCbyQSVZSC,	GSE93991_PGBCbyQGBC+GSE114574_PGBObyQGBO
HUNK	GSE68270_PNPCbyQNSC+GSE70696_TAPbyQNP+GSE99777_PSVZSCbyQSVZSC,	GSE93991_PGBCbyQGBC+GSE114574_PGBObyQGBO
HUWE1	GSE68270_PNPCbyQNSC+GSE70696_TAPbyQNP+GSE99777_PSVZSCbyQSVZSC,	GSE93991_PGBCbyQGBC+GSE114574_PGBObyQGBO
HYOU1	GSE68270_PNPCbyQNSC+GSE70696_TAPbyQNP+GSE99777_PSVZSCbyQSVZSC,	GSE93991_PGBCbyQGBC+GSE114574_PGBObyQGBO
IAH1	GSE68270_PNPCbyQNSC+GSE70696_TAPbyQNP+GSE99777_PSVZSCbyQSVZSC,	GSE93991_PGBCbyQGBC+GSE114574_PGBObyQGBO
IARS	GSE68270_PNPCbyQNSC+GSE70696_TAPbyQNP+GSE99777_PSVZSCbyQSVZSC,	GSE93991_PGBCbyQGBC+GSE114574_PGBObyQGBO
IARS2	GSE68270_PNPCbyQNSC+GSE70696_TAPbyQNP+GSE99777_PSVZSCbyQSVZSC,	GSE93991_PGBCbyQGBC+GSE114574_PGBObyQGBO
IBA57	GSE68270_PNPCbyQNSC+GSE70696_TAPbyQNP+GSE99777_PSVZSCbyQSVZSC,	GSE93991_PGBCbyQGBC+GSE114574_PGBObyQGBO
IBTK	GSE68270_PNPCbyQNSC+GSE70696_TAPbyQNP+GSE99777_PSVZSCbyQSVZSC,	GSE93991_PGBCbyQGBC+GSE114574_PGBObyQGBO
ICMT	GSE68270_PNPCbyQNSC+GSE70696_TAPbyQNP+GSE99777_PSVZSCbyQSVZSC,	GSE93991_PGBCbyQGBC+GSE114574_PGBObyQGBO
ID1	GSE68270_PNPCbyQNSC+GSE70696_TAPbyQNP+GSE99777_PSVZSCbyQSVZSC,	GSE93991_PGBCbyQGBC+GSE114574_PGBObyQGBO
ID2	GSE68270_PNPCbyQNSC+GSE70696_TAPbyQNP+GSE99777_PSVZSCbyQSVZSC,	GSE93991_PGBCbyQGBC+GSE114574_PGBObyQGBO
ID3	GSE68270_PNPCbyQNSC+GSE70696_TAPbyQNP+GSE99777_PSVZSCbyQSVZSC,	GSE93991_PGBCbyQGBC+GSE114574_PGBObyQGBO
IDH3G	GSE68270_PNPCbyQNSC+GSE70696_TAPbyQNP+GSE99777_PSVZSCbyQSVZSC,	GSE93991_PGBCbyQGBC+GSE114574_PGBObyQGBO
IDI1	GSE68270_PNPCbyQNSC+GSE70696_TAPbyQNP+GSE99777_PSVZSCbyQSVZSC,	GSE93991_PGBCbyQGBC+GSE114574_PGBObyQGBO
IFI44	GSE68270_PNPCbyQNSC+GSE70696_TAPbyQNP+GSE99777_PSVZSCbyQSVZSC,	GSE93991_PGBCbyQGBC+GSE114574_PGBObyQGBO
IFIH1	GSE68270_PNPCbyQNSC+GSE70696_TAPbyQNP+GSE99777_PSVZSCbyQSVZSC,	GSE93991_PGBCbyQGBC+GSE114574_PGBObyQGBO
IFNGR1	GSE68270_PNPCbyQNSC+GSE70696_TAPbyQNP+GSE99777_PSVZSCbyQSVZSC,	GSE93991_PGBCbyQGBC+GSE114574_PGBObyQGBO
IFRD2	GSE68270_PNPCbyQNSC+GSE70696_TAPbyQNP+GSE99777_PSVZSCbyQSVZSC,	GSE93991_PGBCbyQGBC+GSE114574_PGBObyQGBO
IFT122	GSE68270_PNPCbyQNSC+GSE70696_TAPbyQNP+GSE99777_PSVZSCbyQSVZSC,	GSE93991_PGBCbyQGBC+GSE114574_PGBObyQGBO
IFT22	GSE68270_PNPCbyQNSC+GSE70696_TAPbyQNP+GSE99777_PSVZSCbyQSVZSC,	GSE93991_PGBCbyQGBC+GSE114574_PGBObyQGBO
IFT52	GSE68270_PNPCbyQNSC+GSE70696_TAPbyQNP+GSE99777_PSVZSCbyQSVZSC,	GSE93991_PGBCbyQGBC+GSE114574_PGBObyQGBO
IFT57	GSE68270_PNPCbyQNSC+GSE70696_TAPbyQNP+GSE99777_PSVZSCbyQSVZSC,	GSE93991_PGBCbyQGBC+GSE114574_PGBObyQGBO
IFT74	GSE68270_PNPCbyQNSC+GSE70696_TAPbyQNP+GSE99777_PSVZSCbyQSVZSC,	GSE93991_PGBCbyQGBC+GSE114574_PGBObyQGBO
IFT81	GSE68270_PNPCbyQNSC+GSE70696_TAPbyQNP+GSE99777_PSVZSCbyQSVZSC,	GSE93991_PGBCbyQGBC+GSE114574_PGBObyQGBO
IFT88	GSE68270_PNPCbyQNSC+GSE70696_TAPbyQNP+GSE99777_PSVZSCbyQSVZSC,	GSE93991_PGBCbyQGBC+GSE114574_PGBObyQGBO
IGDCC4	GSE68270_PNPCbyQNSC+GSE70696_TAPbyQNP+GSE99777_PSVZSCbyQSVZSC,	GSE93991_PGBCbyQGBC+GSE114574_PGBObyQGBO
IGF2R	GSE68270_PNPCbyQNSC+GSE70696_TAPbyQNP+GSE99777_PSVZSCbyQSVZSC,	GSE93991_PGBCbyQGBC+GSE114574_PGBObyQGBO
IGFBP2	GSE68270_PNPCbyQNSC+GSE70696_TAPbyQNP+GSE99777_PSVZSCbyQSVZSC,	GSE93991_PGBCbyQGBC+GSE114574_PGBObyQGBO
IGSF10	GSE68270_PNPCbyQNSC+GSE70696_TAPbyQNP+GSE99777_PSVZSCbyQSVZSC,	GSE93991_PGBCbyQGBC+GSE114574_PGBObyQGBO
IGSF3	GSE68270_PNPCbyQNSC+GSE70696_TAPbyQNP+GSE99777_PSVZSCbyQSVZSC,	GSE93991_PGBCbyQGBC+GSE114574_PGBObyQGBO
IK	GSE68270_PNPCbyQNSC+GSE70696_TAPbyQNP+GSE99777_PSVZSCbyQSVZSC,	GSE93991_PGBCbyQGBC+GSE114574_PGBObyQGBO
IKBIP	GSE68270_PNPCbyQNSC+GSE70696_TAPbyQNP+GSE99777_PSVZSCbyQSVZSC,	GSE93991_PGBCbyQGBC+GSE114574_PGBObyQGBO
IKBKB	GSE68270_PNPCbyQNSC+GSE70696_TAPbyQNP+GSE99777_PSVZSCbyQSVZSC,	GSE93991_PGBCbyQGBC+GSE114574_PGBObyQGBO
IKZF5	GSE68270_PNPCbyQNSC+GSE70696_TAPbyQNP+GSE99777_PSVZSCbyQSVZSC,	GSE93991_PGBCbyQGBC+GSE114574_PGBObyQGBO
IL17D	GSE68270_PNPCbyQNSC+GSE70696_TAPbyQNP+GSE99777_PSVZSCbyQSVZSC,	GSE93991_PGBCbyQGBC+GSE114574_PGBObyQGBO
IL17RB	GSE68270_PNPCbyQNSC+GSE70696_TAPbyQNP+GSE99777_PSVZSCbyQSVZSC,	GSE93991_PGBCbyQGBC+GSE114574_PGBObyQGBO
IL17RC	GSE68270_PNPCbyQNSC+GSE70696_TAPbyQNP+GSE99777_PSVZSCbyQSVZSC,	GSE93991_PGBCbyQGBC+GSE114574_PGBObyQGBO
IL1RAP	GSE68270_PNPCbyQNSC+GSE70696_TAPbyQNP+GSE99777_PSVZSCbyQSVZSC,	GSE93991_PGBCbyQGBC+GSE114574_PGBObyQGBO
IL34	GSE68270_PNPCbyQNSC+GSE70696_TAPbyQNP+GSE99777_PSVZSCbyQSVZSC,	GSE93991_PGBCbyQGBC+GSE114574_PGBObyQGBO
IL6ST	GSE68270_PNPCbyQNSC+GSE70696_TAPbyQNP+GSE99777_PSVZSCbyQSVZSC,	GSE93991_PGBCbyQGBC+GSE114574_PGBObyQGBO
ILF2	GSE68270_PNPCbyQNSC+GSE70696_TAPbyQNP+GSE99777_PSVZSCbyQSVZSC,	GSE93991_PGBCbyQGBC+GSE114574_PGBObyQGBO
ILF3	GSE68270_PNPCbyQNSC+GSE70696_TAPbyQNP+GSE99777_PSVZSCbyQSVZSC,	GSE93991_PGBCbyQGBC+GSE114574_PGBObyQGBO
IMMT	GSE68270_PNPCbyQNSC+GSE70696_TAPbyQNP+GSE99777_PSVZSCbyQSVZSC,	GSE93991_PGBCbyQGBC+GSE114574_PGBObyQGBO
IMP3	GSE68270_PNPCbyQNSC+GSE70696_TAPbyQNP+GSE99777_PSVZSCbyQSVZSC,	GSE93991_PGBCbyQGBC+GSE114574_PGBObyQGBO
IMPA1	GSE68270_PNPCbyQNSC+GSE70696_TAPbyQNP+GSE99777_PSVZSCbyQSVZSC,	GSE93991_PGBCbyQGBC+GSE114574_PGBObyQGBO
IMPACT	GSE68270_PNPCbyQNSC+GSE70696_TAPbyQNP+GSE99777_PSVZSCbyQSVZSC,	GSE93991_PGBCbyQGBC+GSE114574_PGBObyQGBO
IMPAD1	GSE68270_PNPCbyQNSC+GSE70696_TAPbyQNP+GSE99777_PSVZSCbyQSVZSC,	GSE93991_PGBCbyQGBC+GSE114574_PGBObyQGBO
INCA1	GSE68270_PNPCbyQNSC+GSE70696_TAPbyQNP+GSE99777_PSVZSCbyQSVZSC,	GSE93991_PGBCbyQGBC+GSE114574_PGBObyQGBO
INCENP	GSE68270_PNPCbyQNSC+GSE70696_TAPbyQNP+GSE99777_PSVZSCbyQSVZSC,	GSE93991_PGBCbyQGBC+GSE114574_PGBObyQGBO
INF2	GSE68270_PNPCbyQNSC+GSE70696_TAPbyQNP+GSE99777_PSVZSCbyQSVZSC,	GSE93991_PGBCbyQGBC+GSE114574_PGBObyQGBO
ING2	GSE68270_PNPCbyQNSC+GSE70696_TAPbyQNP+GSE99777_PSVZSCbyQSVZSC,	GSE93991_PGBCbyQGBC+GSE114574_PGBObyQGBO
ING3	GSE68270_PNPCbyQNSC+GSE70696_TAPbyQNP+GSE99777_PSVZSCbyQSVZSC,	GSE93991_PGBCbyQGBC+GSE114574_PGBObyQGBO
INIP	GSE68270_PNPCbyQNSC+GSE70696_TAPbyQNP+GSE99777_PSVZSCbyQSVZSC,	GSE93991_PGBCbyQGBC+GSE114574_PGBObyQGBO
INPP5F	GSE68270_PNPCbyQNSC+GSE70696_TAPbyQNP+GSE99777_PSVZSCbyQSVZSC,	GSE93991_PGBCbyQGBC+GSE114574_PGBObyQGBO
INSM1	GSE68270_PNPCbyQNSC+GSE70696_TAPbyQNP+GSE99777_PSVZSCbyQSVZSC,	GSE93991_PGBCbyQGBC+GSE114574_PGBObyQGBO
INTS13	GSE68270_PNPCbyQNSC+GSE70696_TAPbyQNP+GSE99777_PSVZSCbyQSVZSC,	GSE93991_PGBCbyQGBC+GSE114574_PGBObyQGBO
INTS14	GSE68270_PNPCbyQNSC+GSE70696_TAPbyQNP+GSE99777_PSVZSCbyQSVZSC,	GSE93991_PGBCbyQGBC+GSE114574_PGBObyQGBO
INTS6	GSE68270_PNPCbyQNSC+GSE70696_TAPbyQNP+GSE99777_PSVZSCbyQSVZSC,	GSE93991_PGBCbyQGBC+GSE114574_PGBObyQGBO
INTS7	GSE68270_PNPCbyQNSC+GSE70696_TAPbyQNP+GSE99777_PSVZSCbyQSVZSC,	GSE93991_PGBCbyQGBC+GSE114574_PGBObyQGBO
INTS8	GSE68270_PNPCbyQNSC+GSE70696_TAPbyQNP+GSE99777_PSVZSCbyQSVZSC,	GSE93991_PGBCbyQGBC+GSE114574_PGBObyQGBO
IPMK	GSE68270_PNPCbyQNSC+GSE70696_TAPbyQNP+GSE99777_PSVZSCbyQSVZSC,	GSE93991_PGBCbyQGBC+GSE114574_PGBObyQGBO
IPO11	GSE68270_PNPCbyQNSC+GSE70696_TAPbyQNP+GSE99777_PSVZSCbyQSVZSC,	GSE93991_PGBCbyQGBC+GSE114574_PGBObyQGBO
IPO5	GSE68270_PNPCbyQNSC+GSE70696_TAPbyQNP+GSE99777_PSVZSCbyQSVZSC,	GSE93991_PGBCbyQGBC+GSE114574_PGBObyQGBO
IPO7	GSE68270_PNPCbyQNSC+GSE70696_TAPbyQNP+GSE99777_PSVZSCbyQSVZSC,	GSE93991_PGBCbyQGBC+GSE114574_PGBObyQGBO
IPO8	GSE68270_PNPCbyQNSC+GSE70696_TAPbyQNP+GSE99777_PSVZSCbyQSVZSC,	GSE93991_PGBCbyQGBC+GSE114574_PGBObyQGBO
IPO9	GSE68270_PNPCbyQNSC+GSE70696_TAPbyQNP+GSE99777_PSVZSCbyQSVZSC,	GSE93991_PGBCbyQGBC+GSE114574_PGBObyQGBO
IPP	GSE68270_PNPCbyQNSC+GSE70696_TAPbyQNP+GSE99777_PSVZSCbyQSVZSC,	GSE93991_PGBCbyQGBC+GSE114574_PGBObyQGBO
IPPK	GSE68270_PNPCbyQNSC+GSE70696_TAPbyQNP+GSE99777_PSVZSCbyQSVZSC,	GSE93991_PGBCbyQGBC+GSE114574_PGBObyQGBO
IQCD	GSE68270_PNPCbyQNSC+GSE70696_TAPbyQNP+GSE99777_PSVZSCbyQSVZSC,	GSE93991_PGBCbyQGBC+GSE114574_PGBObyQGBO
IQGAP3	GSE68270_PNPCbyQNSC+GSE70696_TAPbyQNP+GSE99777_PSVZSCbyQSVZSC,	GSE93991_PGBCbyQGBC+GSE114574_PGBObyQGBO
IRAK1BP1	GSE68270_PNPCbyQNSC+GSE70696_TAPbyQNP+GSE99777_PSVZSCbyQSVZSC,	GSE93991_PGBCbyQGBC+GSE114574_PGBObyQGBO
IREB2	GSE68270_PNPCbyQNSC+GSE70696_TAPbyQNP+GSE99777_PSVZSCbyQSVZSC,	GSE93991_PGBCbyQGBC+GSE114574_PGBObyQGBO
IRF2	GSE68270_PNPCbyQNSC+GSE70696_TAPbyQNP+GSE99777_PSVZSCbyQSVZSC,	GSE93991_PGBCbyQGBC+GSE114574_PGBObyQGBO
IRF7	GSE68270_PNPCbyQNSC+GSE70696_TAPbyQNP+GSE99777_PSVZSCbyQSVZSC,	GSE93991_PGBCbyQGBC+GSE114574_PGBObyQGBO
IRS1	GSE68270_PNPCbyQNSC+GSE70696_TAPbyQNP+GSE99777_PSVZSCbyQSVZSC,	GSE93991_PGBCbyQGBC+GSE114574_PGBObyQGBO
IRS2	GSE68270_PNPCbyQNSC+GSE70696_TAPbyQNP+GSE99777_PSVZSCbyQSVZSC,	GSE93991_PGBCbyQGBC+GSE114574_PGBObyQGBO
IRX3	GSE68270_PNPCbyQNSC+GSE70696_TAPbyQNP+GSE99777_PSVZSCbyQSVZSC,	GSE93991_PGBCbyQGBC+GSE114574_PGBObyQGBO
ISG20	GSE68270_PNPCbyQNSC+GSE70696_TAPbyQNP+GSE99777_PSVZSCbyQSVZSC,	GSE93991_PGBCbyQGBC+GSE114574_PGBObyQGBO
ISG20L2	GSE68270_PNPCbyQNSC+GSE70696_TAPbyQNP+GSE99777_PSVZSCbyQSVZSC,	GSE93991_PGBCbyQGBC+GSE114574_PGBObyQGBO
ISOC1	GSE68270_PNPCbyQNSC+GSE70696_TAPbyQNP+GSE99777_PSVZSCbyQSVZSC,	GSE93991_PGBCbyQGBC+GSE114574_PGBObyQGBO
ISOC2	GSE68270_PNPCbyQNSC+GSE70696_TAPbyQNP+GSE99777_PSVZSCbyQSVZSC,	GSE93991_PGBCbyQGBC+GSE114574_PGBObyQGBO
ITGB1	GSE68270_PNPCbyQNSC+GSE70696_TAPbyQNP+GSE99777_PSVZSCbyQSVZSC,	GSE93991_PGBCbyQGBC+GSE114574_PGBObyQGBO
ITGB1BP1	GSE68270_PNPCbyQNSC+GSE70696_TAPbyQNP+GSE99777_PSVZSCbyQSVZSC,	GSE93991_PGBCbyQGBC+GSE114574_PGBObyQGBO
ITGB3BP	GSE68270_PNPCbyQNSC+GSE70696_TAPbyQNP+GSE99777_PSVZSCbyQSVZSC,	GSE93991_PGBCbyQGBC+GSE114574_PGBObyQGBO
ITIH5	GSE68270_PNPCbyQNSC+GSE70696_TAPbyQNP+GSE99777_PSVZSCbyQSVZSC,	GSE93991_PGBCbyQGBC+GSE114574_PGBObyQGBO
ITM2C	GSE68270_PNPCbyQNSC+GSE70696_TAPbyQNP+GSE99777_PSVZSCbyQSVZSC,	GSE93991_PGBCbyQGBC+GSE114574_PGBObyQGBO
ITPA	GSE68270_PNPCbyQNSC+GSE70696_TAPbyQNP+GSE99777_PSVZSCbyQSVZSC,	GSE93991_PGBCbyQGBC+GSE114574_PGBObyQGBO
ITPRIPL1	GSE68270_PNPCbyQNSC+GSE70696_TAPbyQNP+GSE99777_PSVZSCbyQSVZSC,	GSE93991_PGBCbyQGBC+GSE114574_PGBObyQGBO
JADE3	GSE68270_PNPCbyQNSC+GSE70696_TAPbyQNP+GSE99777_PSVZSCbyQSVZSC,	GSE93991_PGBCbyQGBC+GSE114574_PGBObyQGBO
JAG1	GSE68270_PNPCbyQNSC+GSE70696_TAPbyQNP+GSE99777_PSVZSCbyQSVZSC,	GSE93991_PGBCbyQGBC+GSE114574_PGBObyQGBO
JAGN1	GSE68270_PNPCbyQNSC+GSE70696_TAPbyQNP+GSE99777_PSVZSCbyQSVZSC,	GSE93991_PGBCbyQGBC+GSE114574_PGBObyQGBO
JCAD	GSE68270_PNPCbyQNSC+GSE70696_TAPbyQNP+GSE99777_PSVZSCbyQSVZSC,	GSE93991_PGBCbyQGBC+GSE114574_PGBObyQGBO
JMJD6	GSE68270_PNPCbyQNSC+GSE70696_TAPbyQNP+GSE99777_PSVZSCbyQSVZSC,	GSE93991_PGBCbyQGBC+GSE114574_PGBObyQGBO
JOSD2	GSE68270_PNPCbyQNSC+GSE70696_TAPbyQNP+GSE99777_PSVZSCbyQSVZSC,	GSE93991_PGBCbyQGBC+GSE114574_PGBObyQGBO
JTB	GSE68270_PNPCbyQNSC+GSE70696_TAPbyQNP+GSE99777_PSVZSCbyQSVZSC,	GSE93991_PGBCbyQGBC+GSE114574_PGBObyQGBO
JUN	GSE68270_PNPCbyQNSC+GSE70696_TAPbyQNP+GSE99777_PSVZSCbyQSVZSC,	GSE93991_PGBCbyQGBC+GSE114574_PGBObyQGBO
JUP	GSE68270_PNPCbyQNSC+GSE70696_TAPbyQNP+GSE99777_PSVZSCbyQSVZSC,	GSE93991_PGBCbyQGBC+GSE114574_PGBObyQGBO
KANSL2	GSE68270_PNPCbyQNSC+GSE70696_TAPbyQNP+GSE99777_PSVZSCbyQSVZSC,	GSE93991_PGBCbyQGBC+GSE114574_PGBObyQGBO
KARS	GSE68270_PNPCbyQNSC+GSE70696_TAPbyQNP+GSE99777_PSVZSCbyQSVZSC,	GSE93991_PGBCbyQGBC+GSE114574_PGBObyQGBO
KAT14	GSE68270_PNPCbyQNSC+GSE70696_TAPbyQNP+GSE99777_PSVZSCbyQSVZSC,	GSE93991_PGBCbyQGBC+GSE114574_PGBObyQGBO
KAT5	GSE68270_PNPCbyQNSC+GSE70696_TAPbyQNP+GSE99777_PSVZSCbyQSVZSC,	GSE93991_PGBCbyQGBC+GSE114574_PGBObyQGBO
KAT6A	GSE68270_PNPCbyQNSC+GSE70696_TAPbyQNP+GSE99777_PSVZSCbyQSVZSC,	GSE93991_PGBCbyQGBC+GSE114574_PGBObyQGBO
KAT6B	GSE68270_PNPCbyQNSC+GSE70696_TAPbyQNP+GSE99777_PSVZSCbyQSVZSC,	GSE93991_PGBCbyQGBC+GSE114574_PGBObyQGBO
KATNA1	GSE68270_PNPCbyQNSC+GSE70696_TAPbyQNP+GSE99777_PSVZSCbyQSVZSC,	GSE93991_PGBCbyQGBC+GSE114574_PGBObyQGBO
KBTBD11	GSE68270_PNPCbyQNSC+GSE70696_TAPbyQNP+GSE99777_PSVZSCbyQSVZSC,	GSE93991_PGBCbyQGBC+GSE114574_PGBObyQGBO
KBTBD2	GSE68270_PNPCbyQNSC+GSE70696_TAPbyQNP+GSE99777_PSVZSCbyQSVZSC,	GSE93991_PGBCbyQGBC+GSE114574_PGBObyQGBO
KBTBD6	GSE68270_PNPCbyQNSC+GSE70696_TAPbyQNP+GSE99777_PSVZSCbyQSVZSC,	GSE93991_PGBCbyQGBC+GSE114574_PGBObyQGBO
KBTBD8	GSE68270_PNPCbyQNSC+GSE70696_TAPbyQNP+GSE99777_PSVZSCbyQSVZSC,	GSE93991_PGBCbyQGBC+GSE114574_PGBObyQGBO
KCNC3	GSE68270_PNPCbyQNSC+GSE70696_TAPbyQNP+GSE99777_PSVZSCbyQSVZSC,	GSE93991_PGBCbyQGBC+GSE114574_PGBObyQGBO
KCND3	GSE68270_PNPCbyQNSC+GSE70696_TAPbyQNP+GSE99777_PSVZSCbyQSVZSC,	GSE93991_PGBCbyQGBC+GSE114574_PGBObyQGBO
KCNE5	GSE68270_PNPCbyQNSC+GSE70696_TAPbyQNP+GSE99777_PSVZSCbyQSVZSC,	GSE93991_PGBCbyQGBC+GSE114574_PGBObyQGBO
KCNJ16	GSE68270_PNPCbyQNSC+GSE70696_TAPbyQNP+GSE99777_PSVZSCbyQSVZSC,	GSE93991_PGBCbyQGBC+GSE114574_PGBObyQGBO
KCNK10	GSE68270_PNPCbyQNSC+GSE70696_TAPbyQNP+GSE99777_PSVZSCbyQSVZSC,	GSE93991_PGBCbyQGBC+GSE114574_PGBObyQGBO
KCTD10	GSE68270_PNPCbyQNSC+GSE70696_TAPbyQNP+GSE99777_PSVZSCbyQSVZSC,	GSE93991_PGBCbyQGBC+GSE114574_PGBObyQGBO
KCTD17	GSE68270_PNPCbyQNSC+GSE70696_TAPbyQNP+GSE99777_PSVZSCbyQSVZSC,	GSE93991_PGBCbyQGBC+GSE114574_PGBObyQGBO
KCTD20	GSE68270_PNPCbyQNSC+GSE70696_TAPbyQNP+GSE99777_PSVZSCbyQSVZSC,	GSE93991_PGBCbyQGBC+GSE114574_PGBObyQGBO
KCTD3	GSE68270_PNPCbyQNSC+GSE70696_TAPbyQNP+GSE99777_PSVZSCbyQSVZSC,	GSE93991_PGBCbyQGBC+GSE114574_PGBObyQGBO
KCTD9	GSE68270_PNPCbyQNSC+GSE70696_TAPbyQNP+GSE99777_PSVZSCbyQSVZSC,	GSE93991_PGBCbyQGBC+GSE114574_PGBObyQGBO
KDELR3	GSE68270_PNPCbyQNSC+GSE70696_TAPbyQNP+GSE99777_PSVZSCbyQSVZSC,	GSE93991_PGBCbyQGBC+GSE114574_PGBObyQGBO
KDM1A	GSE68270_PNPCbyQNSC+GSE70696_TAPbyQNP+GSE99777_PSVZSCbyQSVZSC,	GSE93991_PGBCbyQGBC+GSE114574_PGBObyQGBO
KDM1B	GSE68270_PNPCbyQNSC+GSE70696_TAPbyQNP+GSE99777_PSVZSCbyQSVZSC,	GSE93991_PGBCbyQGBC+GSE114574_PGBObyQGBO
KDM2A	GSE68270_PNPCbyQNSC+GSE70696_TAPbyQNP+GSE99777_PSVZSCbyQSVZSC,	GSE93991_PGBCbyQGBC+GSE114574_PGBObyQGBO
KDM5D	GSE68270_PNPCbyQNSC+GSE70696_TAPbyQNP+GSE99777_PSVZSCbyQSVZSC,	GSE93991_PGBCbyQGBC+GSE114574_PGBObyQGBO
KDM6A	GSE68270_PNPCbyQNSC+GSE70696_TAPbyQNP+GSE99777_PSVZSCbyQSVZSC,	GSE93991_PGBCbyQGBC+GSE114574_PGBObyQGBO
KHDRBS1	GSE68270_PNPCbyQNSC+GSE70696_TAPbyQNP+GSE99777_PSVZSCbyQSVZSC,	GSE93991_PGBCbyQGBC+GSE114574_PGBObyQGBO
KIAA0513	GSE68270_PNPCbyQNSC+GSE70696_TAPbyQNP+GSE99777_PSVZSCbyQSVZSC,	GSE93991_PGBCbyQGBC+GSE114574_PGBObyQGBO
KIAA1522	GSE68270_PNPCbyQNSC+GSE70696_TAPbyQNP+GSE99777_PSVZSCbyQSVZSC,	GSE93991_PGBCbyQGBC+GSE114574_PGBObyQGBO
KIAA1549L	GSE68270_PNPCbyQNSC+GSE70696_TAPbyQNP+GSE99777_PSVZSCbyQSVZSC,	GSE93991_PGBCbyQGBC+GSE114574_PGBObyQGBO
KIAA1671	GSE68270_PNPCbyQNSC+GSE70696_TAPbyQNP+GSE99777_PSVZSCbyQSVZSC,	GSE93991_PGBCbyQGBC+GSE114574_PGBObyQGBO
KIAA1755	GSE68270_PNPCbyQNSC+GSE70696_TAPbyQNP+GSE99777_PSVZSCbyQSVZSC,	GSE93991_PGBCbyQGBC+GSE114574_PGBObyQGBO
KIAA1841	GSE68270_PNPCbyQNSC+GSE70696_TAPbyQNP+GSE99777_PSVZSCbyQSVZSC,	GSE93991_PGBCbyQGBC+GSE114574_PGBObyQGBO
KIAA2026	GSE68270_PNPCbyQNSC+GSE70696_TAPbyQNP+GSE99777_PSVZSCbyQSVZSC,	GSE93991_PGBCbyQGBC+GSE114574_PGBObyQGBO
KIDINS220	GSE68270_PNPCbyQNSC+GSE70696_TAPbyQNP+GSE99777_PSVZSCbyQSVZSC,	GSE93991_PGBCbyQGBC+GSE114574_PGBObyQGBO
KIF11	GSE68270_PNPCbyQNSC+GSE70696_TAPbyQNP+GSE99777_PSVZSCbyQSVZSC,	GSE93991_PGBCbyQGBC+GSE114574_PGBObyQGBO
KIF13A	GSE68270_PNPCbyQNSC+GSE70696_TAPbyQNP+GSE99777_PSVZSCbyQSVZSC,	GSE93991_PGBCbyQGBC+GSE114574_PGBObyQGBO
KIF14	GSE68270_PNPCbyQNSC+GSE70696_TAPbyQNP+GSE99777_PSVZSCbyQSVZSC,	GSE93991_PGBCbyQGBC+GSE114574_PGBObyQGBO
KIF15	GSE68270_PNPCbyQNSC+GSE70696_TAPbyQNP+GSE99777_PSVZSCbyQSVZSC,	GSE93991_PGBCbyQGBC+GSE114574_PGBObyQGBO
KIF16B	GSE68270_PNPCbyQNSC+GSE70696_TAPbyQNP+GSE99777_PSVZSCbyQSVZSC,	GSE93991_PGBCbyQGBC+GSE114574_PGBObyQGBO
KIF18A	GSE68270_PNPCbyQNSC+GSE70696_TAPbyQNP+GSE99777_PSVZSCbyQSVZSC,	GSE93991_PGBCbyQGBC+GSE114574_PGBObyQGBO
KIF18B	GSE68270_PNPCbyQNSC+GSE70696_TAPbyQNP+GSE99777_PSVZSCbyQSVZSC,	GSE93991_PGBCbyQGBC+GSE114574_PGBObyQGBO
KIF1BP	GSE68270_PNPCbyQNSC+GSE70696_TAPbyQNP+GSE99777_PSVZSCbyQSVZSC,	GSE93991_PGBCbyQGBC+GSE114574_PGBObyQGBO
KIF20A	GSE68270_PNPCbyQNSC+GSE70696_TAPbyQNP+GSE99777_PSVZSCbyQSVZSC,	GSE93991_PGBCbyQGBC+GSE114574_PGBObyQGBO
KIF20B	GSE68270_PNPCbyQNSC+GSE70696_TAPbyQNP+GSE99777_PSVZSCbyQSVZSC,	GSE93991_PGBCbyQGBC+GSE114574_PGBObyQGBO
KIF22	GSE68270_PNPCbyQNSC+GSE70696_TAPbyQNP+GSE99777_PSVZSCbyQSVZSC,	GSE93991_PGBCbyQGBC+GSE114574_PGBObyQGBO
KIF24	GSE68270_PNPCbyQNSC+GSE70696_TAPbyQNP+GSE99777_PSVZSCbyQSVZSC,	GSE93991_PGBCbyQGBC+GSE114574_PGBObyQGBO
KIF2A	GSE68270_PNPCbyQNSC+GSE70696_TAPbyQNP+GSE99777_PSVZSCbyQSVZSC,	GSE93991_PGBCbyQGBC+GSE114574_PGBObyQGBO
KIF2C	GSE68270_PNPCbyQNSC+GSE70696_TAPbyQNP+GSE99777_PSVZSCbyQSVZSC,	GSE93991_PGBCbyQGBC+GSE114574_PGBObyQGBO
KIF3B	GSE68270_PNPCbyQNSC+GSE70696_TAPbyQNP+GSE99777_PSVZSCbyQSVZSC,	GSE93991_PGBCbyQGBC+GSE114574_PGBObyQGBO
KIF4A	GSE68270_PNPCbyQNSC+GSE70696_TAPbyQNP+GSE99777_PSVZSCbyQSVZSC,	GSE93991_PGBCbyQGBC+GSE114574_PGBObyQGBO
KIF5B	GSE68270_PNPCbyQNSC+GSE70696_TAPbyQNP+GSE99777_PSVZSCbyQSVZSC,	GSE93991_PGBCbyQGBC+GSE114574_PGBObyQGBO
KIF7	GSE68270_PNPCbyQNSC+GSE70696_TAPbyQNP+GSE99777_PSVZSCbyQSVZSC,	GSE93991_PGBCbyQGBC+GSE114574_PGBObyQGBO
KIF9	GSE68270_PNPCbyQNSC+GSE70696_TAPbyQNP+GSE99777_PSVZSCbyQSVZSC,	GSE93991_PGBCbyQGBC+GSE114574_PGBObyQGBO
KIFAP3	GSE68270_PNPCbyQNSC+GSE70696_TAPbyQNP+GSE99777_PSVZSCbyQSVZSC,	GSE93991_PGBCbyQGBC+GSE114574_PGBObyQGBO
KIFC1	GSE68270_PNPCbyQNSC+GSE70696_TAPbyQNP+GSE99777_PSVZSCbyQSVZSC,	GSE93991_PGBCbyQGBC+GSE114574_PGBObyQGBO
KIFC2	GSE68270_PNPCbyQNSC+GSE70696_TAPbyQNP+GSE99777_PSVZSCbyQSVZSC,	GSE93991_PGBCbyQGBC+GSE114574_PGBObyQGBO
KIFC3	GSE68270_PNPCbyQNSC+GSE70696_TAPbyQNP+GSE99777_PSVZSCbyQSVZSC,	GSE93991_PGBCbyQGBC+GSE114574_PGBObyQGBO
KIN	GSE68270_PNPCbyQNSC+GSE70696_TAPbyQNP+GSE99777_PSVZSCbyQSVZSC,	GSE93991_PGBCbyQGBC+GSE114574_PGBObyQGBO
KLC1	GSE68270_PNPCbyQNSC+GSE70696_TAPbyQNP+GSE99777_PSVZSCbyQSVZSC,	GSE93991_PGBCbyQGBC+GSE114574_PGBObyQGBO
KLF10	GSE68270_PNPCbyQNSC+GSE70696_TAPbyQNP+GSE99777_PSVZSCbyQSVZSC,	GSE93991_PGBCbyQGBC+GSE114574_PGBObyQGBO
KLF12	GSE68270_PNPCbyQNSC+GSE70696_TAPbyQNP+GSE99777_PSVZSCbyQSVZSC,	GSE93991_PGBCbyQGBC+GSE114574_PGBObyQGBO
KLF5	GSE68270_PNPCbyQNSC+GSE70696_TAPbyQNP+GSE99777_PSVZSCbyQSVZSC,	GSE93991_PGBCbyQGBC+GSE114574_PGBObyQGBO
KLHDC3	GSE68270_PNPCbyQNSC+GSE70696_TAPbyQNP+GSE99777_PSVZSCbyQSVZSC,	GSE93991_PGBCbyQGBC+GSE114574_PGBObyQGBO
KLHDC8B	GSE68270_PNPCbyQNSC+GSE70696_TAPbyQNP+GSE99777_PSVZSCbyQSVZSC,	GSE93991_PGBCbyQGBC+GSE114574_PGBObyQGBO
KLHDC9	GSE68270_PNPCbyQNSC+GSE70696_TAPbyQNP+GSE99777_PSVZSCbyQSVZSC,	GSE93991_PGBCbyQGBC+GSE114574_PGBObyQGBO
KLHL11	GSE68270_PNPCbyQNSC+GSE70696_TAPbyQNP+GSE99777_PSVZSCbyQSVZSC,	GSE93991_PGBCbyQGBC+GSE114574_PGBObyQGBO
KLHL13	GSE68270_PNPCbyQNSC+GSE70696_TAPbyQNP+GSE99777_PSVZSCbyQSVZSC,	GSE93991_PGBCbyQGBC+GSE114574_PGBObyQGBO
KLHL2	GSE68270_PNPCbyQNSC+GSE70696_TAPbyQNP+GSE99777_PSVZSCbyQSVZSC,	GSE93991_PGBCbyQGBC+GSE114574_PGBObyQGBO
KLHL20	GSE68270_PNPCbyQNSC+GSE70696_TAPbyQNP+GSE99777_PSVZSCbyQSVZSC,	GSE93991_PGBCbyQGBC+GSE114574_PGBObyQGBO
KLHL22	GSE68270_PNPCbyQNSC+GSE70696_TAPbyQNP+GSE99777_PSVZSCbyQSVZSC,	GSE93991_PGBCbyQGBC+GSE114574_PGBObyQGBO
KLHL23	GSE68270_PNPCbyQNSC+GSE70696_TAPbyQNP+GSE99777_PSVZSCbyQSVZSC,	GSE93991_PGBCbyQGBC+GSE114574_PGBObyQGBO
KLHL28	GSE68270_PNPCbyQNSC+GSE70696_TAPbyQNP+GSE99777_PSVZSCbyQSVZSC,	GSE93991_PGBCbyQGBC+GSE114574_PGBObyQGBO
KLHL5	GSE68270_PNPCbyQNSC+GSE70696_TAPbyQNP+GSE99777_PSVZSCbyQSVZSC,	GSE93991_PGBCbyQGBC+GSE114574_PGBObyQGBO
KLHL8	GSE68270_PNPCbyQNSC+GSE70696_TAPbyQNP+GSE99777_PSVZSCbyQSVZSC,	GSE93991_PGBCbyQGBC+GSE114574_PGBObyQGBO
KMT5A	GSE68270_PNPCbyQNSC+GSE70696_TAPbyQNP+GSE99777_PSVZSCbyQSVZSC,	GSE93991_PGBCbyQGBC+GSE114574_PGBObyQGBO
KNL1	GSE68270_PNPCbyQNSC+GSE70696_TAPbyQNP+GSE99777_PSVZSCbyQSVZSC,	GSE93991_PGBCbyQGBC+GSE114574_PGBObyQGBO
KNSTRN	GSE68270_PNPCbyQNSC+GSE70696_TAPbyQNP+GSE99777_PSVZSCbyQSVZSC,	GSE93991_PGBCbyQGBC+GSE114574_PGBObyQGBO
KNTC1	GSE68270_PNPCbyQNSC+GSE70696_TAPbyQNP+GSE99777_PSVZSCbyQSVZSC,	GSE93991_PGBCbyQGBC+GSE114574_PGBObyQGBO
KPNA2	GSE68270_PNPCbyQNSC+GSE70696_TAPbyQNP+GSE99777_PSVZSCbyQSVZSC,	GSE93991_PGBCbyQGBC+GSE114574_PGBObyQGBO
KPNA3	GSE68270_PNPCbyQNSC+GSE70696_TAPbyQNP+GSE99777_PSVZSCbyQSVZSC,	GSE93991_PGBCbyQGBC+GSE114574_PGBObyQGBO
KPNB1	GSE68270_PNPCbyQNSC+GSE70696_TAPbyQNP+GSE99777_PSVZSCbyQSVZSC,	GSE93991_PGBCbyQGBC+GSE114574_PGBObyQGBO
KPTN	GSE68270_PNPCbyQNSC+GSE70696_TAPbyQNP+GSE99777_PSVZSCbyQSVZSC,	GSE93991_PGBCbyQGBC+GSE114574_PGBObyQGBO
KREMEN1	GSE68270_PNPCbyQNSC+GSE70696_TAPbyQNP+GSE99777_PSVZSCbyQSVZSC,	GSE93991_PGBCbyQGBC+GSE114574_PGBObyQGBO
KRI1	GSE68270_PNPCbyQNSC+GSE70696_TAPbyQNP+GSE99777_PSVZSCbyQSVZSC,	GSE93991_PGBCbyQGBC+GSE114574_PGBObyQGBO
KRR1	GSE68270_PNPCbyQNSC+GSE70696_TAPbyQNP+GSE99777_PSVZSCbyQSVZSC,	GSE93991_PGBCbyQGBC+GSE114574_PGBObyQGBO
KRT17	GSE68270_PNPCbyQNSC+GSE70696_TAPbyQNP+GSE99777_PSVZSCbyQSVZSC,	GSE93991_PGBCbyQGBC+GSE114574_PGBObyQGBO
KRT79	GSE68270_PNPCbyQNSC+GSE70696_TAPbyQNP+GSE99777_PSVZSCbyQSVZSC,	GSE93991_PGBCbyQGBC+GSE114574_PGBObyQGBO
KRTCAP3	GSE68270_PNPCbyQNSC+GSE70696_TAPbyQNP+GSE99777_PSVZSCbyQSVZSC,	GSE93991_PGBCbyQGBC+GSE114574_PGBObyQGBO
KTN1	GSE68270_PNPCbyQNSC+GSE70696_TAPbyQNP+GSE99777_PSVZSCbyQSVZSC,	GSE93991_PGBCbyQGBC+GSE114574_PGBObyQGBO
L1CAM	GSE68270_PNPCbyQNSC+GSE70696_TAPbyQNP+GSE99777_PSVZSCbyQSVZSC,	GSE93991_PGBCbyQGBC+GSE114574_PGBObyQGBO
L3MBTL2	GSE68270_PNPCbyQNSC+GSE70696_TAPbyQNP+GSE99777_PSVZSCbyQSVZSC,	GSE93991_PGBCbyQGBC+GSE114574_PGBObyQGBO
LACTB	GSE68270_PNPCbyQNSC+GSE70696_TAPbyQNP+GSE99777_PSVZSCbyQSVZSC,	GSE93991_PGBCbyQGBC+GSE114574_PGBObyQGBO
LAGE3	GSE68270_PNPCbyQNSC+GSE70696_TAPbyQNP+GSE99777_PSVZSCbyQSVZSC,	GSE93991_PGBCbyQGBC+GSE114574_PGBObyQGBO
LAMA4	GSE68270_PNPCbyQNSC+GSE70696_TAPbyQNP+GSE99777_PSVZSCbyQSVZSC,	GSE93991_PGBCbyQGBC+GSE114574_PGBObyQGBO
LAMB1	GSE68270_PNPCbyQNSC+GSE70696_TAPbyQNP+GSE99777_PSVZSCbyQSVZSC,	GSE93991_PGBCbyQGBC+GSE114574_PGBObyQGBO
LAMC1	GSE68270_PNPCbyQNSC+GSE70696_TAPbyQNP+GSE99777_PSVZSCbyQSVZSC,	GSE93991_PGBCbyQGBC+GSE114574_PGBObyQGBO
LAMTOR2	GSE68270_PNPCbyQNSC+GSE70696_TAPbyQNP+GSE99777_PSVZSCbyQSVZSC,	GSE93991_PGBCbyQGBC+GSE114574_PGBObyQGBO
LANCL1	GSE68270_PNPCbyQNSC+GSE70696_TAPbyQNP+GSE99777_PSVZSCbyQSVZSC,	GSE93991_PGBCbyQGBC+GSE114574_PGBObyQGBO
LANCL2	GSE68270_PNPCbyQNSC+GSE70696_TAPbyQNP+GSE99777_PSVZSCbyQSVZSC,	GSE93991_PGBCbyQGBC+GSE114574_PGBObyQGBO
LAP3	GSE68270_PNPCbyQNSC+GSE70696_TAPbyQNP+GSE99777_PSVZSCbyQSVZSC,	GSE93991_PGBCbyQGBC+GSE114574_PGBObyQGBO
LAPTM4A	GSE68270_PNPCbyQNSC+GSE70696_TAPbyQNP+GSE99777_PSVZSCbyQSVZSC,	GSE93991_PGBCbyQGBC+GSE114574_PGBObyQGBO
LAPTM4B	GSE68270_PNPCbyQNSC+GSE70696_TAPbyQNP+GSE99777_PSVZSCbyQSVZSC,	GSE93991_PGBCbyQGBC+GSE114574_PGBObyQGBO
LARP4	GSE68270_PNPCbyQNSC+GSE70696_TAPbyQNP+GSE99777_PSVZSCbyQSVZSC,	GSE93991_PGBCbyQGBC+GSE114574_PGBObyQGBO
LARP7	GSE68270_PNPCbyQNSC+GSE70696_TAPbyQNP+GSE99777_PSVZSCbyQSVZSC,	GSE93991_PGBCbyQGBC+GSE114574_PGBObyQGBO
LARS	GSE68270_PNPCbyQNSC+GSE70696_TAPbyQNP+GSE99777_PSVZSCbyQSVZSC,	GSE93991_PGBCbyQGBC+GSE114574_PGBObyQGBO
LARS2	GSE68270_PNPCbyQNSC+GSE70696_TAPbyQNP+GSE99777_PSVZSCbyQSVZSC,	GSE93991_PGBCbyQGBC+GSE114574_PGBObyQGBO
LAS1L	GSE68270_PNPCbyQNSC+GSE70696_TAPbyQNP+GSE99777_PSVZSCbyQSVZSC,	GSE93991_PGBCbyQGBC+GSE114574_PGBObyQGBO
LATS1	GSE68270_PNPCbyQNSC+GSE70696_TAPbyQNP+GSE99777_PSVZSCbyQSVZSC,	GSE93991_PGBCbyQGBC+GSE114574_PGBObyQGBO
LBHD1	GSE68270_PNPCbyQNSC+GSE70696_TAPbyQNP+GSE99777_PSVZSCbyQSVZSC,	GSE93991_PGBCbyQGBC+GSE114574_PGBObyQGBO
LBR	GSE68270_PNPCbyQNSC+GSE70696_TAPbyQNP+GSE99777_PSVZSCbyQSVZSC,	GSE93991_PGBCbyQGBC+GSE114574_PGBObyQGBO
LCORL	GSE68270_PNPCbyQNSC+GSE70696_TAPbyQNP+GSE99777_PSVZSCbyQSVZSC,	GSE93991_PGBCbyQGBC+GSE114574_PGBObyQGBO
LDAH	GSE68270_PNPCbyQNSC+GSE70696_TAPbyQNP+GSE99777_PSVZSCbyQSVZSC,	GSE93991_PGBCbyQGBC+GSE114574_PGBObyQGBO
LDHB	GSE68270_PNPCbyQNSC+GSE70696_TAPbyQNP+GSE99777_PSVZSCbyQSVZSC,	GSE93991_PGBCbyQGBC+GSE114574_PGBObyQGBO
LDHD	GSE68270_PNPCbyQNSC+GSE70696_TAPbyQNP+GSE99777_PSVZSCbyQSVZSC,	GSE93991_PGBCbyQGBC+GSE114574_PGBObyQGBO
LDOC1	GSE68270_PNPCbyQNSC+GSE70696_TAPbyQNP+GSE99777_PSVZSCbyQSVZSC,	GSE93991_PGBCbyQGBC+GSE114574_PGBObyQGBO
LENG1	GSE68270_PNPCbyQNSC+GSE70696_TAPbyQNP+GSE99777_PSVZSCbyQSVZSC,	GSE93991_PGBCbyQGBC+GSE114574_PGBObyQGBO
LENG9	GSE68270_PNPCbyQNSC+GSE70696_TAPbyQNP+GSE99777_PSVZSCbyQSVZSC,	GSE93991_PGBCbyQGBC+GSE114574_PGBObyQGBO
LEO1	GSE68270_PNPCbyQNSC+GSE70696_TAPbyQNP+GSE99777_PSVZSCbyQSVZSC,	GSE93991_PGBCbyQGBC+GSE114574_PGBObyQGBO
LEPROTL1	GSE68270_PNPCbyQNSC+GSE70696_TAPbyQNP+GSE99777_PSVZSCbyQSVZSC,	GSE93991_PGBCbyQGBC+GSE114574_PGBObyQGBO
LETM1	GSE68270_PNPCbyQNSC+GSE70696_TAPbyQNP+GSE99777_PSVZSCbyQSVZSC,	GSE93991_PGBCbyQGBC+GSE114574_PGBObyQGBO
LETM2	GSE68270_PNPCbyQNSC+GSE70696_TAPbyQNP+GSE99777_PSVZSCbyQSVZSC,	GSE93991_PGBCbyQGBC+GSE114574_PGBObyQGBO
LFNG	GSE68270_PNPCbyQNSC+GSE70696_TAPbyQNP+GSE99777_PSVZSCbyQSVZSC,	GSE93991_PGBCbyQGBC+GSE114574_PGBObyQGBO
LGALS2	GSE68270_PNPCbyQNSC+GSE70696_TAPbyQNP+GSE99777_PSVZSCbyQSVZSC,	GSE93991_PGBCbyQGBC+GSE114574_PGBObyQGBO
LGR4	GSE68270_PNPCbyQNSC+GSE70696_TAPbyQNP+GSE99777_PSVZSCbyQSVZSC,	GSE93991_PGBCbyQGBC+GSE114574_PGBObyQGBO
LHFPL4	GSE68270_PNPCbyQNSC+GSE70696_TAPbyQNP+GSE99777_PSVZSCbyQSVZSC,	GSE93991_PGBCbyQGBC+GSE114574_PGBObyQGBO
LHX2	GSE68270_PNPCbyQNSC+GSE70696_TAPbyQNP+GSE99777_PSVZSCbyQSVZSC,	GSE93991_PGBCbyQGBC+GSE114574_PGBObyQGBO
LIFR	GSE68270_PNPCbyQNSC+GSE70696_TAPbyQNP+GSE99777_PSVZSCbyQSVZSC,	GSE93991_PGBCbyQGBC+GSE114574_PGBObyQGBO
LIG1	GSE68270_PNPCbyQNSC+GSE70696_TAPbyQNP+GSE99777_PSVZSCbyQSVZSC,	GSE93991_PGBCbyQGBC+GSE114574_PGBObyQGBO
LIMD1	GSE68270_PNPCbyQNSC+GSE70696_TAPbyQNP+GSE99777_PSVZSCbyQSVZSC,	GSE93991_PGBCbyQGBC+GSE114574_PGBObyQGBO
LIMS1	GSE68270_PNPCbyQNSC+GSE70696_TAPbyQNP+GSE99777_PSVZSCbyQSVZSC,	GSE93991_PGBCbyQGBC+GSE114574_PGBObyQGBO
LIN7C	GSE68270_PNPCbyQNSC+GSE70696_TAPbyQNP+GSE99777_PSVZSCbyQSVZSC,	GSE93991_PGBCbyQGBC+GSE114574_PGBObyQGBO
LIN9	GSE68270_PNPCbyQNSC+GSE70696_TAPbyQNP+GSE99777_PSVZSCbyQSVZSC,	GSE93991_PGBCbyQGBC+GSE114574_PGBObyQGBO
LIPT2	GSE68270_PNPCbyQNSC+GSE70696_TAPbyQNP+GSE99777_PSVZSCbyQSVZSC,	GSE93991_PGBCbyQGBC+GSE114574_PGBObyQGBO
LLPH	GSE68270_PNPCbyQNSC+GSE70696_TAPbyQNP+GSE99777_PSVZSCbyQSVZSC,	GSE93991_PGBCbyQGBC+GSE114574_PGBObyQGBO
LMAN1	GSE68270_PNPCbyQNSC+GSE70696_TAPbyQNP+GSE99777_PSVZSCbyQSVZSC,	GSE93991_PGBCbyQGBC+GSE114574_PGBObyQGBO
LMAN2L	GSE68270_PNPCbyQNSC+GSE70696_TAPbyQNP+GSE99777_PSVZSCbyQSVZSC,	GSE93991_PGBCbyQGBC+GSE114574_PGBObyQGBO
LMF2	GSE68270_PNPCbyQNSC+GSE70696_TAPbyQNP+GSE99777_PSVZSCbyQSVZSC,	GSE93991_PGBCbyQGBC+GSE114574_PGBObyQGBO
LMNA	GSE68270_PNPCbyQNSC+GSE70696_TAPbyQNP+GSE99777_PSVZSCbyQSVZSC,	GSE93991_PGBCbyQGBC+GSE114574_PGBObyQGBO
LMNB1	GSE68270_PNPCbyQNSC+GSE70696_TAPbyQNP+GSE99777_PSVZSCbyQSVZSC,	GSE93991_PGBCbyQGBC+GSE114574_PGBObyQGBO
LMNB2	GSE68270_PNPCbyQNSC+GSE70696_TAPbyQNP+GSE99777_PSVZSCbyQSVZSC,	GSE93991_PGBCbyQGBC+GSE114574_PGBObyQGBO
LONRF2	GSE68270_PNPCbyQNSC+GSE70696_TAPbyQNP+GSE99777_PSVZSCbyQSVZSC,	GSE93991_PGBCbyQGBC+GSE114574_PGBObyQGBO
LPCAT2	GSE68270_PNPCbyQNSC+GSE70696_TAPbyQNP+GSE99777_PSVZSCbyQSVZSC,	GSE93991_PGBCbyQGBC+GSE114574_PGBObyQGBO
LPGAT1	GSE68270_PNPCbyQNSC+GSE70696_TAPbyQNP+GSE99777_PSVZSCbyQSVZSC,	GSE93991_PGBCbyQGBC+GSE114574_PGBObyQGBO
LRIF1	GSE68270_PNPCbyQNSC+GSE70696_TAPbyQNP+GSE99777_PSVZSCbyQSVZSC,	GSE93991_PGBCbyQGBC+GSE114574_PGBObyQGBO
LRP10	GSE68270_PNPCbyQNSC+GSE70696_TAPbyQNP+GSE99777_PSVZSCbyQSVZSC,	GSE93991_PGBCbyQGBC+GSE114574_PGBObyQGBO
LRP11	GSE68270_PNPCbyQNSC+GSE70696_TAPbyQNP+GSE99777_PSVZSCbyQSVZSC,	GSE93991_PGBCbyQGBC+GSE114574_PGBObyQGBO
LRP12	GSE68270_PNPCbyQNSC+GSE70696_TAPbyQNP+GSE99777_PSVZSCbyQSVZSC,	GSE93991_PGBCbyQGBC+GSE114574_PGBObyQGBO
LRP3	GSE68270_PNPCbyQNSC+GSE70696_TAPbyQNP+GSE99777_PSVZSCbyQSVZSC,	GSE93991_PGBCbyQGBC+GSE114574_PGBObyQGBO
LRP8	GSE68270_PNPCbyQNSC+GSE70696_TAPbyQNP+GSE99777_PSVZSCbyQSVZSC,	GSE93991_PGBCbyQGBC+GSE114574_PGBObyQGBO
LRPAP1	GSE68270_PNPCbyQNSC+GSE70696_TAPbyQNP+GSE99777_PSVZSCbyQSVZSC,	GSE93991_PGBCbyQGBC+GSE114574_PGBObyQGBO
LRPPRC	GSE68270_PNPCbyQNSC+GSE70696_TAPbyQNP+GSE99777_PSVZSCbyQSVZSC,	GSE93991_PGBCbyQGBC+GSE114574_PGBObyQGBO
LRR1	GSE68270_PNPCbyQNSC+GSE70696_TAPbyQNP+GSE99777_PSVZSCbyQSVZSC,	GSE93991_PGBCbyQGBC+GSE114574_PGBObyQGBO
LRRC14	GSE68270_PNPCbyQNSC+GSE70696_TAPbyQNP+GSE99777_PSVZSCbyQSVZSC,	GSE93991_PGBCbyQGBC+GSE114574_PGBObyQGBO
LRRC20	GSE68270_PNPCbyQNSC+GSE70696_TAPbyQNP+GSE99777_PSVZSCbyQSVZSC,	GSE93991_PGBCbyQGBC+GSE114574_PGBObyQGBO
LRRC40	GSE68270_PNPCbyQNSC+GSE70696_TAPbyQNP+GSE99777_PSVZSCbyQSVZSC,	GSE93991_PGBCbyQGBC+GSE114574_PGBObyQGBO
LRRC41	GSE68270_PNPCbyQNSC+GSE70696_TAPbyQNP+GSE99777_PSVZSCbyQSVZSC,	GSE93991_PGBCbyQGBC+GSE114574_PGBObyQGBO
LRRC42	GSE68270_PNPCbyQNSC+GSE70696_TAPbyQNP+GSE99777_PSVZSCbyQSVZSC,	GSE93991_PGBCbyQGBC+GSE114574_PGBObyQGBO
LRRC45	GSE68270_PNPCbyQNSC+GSE70696_TAPbyQNP+GSE99777_PSVZSCbyQSVZSC,	GSE93991_PGBCbyQGBC+GSE114574_PGBObyQGBO
LRRC57	GSE68270_PNPCbyQNSC+GSE70696_TAPbyQNP+GSE99777_PSVZSCbyQSVZSC,	GSE93991_PGBCbyQGBC+GSE114574_PGBObyQGBO
LRRC59	GSE68270_PNPCbyQNSC+GSE70696_TAPbyQNP+GSE99777_PSVZSCbyQSVZSC,	GSE93991_PGBCbyQGBC+GSE114574_PGBObyQGBO
LRRC8B	GSE68270_PNPCbyQNSC+GSE70696_TAPbyQNP+GSE99777_PSVZSCbyQSVZSC,	GSE93991_PGBCbyQGBC+GSE114574_PGBObyQGBO
LRRCC1	GSE68270_PNPCbyQNSC+GSE70696_TAPbyQNP+GSE99777_PSVZSCbyQSVZSC,	GSE93991_PGBCbyQGBC+GSE114574_PGBObyQGBO
LRRFIP1	GSE68270_PNPCbyQNSC+GSE70696_TAPbyQNP+GSE99777_PSVZSCbyQSVZSC,	GSE93991_PGBCbyQGBC+GSE114574_PGBObyQGBO
LRRFIP2	GSE68270_PNPCbyQNSC+GSE70696_TAPbyQNP+GSE99777_PSVZSCbyQSVZSC,	GSE93991_PGBCbyQGBC+GSE114574_PGBObyQGBO
LRRN4CL	GSE68270_PNPCbyQNSC+GSE70696_TAPbyQNP+GSE99777_PSVZSCbyQSVZSC,	GSE93991_PGBCbyQGBC+GSE114574_PGBObyQGBO
LSG1	GSE68270_PNPCbyQNSC+GSE70696_TAPbyQNP+GSE99777_PSVZSCbyQSVZSC,	GSE93991_PGBCbyQGBC+GSE114574_PGBObyQGBO
LSM1	GSE68270_PNPCbyQNSC+GSE70696_TAPbyQNP+GSE99777_PSVZSCbyQSVZSC,	GSE93991_PGBCbyQGBC+GSE114574_PGBObyQGBO
LSM10	GSE68270_PNPCbyQNSC+GSE70696_TAPbyQNP+GSE99777_PSVZSCbyQSVZSC,	GSE93991_PGBCbyQGBC+GSE114574_PGBObyQGBO
LSM11	GSE68270_PNPCbyQNSC+GSE70696_TAPbyQNP+GSE99777_PSVZSCbyQSVZSC,	GSE93991_PGBCbyQGBC+GSE114574_PGBObyQGBO
LSM12	GSE68270_PNPCbyQNSC+GSE70696_TAPbyQNP+GSE99777_PSVZSCbyQSVZSC,	GSE93991_PGBCbyQGBC+GSE114574_PGBObyQGBO
LSM14A	GSE68270_PNPCbyQNSC+GSE70696_TAPbyQNP+GSE99777_PSVZSCbyQSVZSC,	GSE93991_PGBCbyQGBC+GSE114574_PGBObyQGBO
LSM14B	GSE68270_PNPCbyQNSC+GSE70696_TAPbyQNP+GSE99777_PSVZSCbyQSVZSC,	GSE93991_PGBCbyQGBC+GSE114574_PGBObyQGBO
LSM2	GSE68270_PNPCbyQNSC+GSE70696_TAPbyQNP+GSE99777_PSVZSCbyQSVZSC,	GSE93991_PGBCbyQGBC+GSE114574_PGBObyQGBO
LSM3	GSE68270_PNPCbyQNSC+GSE70696_TAPbyQNP+GSE99777_PSVZSCbyQSVZSC,	GSE93991_PGBCbyQGBC+GSE114574_PGBObyQGBO
LSM6	GSE68270_PNPCbyQNSC+GSE70696_TAPbyQNP+GSE99777_PSVZSCbyQSVZSC,	GSE93991_PGBCbyQGBC+GSE114574_PGBObyQGBO
LSM8	GSE68270_PNPCbyQNSC+GSE70696_TAPbyQNP+GSE99777_PSVZSCbyQSVZSC,	GSE93991_PGBCbyQGBC+GSE114574_PGBObyQGBO
LTV1	GSE68270_PNPCbyQNSC+GSE70696_TAPbyQNP+GSE99777_PSVZSCbyQSVZSC,	GSE93991_PGBCbyQGBC+GSE114574_PGBObyQGBO
LY6D	GSE68270_PNPCbyQNSC+GSE70696_TAPbyQNP+GSE99777_PSVZSCbyQSVZSC,	GSE93991_PGBCbyQGBC+GSE114574_PGBObyQGBO
LY6E	GSE68270_PNPCbyQNSC+GSE70696_TAPbyQNP+GSE99777_PSVZSCbyQSVZSC,	GSE93991_PGBCbyQGBC+GSE114574_PGBObyQGBO
LY6G5C	GSE68270_PNPCbyQNSC+GSE70696_TAPbyQNP+GSE99777_PSVZSCbyQSVZSC,	GSE93991_PGBCbyQGBC+GSE114574_PGBObyQGBO
LYAR	GSE68270_PNPCbyQNSC+GSE70696_TAPbyQNP+GSE99777_PSVZSCbyQSVZSC,	GSE93991_PGBCbyQGBC+GSE114574_PGBObyQGBO
LYPD1	GSE68270_PNPCbyQNSC+GSE70696_TAPbyQNP+GSE99777_PSVZSCbyQSVZSC,	GSE93991_PGBCbyQGBC+GSE114574_PGBObyQGBO
LYPD6	GSE68270_PNPCbyQNSC+GSE70696_TAPbyQNP+GSE99777_PSVZSCbyQSVZSC,	GSE93991_PGBCbyQGBC+GSE114574_PGBObyQGBO
LYPLA1	GSE68270_PNPCbyQNSC+GSE70696_TAPbyQNP+GSE99777_PSVZSCbyQSVZSC,	GSE93991_PGBCbyQGBC+GSE114574_PGBObyQGBO
LYRM2	GSE68270_PNPCbyQNSC+GSE70696_TAPbyQNP+GSE99777_PSVZSCbyQSVZSC,	GSE93991_PGBCbyQGBC+GSE114574_PGBObyQGBO
LYSMD2	GSE68270_PNPCbyQNSC+GSE70696_TAPbyQNP+GSE99777_PSVZSCbyQSVZSC,	GSE93991_PGBCbyQGBC+GSE114574_PGBObyQGBO
LYST	GSE68270_PNPCbyQNSC+GSE70696_TAPbyQNP+GSE99777_PSVZSCbyQSVZSC,	GSE93991_PGBCbyQGBC+GSE114574_PGBObyQGBO
LZIC	GSE68270_PNPCbyQNSC+GSE70696_TAPbyQNP+GSE99777_PSVZSCbyQSVZSC,	GSE93991_PGBCbyQGBC+GSE114574_PGBObyQGBO
LZTFL1	GSE68270_PNPCbyQNSC+GSE70696_TAPbyQNP+GSE99777_PSVZSCbyQSVZSC,	GSE93991_PGBCbyQGBC+GSE114574_PGBObyQGBO
LZTS1	GSE68270_PNPCbyQNSC+GSE70696_TAPbyQNP+GSE99777_PSVZSCbyQSVZSC,	GSE93991_PGBCbyQGBC+GSE114574_PGBObyQGBO
LZTS3	GSE68270_PNPCbyQNSC+GSE70696_TAPbyQNP+GSE99777_PSVZSCbyQSVZSC,	GSE93991_PGBCbyQGBC+GSE114574_PGBObyQGBO
M6PR	GSE68270_PNPCbyQNSC+GSE70696_TAPbyQNP+GSE99777_PSVZSCbyQSVZSC,	GSE93991_PGBCbyQGBC+GSE114574_PGBObyQGBO
MACF1	GSE68270_PNPCbyQNSC+GSE70696_TAPbyQNP+GSE99777_PSVZSCbyQSVZSC,	GSE93991_PGBCbyQGBC+GSE114574_PGBObyQGBO
MACO1	GSE68270_PNPCbyQNSC+GSE70696_TAPbyQNP+GSE99777_PSVZSCbyQSVZSC,	GSE93991_PGBCbyQGBC+GSE114574_PGBObyQGBO
MAD2L1	GSE68270_PNPCbyQNSC+GSE70696_TAPbyQNP+GSE99777_PSVZSCbyQSVZSC,	GSE93991_PGBCbyQGBC+GSE114574_PGBObyQGBO
MAD2L1BP	GSE68270_PNPCbyQNSC+GSE70696_TAPbyQNP+GSE99777_PSVZSCbyQSVZSC,	GSE93991_PGBCbyQGBC+GSE114574_PGBObyQGBO
MAD2L2	GSE68270_PNPCbyQNSC+GSE70696_TAPbyQNP+GSE99777_PSVZSCbyQSVZSC,	GSE93991_PGBCbyQGBC+GSE114574_PGBObyQGBO
MAEA	GSE68270_PNPCbyQNSC+GSE70696_TAPbyQNP+GSE99777_PSVZSCbyQSVZSC,	GSE93991_PGBCbyQGBC+GSE114574_PGBObyQGBO
MAFF	GSE68270_PNPCbyQNSC+GSE70696_TAPbyQNP+GSE99777_PSVZSCbyQSVZSC,	GSE93991_PGBCbyQGBC+GSE114574_PGBObyQGBO
MAGED1	GSE68270_PNPCbyQNSC+GSE70696_TAPbyQNP+GSE99777_PSVZSCbyQSVZSC,	GSE93991_PGBCbyQGBC+GSE114574_PGBObyQGBO
MAGEE1	GSE68270_PNPCbyQNSC+GSE70696_TAPbyQNP+GSE99777_PSVZSCbyQSVZSC,	GSE93991_PGBCbyQGBC+GSE114574_PGBObyQGBO
MAGEE2	GSE68270_PNPCbyQNSC+GSE70696_TAPbyQNP+GSE99777_PSVZSCbyQSVZSC,	GSE93991_PGBCbyQGBC+GSE114574_PGBObyQGBO
MAGEH1	GSE68270_PNPCbyQNSC+GSE70696_TAPbyQNP+GSE99777_PSVZSCbyQSVZSC,	GSE93991_PGBCbyQGBC+GSE114574_PGBObyQGBO
MAGI1	GSE68270_PNPCbyQNSC+GSE70696_TAPbyQNP+GSE99777_PSVZSCbyQSVZSC,	GSE93991_PGBCbyQGBC+GSE114574_PGBObyQGBO
MAGOH	GSE68270_PNPCbyQNSC+GSE70696_TAPbyQNP+GSE99777_PSVZSCbyQSVZSC,	GSE93991_PGBCbyQGBC+GSE114574_PGBObyQGBO
MAGOHB	GSE68270_PNPCbyQNSC+GSE70696_TAPbyQNP+GSE99777_PSVZSCbyQSVZSC,	GSE93991_PGBCbyQGBC+GSE114574_PGBObyQGBO
MAIP1	GSE68270_PNPCbyQNSC+GSE70696_TAPbyQNP+GSE99777_PSVZSCbyQSVZSC,	GSE93991_PGBCbyQGBC+GSE114574_PGBObyQGBO
MAMDC4	GSE68270_PNPCbyQNSC+GSE70696_TAPbyQNP+GSE99777_PSVZSCbyQSVZSC,	GSE93991_PGBCbyQGBC+GSE114574_PGBObyQGBO
MAML1	GSE68270_PNPCbyQNSC+GSE70696_TAPbyQNP+GSE99777_PSVZSCbyQSVZSC,	GSE93991_PGBCbyQGBC+GSE114574_PGBObyQGBO
MANF	GSE68270_PNPCbyQNSC+GSE70696_TAPbyQNP+GSE99777_PSVZSCbyQSVZSC,	GSE93991_PGBCbyQGBC+GSE114574_PGBObyQGBO
MANSC1	GSE68270_PNPCbyQNSC+GSE70696_TAPbyQNP+GSE99777_PSVZSCbyQSVZSC,	GSE93991_PGBCbyQGBC+GSE114574_PGBObyQGBO
MAOB	GSE68270_PNPCbyQNSC+GSE70696_TAPbyQNP+GSE99777_PSVZSCbyQSVZSC,	GSE93991_PGBCbyQGBC+GSE114574_PGBObyQGBO
MAP10	GSE68270_PNPCbyQNSC+GSE70696_TAPbyQNP+GSE99777_PSVZSCbyQSVZSC,	GSE93991_PGBCbyQGBC+GSE114574_PGBObyQGBO
MAP1A	GSE68270_PNPCbyQNSC+GSE70696_TAPbyQNP+GSE99777_PSVZSCbyQSVZSC,	GSE93991_PGBCbyQGBC+GSE114574_PGBObyQGBO
MAP1B	GSE68270_PNPCbyQNSC+GSE70696_TAPbyQNP+GSE99777_PSVZSCbyQSVZSC,	GSE93991_PGBCbyQGBC+GSE114574_PGBObyQGBO
MAP1LC3A	GSE68270_PNPCbyQNSC+GSE70696_TAPbyQNP+GSE99777_PSVZSCbyQSVZSC,	GSE93991_PGBCbyQGBC+GSE114574_PGBObyQGBO
MAP2K4	GSE68270_PNPCbyQNSC+GSE70696_TAPbyQNP+GSE99777_PSVZSCbyQSVZSC,	GSE93991_PGBCbyQGBC+GSE114574_PGBObyQGBO
MAP3K14	GSE68270_PNPCbyQNSC+GSE70696_TAPbyQNP+GSE99777_PSVZSCbyQSVZSC,	GSE93991_PGBCbyQGBC+GSE114574_PGBObyQGBO
MAP3K2	GSE68270_PNPCbyQNSC+GSE70696_TAPbyQNP+GSE99777_PSVZSCbyQSVZSC,	GSE93991_PGBCbyQGBC+GSE114574_PGBObyQGBO
MAP3K5	GSE68270_PNPCbyQNSC+GSE70696_TAPbyQNP+GSE99777_PSVZSCbyQSVZSC,	GSE93991_PGBCbyQGBC+GSE114574_PGBObyQGBO
MAP4K3	GSE68270_PNPCbyQNSC+GSE70696_TAPbyQNP+GSE99777_PSVZSCbyQSVZSC,	GSE93991_PGBCbyQGBC+GSE114574_PGBObyQGBO
MAP4K4	GSE68270_PNPCbyQNSC+GSE70696_TAPbyQNP+GSE99777_PSVZSCbyQSVZSC,	GSE93991_PGBCbyQGBC+GSE114574_PGBObyQGBO
MAP6	GSE68270_PNPCbyQNSC+GSE70696_TAPbyQNP+GSE99777_PSVZSCbyQSVZSC,	GSE93991_PGBCbyQGBC+GSE114574_PGBObyQGBO
MAP7D1	GSE68270_PNPCbyQNSC+GSE70696_TAPbyQNP+GSE99777_PSVZSCbyQSVZSC,	GSE93991_PGBCbyQGBC+GSE114574_PGBObyQGBO
MAPK11	GSE68270_PNPCbyQNSC+GSE70696_TAPbyQNP+GSE99777_PSVZSCbyQSVZSC,	GSE93991_PGBCbyQGBC+GSE114574_PGBObyQGBO
MAPK14	GSE68270_PNPCbyQNSC+GSE70696_TAPbyQNP+GSE99777_PSVZSCbyQSVZSC,	GSE93991_PGBCbyQGBC+GSE114574_PGBObyQGBO
MAPK6	GSE68270_PNPCbyQNSC+GSE70696_TAPbyQNP+GSE99777_PSVZSCbyQSVZSC,	GSE93991_PGBCbyQGBC+GSE114574_PGBObyQGBO
MAPK8	GSE68270_PNPCbyQNSC+GSE70696_TAPbyQNP+GSE99777_PSVZSCbyQSVZSC,	GSE93991_PGBCbyQGBC+GSE114574_PGBObyQGBO
MAPK9	GSE68270_PNPCbyQNSC+GSE70696_TAPbyQNP+GSE99777_PSVZSCbyQSVZSC,	GSE93991_PGBCbyQGBC+GSE114574_PGBObyQGBO
MAPKAP1	GSE68270_PNPCbyQNSC+GSE70696_TAPbyQNP+GSE99777_PSVZSCbyQSVZSC,	GSE93991_PGBCbyQGBC+GSE114574_PGBObyQGBO
MAPRE1	GSE68270_PNPCbyQNSC+GSE70696_TAPbyQNP+GSE99777_PSVZSCbyQSVZSC,	GSE93991_PGBCbyQGBC+GSE114574_PGBObyQGBO
MAPRE3	GSE68270_PNPCbyQNSC+GSE70696_TAPbyQNP+GSE99777_PSVZSCbyQSVZSC,	GSE93991_PGBCbyQGBC+GSE114574_PGBObyQGBO
MARCKS	GSE68270_PNPCbyQNSC+GSE70696_TAPbyQNP+GSE99777_PSVZSCbyQSVZSC,	GSE93991_PGBCbyQGBC+GSE114574_PGBObyQGBO
MARCKSL1	GSE68270_PNPCbyQNSC+GSE70696_TAPbyQNP+GSE99777_PSVZSCbyQSVZSC,	GSE93991_PGBCbyQGBC+GSE114574_PGBObyQGBO
MARF1	GSE68270_PNPCbyQNSC+GSE70696_TAPbyQNP+GSE99777_PSVZSCbyQSVZSC,	GSE93991_PGBCbyQGBC+GSE114574_PGBObyQGBO
MARS	GSE68270_PNPCbyQNSC+GSE70696_TAPbyQNP+GSE99777_PSVZSCbyQSVZSC,	GSE93991_PGBCbyQGBC+GSE114574_PGBObyQGBO
MASTL	GSE68270_PNPCbyQNSC+GSE70696_TAPbyQNP+GSE99777_PSVZSCbyQSVZSC,	GSE93991_PGBCbyQGBC+GSE114574_PGBObyQGBO
MAT2A	GSE68270_PNPCbyQNSC+GSE70696_TAPbyQNP+GSE99777_PSVZSCbyQSVZSC,	GSE93991_PGBCbyQGBC+GSE114574_PGBObyQGBO
MAT2B	GSE68270_PNPCbyQNSC+GSE70696_TAPbyQNP+GSE99777_PSVZSCbyQSVZSC,	GSE93991_PGBCbyQGBC+GSE114574_PGBObyQGBO
MATR3	GSE68270_PNPCbyQNSC+GSE70696_TAPbyQNP+GSE99777_PSVZSCbyQSVZSC,	GSE93991_PGBCbyQGBC+GSE114574_PGBObyQGBO
MB21D2	GSE68270_PNPCbyQNSC+GSE70696_TAPbyQNP+GSE99777_PSVZSCbyQSVZSC,	GSE93991_PGBCbyQGBC+GSE114574_PGBObyQGBO
MBD1	GSE68270_PNPCbyQNSC+GSE70696_TAPbyQNP+GSE99777_PSVZSCbyQSVZSC,	GSE93991_PGBCbyQGBC+GSE114574_PGBObyQGBO
MBD2	GSE68270_PNPCbyQNSC+GSE70696_TAPbyQNP+GSE99777_PSVZSCbyQSVZSC,	GSE93991_PGBCbyQGBC+GSE114574_PGBObyQGBO
MBNL1	GSE68270_PNPCbyQNSC+GSE70696_TAPbyQNP+GSE99777_PSVZSCbyQSVZSC,	GSE93991_PGBCbyQGBC+GSE114574_PGBObyQGBO
MBTPS2	GSE68270_PNPCbyQNSC+GSE70696_TAPbyQNP+GSE99777_PSVZSCbyQSVZSC,	GSE93991_PGBCbyQGBC+GSE114574_PGBObyQGBO
MC5R	GSE68270_PNPCbyQNSC+GSE70696_TAPbyQNP+GSE99777_PSVZSCbyQSVZSC,	GSE93991_PGBCbyQGBC+GSE114574_PGBObyQGBO
MCF2L	GSE68270_PNPCbyQNSC+GSE70696_TAPbyQNP+GSE99777_PSVZSCbyQSVZSC,	GSE93991_PGBCbyQGBC+GSE114574_PGBObyQGBO
MCL1	GSE68270_PNPCbyQNSC+GSE70696_TAPbyQNP+GSE99777_PSVZSCbyQSVZSC,	GSE93991_PGBCbyQGBC+GSE114574_PGBObyQGBO
MCM10	GSE68270_PNPCbyQNSC+GSE70696_TAPbyQNP+GSE99777_PSVZSCbyQSVZSC,	GSE93991_PGBCbyQGBC+GSE114574_PGBObyQGBO
MCM2	GSE68270_PNPCbyQNSC+GSE70696_TAPbyQNP+GSE99777_PSVZSCbyQSVZSC,	GSE93991_PGBCbyQGBC+GSE114574_PGBObyQGBO
MCM3	GSE68270_PNPCbyQNSC+GSE70696_TAPbyQNP+GSE99777_PSVZSCbyQSVZSC,	GSE93991_PGBCbyQGBC+GSE114574_PGBObyQGBO
MCM4	GSE68270_PNPCbyQNSC+GSE70696_TAPbyQNP+GSE99777_PSVZSCbyQSVZSC,	GSE93991_PGBCbyQGBC+GSE114574_PGBObyQGBO
MCM5	GSE68270_PNPCbyQNSC+GSE70696_TAPbyQNP+GSE99777_PSVZSCbyQSVZSC,	GSE93991_PGBCbyQGBC+GSE114574_PGBObyQGBO
MCM6	GSE68270_PNPCbyQNSC+GSE70696_TAPbyQNP+GSE99777_PSVZSCbyQSVZSC,	GSE93991_PGBCbyQGBC+GSE114574_PGBObyQGBO
MCM7	GSE68270_PNPCbyQNSC+GSE70696_TAPbyQNP+GSE99777_PSVZSCbyQSVZSC,	GSE93991_PGBCbyQGBC+GSE114574_PGBObyQGBO
MCM8	GSE68270_PNPCbyQNSC+GSE70696_TAPbyQNP+GSE99777_PSVZSCbyQSVZSC,	GSE93991_PGBCbyQGBC+GSE114574_PGBObyQGBO
MCM9	GSE68270_PNPCbyQNSC+GSE70696_TAPbyQNP+GSE99777_PSVZSCbyQSVZSC,	GSE93991_PGBCbyQGBC+GSE114574_PGBObyQGBO
MCPH1	GSE68270_PNPCbyQNSC+GSE70696_TAPbyQNP+GSE99777_PSVZSCbyQSVZSC,	GSE93991_PGBCbyQGBC+GSE114574_PGBObyQGBO
MCRS1	GSE68270_PNPCbyQNSC+GSE70696_TAPbyQNP+GSE99777_PSVZSCbyQSVZSC,	GSE93991_PGBCbyQGBC+GSE114574_PGBObyQGBO
MCTS1	GSE68270_PNPCbyQNSC+GSE70696_TAPbyQNP+GSE99777_PSVZSCbyQSVZSC,	GSE93991_PGBCbyQGBC+GSE114574_PGBObyQGBO
MCU	GSE68270_PNPCbyQNSC+GSE70696_TAPbyQNP+GSE99777_PSVZSCbyQSVZSC,	GSE93991_PGBCbyQGBC+GSE114574_PGBObyQGBO
MCUR1	GSE68270_PNPCbyQNSC+GSE70696_TAPbyQNP+GSE99777_PSVZSCbyQSVZSC,	GSE93991_PGBCbyQGBC+GSE114574_PGBObyQGBO
MDC1	GSE68270_PNPCbyQNSC+GSE70696_TAPbyQNP+GSE99777_PSVZSCbyQSVZSC,	GSE93991_PGBCbyQGBC+GSE114574_PGBObyQGBO
MDFIC	GSE68270_PNPCbyQNSC+GSE70696_TAPbyQNP+GSE99777_PSVZSCbyQSVZSC,	GSE93991_PGBCbyQGBC+GSE114574_PGBObyQGBO
MDGA1	GSE68270_PNPCbyQNSC+GSE70696_TAPbyQNP+GSE99777_PSVZSCbyQSVZSC,	GSE93991_PGBCbyQGBC+GSE114574_PGBObyQGBO
MDK	GSE68270_PNPCbyQNSC+GSE70696_TAPbyQNP+GSE99777_PSVZSCbyQSVZSC,	GSE93991_PGBCbyQGBC+GSE114574_PGBObyQGBO
ME2	GSE68270_PNPCbyQNSC+GSE70696_TAPbyQNP+GSE99777_PSVZSCbyQSVZSC,	GSE93991_PGBCbyQGBC+GSE114574_PGBObyQGBO
MEA1	GSE68270_PNPCbyQNSC+GSE70696_TAPbyQNP+GSE99777_PSVZSCbyQSVZSC,	GSE93991_PGBCbyQGBC+GSE114574_PGBObyQGBO
MED1	GSE68270_PNPCbyQNSC+GSE70696_TAPbyQNP+GSE99777_PSVZSCbyQSVZSC,	GSE93991_PGBCbyQGBC+GSE114574_PGBObyQGBO
MED11	GSE68270_PNPCbyQNSC+GSE70696_TAPbyQNP+GSE99777_PSVZSCbyQSVZSC,	GSE93991_PGBCbyQGBC+GSE114574_PGBObyQGBO
MED12	GSE68270_PNPCbyQNSC+GSE70696_TAPbyQNP+GSE99777_PSVZSCbyQSVZSC,	GSE93991_PGBCbyQGBC+GSE114574_PGBObyQGBO
MED14	GSE68270_PNPCbyQNSC+GSE70696_TAPbyQNP+GSE99777_PSVZSCbyQSVZSC,	GSE93991_PGBCbyQGBC+GSE114574_PGBObyQGBO
MED17	GSE68270_PNPCbyQNSC+GSE70696_TAPbyQNP+GSE99777_PSVZSCbyQSVZSC,	GSE93991_PGBCbyQGBC+GSE114574_PGBObyQGBO
MED19	GSE68270_PNPCbyQNSC+GSE70696_TAPbyQNP+GSE99777_PSVZSCbyQSVZSC,	GSE93991_PGBCbyQGBC+GSE114574_PGBObyQGBO
MED20	GSE68270_PNPCbyQNSC+GSE70696_TAPbyQNP+GSE99777_PSVZSCbyQSVZSC,	GSE93991_PGBCbyQGBC+GSE114574_PGBObyQGBO
MED21	GSE68270_PNPCbyQNSC+GSE70696_TAPbyQNP+GSE99777_PSVZSCbyQSVZSC,	GSE93991_PGBCbyQGBC+GSE114574_PGBObyQGBO
MED22	GSE68270_PNPCbyQNSC+GSE70696_TAPbyQNP+GSE99777_PSVZSCbyQSVZSC,	GSE93991_PGBCbyQGBC+GSE114574_PGBObyQGBO
MED23	GSE68270_PNPCbyQNSC+GSE70696_TAPbyQNP+GSE99777_PSVZSCbyQSVZSC,	GSE93991_PGBCbyQGBC+GSE114574_PGBObyQGBO
MED30	GSE68270_PNPCbyQNSC+GSE70696_TAPbyQNP+GSE99777_PSVZSCbyQSVZSC,	GSE93991_PGBCbyQGBC+GSE114574_PGBObyQGBO
MED31	GSE68270_PNPCbyQNSC+GSE70696_TAPbyQNP+GSE99777_PSVZSCbyQSVZSC,	GSE93991_PGBCbyQGBC+GSE114574_PGBObyQGBO
MED4	GSE68270_PNPCbyQNSC+GSE70696_TAPbyQNP+GSE99777_PSVZSCbyQSVZSC,	GSE93991_PGBCbyQGBC+GSE114574_PGBObyQGBO
MED8	GSE68270_PNPCbyQNSC+GSE70696_TAPbyQNP+GSE99777_PSVZSCbyQSVZSC,	GSE93991_PGBCbyQGBC+GSE114574_PGBObyQGBO
MEGF10	GSE68270_PNPCbyQNSC+GSE70696_TAPbyQNP+GSE99777_PSVZSCbyQSVZSC,	GSE93991_PGBCbyQGBC+GSE114574_PGBObyQGBO
MEGF9	GSE68270_PNPCbyQNSC+GSE70696_TAPbyQNP+GSE99777_PSVZSCbyQSVZSC,	GSE93991_PGBCbyQGBC+GSE114574_PGBObyQGBO
MELK	GSE68270_PNPCbyQNSC+GSE70696_TAPbyQNP+GSE99777_PSVZSCbyQSVZSC,	GSE93991_PGBCbyQGBC+GSE114574_PGBObyQGBO
MESP1	GSE68270_PNPCbyQNSC+GSE70696_TAPbyQNP+GSE99777_PSVZSCbyQSVZSC,	GSE93991_PGBCbyQGBC+GSE114574_PGBObyQGBO
MEST	GSE68270_PNPCbyQNSC+GSE70696_TAPbyQNP+GSE99777_PSVZSCbyQSVZSC,	GSE93991_PGBCbyQGBC+GSE114574_PGBObyQGBO
METAP1	GSE68270_PNPCbyQNSC+GSE70696_TAPbyQNP+GSE99777_PSVZSCbyQSVZSC,	GSE93991_PGBCbyQGBC+GSE114574_PGBObyQGBO
METAP1D	GSE68270_PNPCbyQNSC+GSE70696_TAPbyQNP+GSE99777_PSVZSCbyQSVZSC,	GSE93991_PGBCbyQGBC+GSE114574_PGBObyQGBO
METAP2	GSE68270_PNPCbyQNSC+GSE70696_TAPbyQNP+GSE99777_PSVZSCbyQSVZSC,	GSE93991_PGBCbyQGBC+GSE114574_PGBObyQGBO
METTL1	GSE68270_PNPCbyQNSC+GSE70696_TAPbyQNP+GSE99777_PSVZSCbyQSVZSC,	GSE93991_PGBCbyQGBC+GSE114574_PGBObyQGBO
METTL21A	GSE68270_PNPCbyQNSC+GSE70696_TAPbyQNP+GSE99777_PSVZSCbyQSVZSC,	GSE93991_PGBCbyQGBC+GSE114574_PGBObyQGBO
METTL27	GSE68270_PNPCbyQNSC+GSE70696_TAPbyQNP+GSE99777_PSVZSCbyQSVZSC,	GSE93991_PGBCbyQGBC+GSE114574_PGBObyQGBO
METTL9	GSE68270_PNPCbyQNSC+GSE70696_TAPbyQNP+GSE99777_PSVZSCbyQSVZSC,	GSE93991_PGBCbyQGBC+GSE114574_PGBObyQGBO
MEX3A	GSE68270_PNPCbyQNSC+GSE70696_TAPbyQNP+GSE99777_PSVZSCbyQSVZSC,	GSE93991_PGBCbyQGBC+GSE114574_PGBObyQGBO
MEX3B	GSE68270_PNPCbyQNSC+GSE70696_TAPbyQNP+GSE99777_PSVZSCbyQSVZSC,	GSE93991_PGBCbyQGBC+GSE114574_PGBObyQGBO
MEX3C	GSE68270_PNPCbyQNSC+GSE70696_TAPbyQNP+GSE99777_PSVZSCbyQSVZSC,	GSE93991_PGBCbyQGBC+GSE114574_PGBObyQGBO
MEX3D	GSE68270_PNPCbyQNSC+GSE70696_TAPbyQNP+GSE99777_PSVZSCbyQSVZSC,	GSE93991_PGBCbyQGBC+GSE114574_PGBObyQGBO
MFAP2	GSE68270_PNPCbyQNSC+GSE70696_TAPbyQNP+GSE99777_PSVZSCbyQSVZSC,	GSE93991_PGBCbyQGBC+GSE114574_PGBObyQGBO
MFAP4	GSE68270_PNPCbyQNSC+GSE70696_TAPbyQNP+GSE99777_PSVZSCbyQSVZSC,	GSE93991_PGBCbyQGBC+GSE114574_PGBObyQGBO
MFF	GSE68270_PNPCbyQNSC+GSE70696_TAPbyQNP+GSE99777_PSVZSCbyQSVZSC,	GSE93991_PGBCbyQGBC+GSE114574_PGBObyQGBO
MFN2	GSE68270_PNPCbyQNSC+GSE70696_TAPbyQNP+GSE99777_PSVZSCbyQSVZSC,	GSE93991_PGBCbyQGBC+GSE114574_PGBObyQGBO
MFSD10	GSE68270_PNPCbyQNSC+GSE70696_TAPbyQNP+GSE99777_PSVZSCbyQSVZSC,	GSE93991_PGBCbyQGBC+GSE114574_PGBObyQGBO
MFSD14C	GSE68270_PNPCbyQNSC+GSE70696_TAPbyQNP+GSE99777_PSVZSCbyQSVZSC,	GSE93991_PGBCbyQGBC+GSE114574_PGBObyQGBO
MFSD2A	GSE68270_PNPCbyQNSC+GSE70696_TAPbyQNP+GSE99777_PSVZSCbyQSVZSC,	GSE93991_PGBCbyQGBC+GSE114574_PGBObyQGBO
[truncated: 2,177 more rows]
