# Supplementary material for: Quiescent stem cell marker genes in glioma gene networks are sufficient to distinguish between normal and glioblastoma (GBM) samples
Source: Sci Rep. 2020 Jul 2;10:10937. doi: 10.1038/s41598-020-67753-5 (PMC7363816; doi:10.1038/s41598-020-67753-5)
Supplement: Supplementary file 2 — Supplementary Table 1B [file 41598_2020_67753_MOESM2_ESM.xlsx]

## Sheet: SuppTable1B
Gene_Symbol_of_overlapping_genes	Normal_stem_cell_proliferation_genes	Glioblastoma_in_culture_proliferation_genes
A2M	GSE68270QNSCbyPNPC+GSE70696QNPbyTAP+GSE99777QSVZbyPSVZ,	GSE93991QGBCbyPGBC+GSE114574QGBObyPGBO
AAAS	GSE68270QNSCbyPNPC+GSE70696QNPbyTAP+GSE99777QSVZbyPSVZ,	GSE93991QGBCbyPGBC+GSE114574QGBObyPGBO
AASS	GSE68270QNSCbyPNPC+GSE70696QNPbyTAP+GSE99777QSVZbyPSVZ,	GSE93991QGBCbyPGBC+GSE114574QGBObyPGBO
AATK	GSE68270QNSCbyPNPC+GSE70696QNPbyTAP+GSE99777QSVZbyPSVZ,	GSE93991QGBCbyPGBC+GSE114574QGBObyPGBO
ABCA2	GSE68270QNSCbyPNPC+GSE70696QNPbyTAP+GSE99777QSVZbyPSVZ,	GSE93991QGBCbyPGBC+GSE114574QGBObyPGBO
ABCA3	GSE68270QNSCbyPNPC+GSE70696QNPbyTAP+GSE99777QSVZbyPSVZ,	GSE93991QGBCbyPGBC+GSE114574QGBObyPGBO
ABCB4	GSE68270QNSCbyPNPC+GSE70696QNPbyTAP+GSE99777QSVZbyPSVZ,	GSE93991QGBCbyPGBC+GSE114574QGBObyPGBO
ABCB7	GSE68270QNSCbyPNPC+GSE70696QNPbyTAP+GSE99777QSVZbyPSVZ,	GSE93991QGBCbyPGBC+GSE114574QGBObyPGBO
ABCB9	GSE68270QNSCbyPNPC+GSE70696QNPbyTAP+GSE99777QSVZbyPSVZ,	GSE93991QGBCbyPGBC+GSE114574QGBObyPGBO
ABCC5	GSE68270QNSCbyPNPC+GSE70696QNPbyTAP+GSE99777QSVZbyPSVZ,	GSE93991QGBCbyPGBC+GSE114574QGBObyPGBO
ABCD4	GSE68270QNSCbyPNPC+GSE70696QNPbyTAP+GSE99777QSVZbyPSVZ,	GSE93991QGBCbyPGBC+GSE114574QGBObyPGBO
ABCG1	GSE68270QNSCbyPNPC+GSE70696QNPbyTAP+GSE99777QSVZbyPSVZ,	GSE93991QGBCbyPGBC+GSE114574QGBObyPGBO
ABHD1	GSE68270QNSCbyPNPC+GSE70696QNPbyTAP+GSE99777QSVZbyPSVZ,	GSE93991QGBCbyPGBC+GSE114574QGBObyPGBO
ABHD6	GSE68270QNSCbyPNPC+GSE70696QNPbyTAP+GSE99777QSVZbyPSVZ,	GSE93991QGBCbyPGBC+GSE114574QGBObyPGBO
ABLIM1	GSE68270QNSCbyPNPC+GSE70696QNPbyTAP+GSE99777QSVZbyPSVZ,	GSE93991QGBCbyPGBC+GSE114574QGBObyPGBO
ABR	GSE68270QNSCbyPNPC+GSE70696QNPbyTAP+GSE99777QSVZbyPSVZ,	GSE93991QGBCbyPGBC+GSE114574QGBObyPGBO
ABRACL	GSE68270QNSCbyPNPC+GSE70696QNPbyTAP+GSE99777QSVZbyPSVZ,	GSE93991QGBCbyPGBC+GSE114574QGBObyPGBO
ABRAXAS1	GSE68270QNSCbyPNPC+GSE70696QNPbyTAP+GSE99777QSVZbyPSVZ,	GSE93991QGBCbyPGBC+GSE114574QGBObyPGBO
ACACA	GSE68270QNSCbyPNPC+GSE70696QNPbyTAP+GSE99777QSVZbyPSVZ,	GSE93991QGBCbyPGBC+GSE114574QGBObyPGBO
ACADS	GSE68270QNSCbyPNPC+GSE70696QNPbyTAP+GSE99777QSVZbyPSVZ,	GSE93991QGBCbyPGBC+GSE114574QGBObyPGBO
ACAT2	GSE68270QNSCbyPNPC+GSE70696QNPbyTAP+GSE99777QSVZbyPSVZ,	GSE93991QGBCbyPGBC+GSE114574QGBObyPGBO
ACBD4	GSE68270QNSCbyPNPC+GSE70696QNPbyTAP+GSE99777QSVZbyPSVZ,	GSE93991QGBCbyPGBC+GSE114574QGBObyPGBO
ACKR3	GSE68270QNSCbyPNPC+GSE70696QNPbyTAP+GSE99777QSVZbyPSVZ,	GSE93991QGBCbyPGBC+GSE114574QGBObyPGBO
ACLY	GSE68270QNSCbyPNPC+GSE70696QNPbyTAP+GSE99777QSVZbyPSVZ,	GSE93991QGBCbyPGBC+GSE114574QGBObyPGBO
ACOT9	GSE68270QNSCbyPNPC+GSE70696QNPbyTAP+GSE99777QSVZbyPSVZ,	GSE93991QGBCbyPGBC+GSE114574QGBObyPGBO
ACOX1	GSE68270QNSCbyPNPC+GSE70696QNPbyTAP+GSE99777QSVZbyPSVZ,	GSE93991QGBCbyPGBC+GSE114574QGBObyPGBO
ACSL1	GSE68270QNSCbyPNPC+GSE70696QNPbyTAP+GSE99777QSVZbyPSVZ,	GSE93991QGBCbyPGBC+GSE114574QGBObyPGBO
ACTN2	GSE68270QNSCbyPNPC+GSE70696QNPbyTAP+GSE99777QSVZbyPSVZ,	GSE93991QGBCbyPGBC+GSE114574QGBObyPGBO
ADA	GSE68270QNSCbyPNPC+GSE70696QNPbyTAP+GSE99777QSVZbyPSVZ,	GSE93991QGBCbyPGBC+GSE114574QGBObyPGBO
ADAM11	GSE68270QNSCbyPNPC+GSE70696QNPbyTAP+GSE99777QSVZbyPSVZ,	GSE93991QGBCbyPGBC+GSE114574QGBObyPGBO
ADAM23	GSE68270QNSCbyPNPC+GSE70696QNPbyTAP+GSE99777QSVZbyPSVZ,	GSE93991QGBCbyPGBC+GSE114574QGBObyPGBO
ADAMTS4	GSE68270QNSCbyPNPC+GSE70696QNPbyTAP+GSE99777QSVZbyPSVZ,	GSE93991QGBCbyPGBC+GSE114574QGBObyPGBO
ADAMTSL5	GSE68270QNSCbyPNPC+GSE70696QNPbyTAP+GSE99777QSVZbyPSVZ,	GSE93991QGBCbyPGBC+GSE114574QGBObyPGBO
ADD2	GSE68270QNSCbyPNPC+GSE70696QNPbyTAP+GSE99777QSVZbyPSVZ,	GSE93991QGBCbyPGBC+GSE114574QGBObyPGBO
ADHFE1	GSE68270QNSCbyPNPC+GSE70696QNPbyTAP+GSE99777QSVZbyPSVZ,	GSE93991QGBCbyPGBC+GSE114574QGBObyPGBO
ADK	GSE68270QNSCbyPNPC+GSE70696QNPbyTAP+GSE99777QSVZbyPSVZ,	GSE93991QGBCbyPGBC+GSE114574QGBObyPGBO
ADRB2	GSE68270QNSCbyPNPC+GSE70696QNPbyTAP+GSE99777QSVZbyPSVZ,	GSE93991QGBCbyPGBC+GSE114574QGBObyPGBO
AGPAT1	GSE68270QNSCbyPNPC+GSE70696QNPbyTAP+GSE99777QSVZbyPSVZ,	GSE93991QGBCbyPGBC+GSE114574QGBObyPGBO
AGPAT2	GSE68270QNSCbyPNPC+GSE70696QNPbyTAP+GSE99777QSVZbyPSVZ,	GSE93991QGBCbyPGBC+GSE114574QGBObyPGBO
AGT	GSE68270QNSCbyPNPC+GSE70696QNPbyTAP+GSE99777QSVZbyPSVZ,	GSE93991QGBCbyPGBC+GSE114574QGBObyPGBO
AHCY	GSE68270QNSCbyPNPC+GSE70696QNPbyTAP+GSE99777QSVZbyPSVZ,	GSE93991QGBCbyPGBC+GSE114574QGBObyPGBO
AHCYL2	GSE68270QNSCbyPNPC+GSE70696QNPbyTAP+GSE99777QSVZbyPSVZ,	GSE93991QGBCbyPGBC+GSE114574QGBObyPGBO
AIFM1	GSE68270QNSCbyPNPC+GSE70696QNPbyTAP+GSE99777QSVZbyPSVZ,	GSE93991QGBCbyPGBC+GSE114574QGBObyPGBO
AIFM2	GSE68270QNSCbyPNPC+GSE70696QNPbyTAP+GSE99777QSVZbyPSVZ,	GSE93991QGBCbyPGBC+GSE114574QGBObyPGBO
AIP	GSE68270QNSCbyPNPC+GSE70696QNPbyTAP+GSE99777QSVZbyPSVZ,	GSE93991QGBCbyPGBC+GSE114574QGBObyPGBO
AKNA	GSE68270QNSCbyPNPC+GSE70696QNPbyTAP+GSE99777QSVZbyPSVZ,	GSE93991QGBCbyPGBC+GSE114574QGBObyPGBO
AKR1A1	GSE68270QNSCbyPNPC+GSE70696QNPbyTAP+GSE99777QSVZbyPSVZ,	GSE93991QGBCbyPGBC+GSE114574QGBObyPGBO
ALCAM	GSE68270QNSCbyPNPC+GSE70696QNPbyTAP+GSE99777QSVZbyPSVZ,	GSE93991QGBCbyPGBC+GSE114574QGBObyPGBO
ALDH3A1	GSE68270QNSCbyPNPC+GSE70696QNPbyTAP+GSE99777QSVZbyPSVZ,	GSE93991QGBCbyPGBC+GSE114574QGBObyPGBO
ALDH3A2	GSE68270QNSCbyPNPC+GSE70696QNPbyTAP+GSE99777QSVZbyPSVZ,	GSE93991QGBCbyPGBC+GSE114574QGBObyPGBO
ALDH7A1	GSE68270QNSCbyPNPC+GSE70696QNPbyTAP+GSE99777QSVZbyPSVZ,	GSE93991QGBCbyPGBC+GSE114574QGBObyPGBO
ALDOA	GSE68270QNSCbyPNPC+GSE70696QNPbyTAP+GSE99777QSVZbyPSVZ,	GSE93991QGBCbyPGBC+GSE114574QGBObyPGBO
ALKBH5	GSE68270QNSCbyPNPC+GSE70696QNPbyTAP+GSE99777QSVZbyPSVZ,	GSE93991QGBCbyPGBC+GSE114574QGBObyPGBO
ALKBH7	GSE68270QNSCbyPNPC+GSE70696QNPbyTAP+GSE99777QSVZbyPSVZ,	GSE93991QGBCbyPGBC+GSE114574QGBObyPGBO
AMER1	GSE68270QNSCbyPNPC+GSE70696QNPbyTAP+GSE99777QSVZbyPSVZ,	GSE93991QGBCbyPGBC+GSE114574QGBObyPGBO
AMIGO1	GSE68270QNSCbyPNPC+GSE70696QNPbyTAP+GSE99777QSVZbyPSVZ,	GSE93991QGBCbyPGBC+GSE114574QGBObyPGBO
AMMECR1	GSE68270QNSCbyPNPC+GSE70696QNPbyTAP+GSE99777QSVZbyPSVZ,	GSE93991QGBCbyPGBC+GSE114574QGBObyPGBO
ANAPC15	GSE68270QNSCbyPNPC+GSE70696QNPbyTAP+GSE99777QSVZbyPSVZ,	GSE93991QGBCbyPGBC+GSE114574QGBObyPGBO
ANAPC2	GSE68270QNSCbyPNPC+GSE70696QNPbyTAP+GSE99777QSVZbyPSVZ,	GSE93991QGBCbyPGBC+GSE114574QGBObyPGBO
ANKLE1	GSE68270QNSCbyPNPC+GSE70696QNPbyTAP+GSE99777QSVZbyPSVZ,	GSE93991QGBCbyPGBC+GSE114574QGBObyPGBO
ANKRD16	GSE68270QNSCbyPNPC+GSE70696QNPbyTAP+GSE99777QSVZbyPSVZ,	GSE93991QGBCbyPGBC+GSE114574QGBObyPGBO
ANKRD9	GSE68270QNSCbyPNPC+GSE70696QNPbyTAP+GSE99777QSVZbyPSVZ,	GSE93991QGBCbyPGBC+GSE114574QGBObyPGBO
ANKS3	GSE68270QNSCbyPNPC+GSE70696QNPbyTAP+GSE99777QSVZbyPSVZ,	GSE93991QGBCbyPGBC+GSE114574QGBObyPGBO
ANO8	GSE68270QNSCbyPNPC+GSE70696QNPbyTAP+GSE99777QSVZbyPSVZ,	GSE93991QGBCbyPGBC+GSE114574QGBObyPGBO
ANP32A	GSE68270QNSCbyPNPC+GSE70696QNPbyTAP+GSE99777QSVZbyPSVZ,	GSE93991QGBCbyPGBC+GSE114574QGBObyPGBO
ANXA6	GSE68270QNSCbyPNPC+GSE70696QNPbyTAP+GSE99777QSVZbyPSVZ,	GSE93991QGBCbyPGBC+GSE114574QGBObyPGBO
AOC3	GSE68270QNSCbyPNPC+GSE70696QNPbyTAP+GSE99777QSVZbyPSVZ,	GSE93991QGBCbyPGBC+GSE114574QGBObyPGBO
AP1G2	GSE68270QNSCbyPNPC+GSE70696QNPbyTAP+GSE99777QSVZbyPSVZ,	GSE93991QGBCbyPGBC+GSE114574QGBObyPGBO
AP1S2	GSE68270QNSCbyPNPC+GSE70696QNPbyTAP+GSE99777QSVZbyPSVZ,	GSE93991QGBCbyPGBC+GSE114574QGBObyPGBO
AP3M2	GSE68270QNSCbyPNPC+GSE70696QNPbyTAP+GSE99777QSVZbyPSVZ,	GSE93991QGBCbyPGBC+GSE114574QGBObyPGBO
AP4B1	GSE68270QNSCbyPNPC+GSE70696QNPbyTAP+GSE99777QSVZbyPSVZ,	GSE93991QGBCbyPGBC+GSE114574QGBObyPGBO
APBA2	GSE68270QNSCbyPNPC+GSE70696QNPbyTAP+GSE99777QSVZbyPSVZ,	GSE93991QGBCbyPGBC+GSE114574QGBObyPGBO
APBB3	GSE68270QNSCbyPNPC+GSE70696QNPbyTAP+GSE99777QSVZbyPSVZ,	GSE93991QGBCbyPGBC+GSE114574QGBObyPGBO
APC2	GSE68270QNSCbyPNPC+GSE70696QNPbyTAP+GSE99777QSVZbyPSVZ,	GSE93991QGBCbyPGBC+GSE114574QGBObyPGBO
APCDD1	GSE68270QNSCbyPNPC+GSE70696QNPbyTAP+GSE99777QSVZbyPSVZ,	GSE93991QGBCbyPGBC+GSE114574QGBObyPGBO
APLN	GSE68270QNSCbyPNPC+GSE70696QNPbyTAP+GSE99777QSVZbyPSVZ,	GSE93991QGBCbyPGBC+GSE114574QGBObyPGBO
APOBEC3H	GSE68270QNSCbyPNPC+GSE70696QNPbyTAP+GSE99777QSVZbyPSVZ,	GSE93991QGBCbyPGBC+GSE114574QGBObyPGBO
APOD	GSE68270QNSCbyPNPC+GSE70696QNPbyTAP+GSE99777QSVZbyPSVZ,	GSE93991QGBCbyPGBC+GSE114574QGBObyPGBO
APOO	GSE68270QNSCbyPNPC+GSE70696QNPbyTAP+GSE99777QSVZbyPSVZ,	GSE93991QGBCbyPGBC+GSE114574QGBObyPGBO
ARG2	GSE68270QNSCbyPNPC+GSE70696QNPbyTAP+GSE99777QSVZbyPSVZ,	GSE93991QGBCbyPGBC+GSE114574QGBObyPGBO
ARHGAP25	GSE68270QNSCbyPNPC+GSE70696QNPbyTAP+GSE99777QSVZbyPSVZ,	GSE93991QGBCbyPGBC+GSE114574QGBObyPGBO
ARHGAP4	GSE68270QNSCbyPNPC+GSE70696QNPbyTAP+GSE99777QSVZbyPSVZ,	GSE93991QGBCbyPGBC+GSE114574QGBObyPGBO
ARHGAP5	GSE68270QNSCbyPNPC+GSE70696QNPbyTAP+GSE99777QSVZbyPSVZ,	GSE93991QGBCbyPGBC+GSE114574QGBObyPGBO
ARHGDIG	GSE68270QNSCbyPNPC+GSE70696QNPbyTAP+GSE99777QSVZbyPSVZ,	GSE93991QGBCbyPGBC+GSE114574QGBObyPGBO
ARHGEF10L	GSE68270QNSCbyPNPC+GSE70696QNPbyTAP+GSE99777QSVZbyPSVZ,	GSE93991QGBCbyPGBC+GSE114574QGBObyPGBO
ARHGEF25	GSE68270QNSCbyPNPC+GSE70696QNPbyTAP+GSE99777QSVZbyPSVZ,	GSE93991QGBCbyPGBC+GSE114574QGBObyPGBO
ARHGEF39	GSE68270QNSCbyPNPC+GSE70696QNPbyTAP+GSE99777QSVZbyPSVZ,	GSE93991QGBCbyPGBC+GSE114574QGBObyPGBO
ARHGEF4	GSE68270QNSCbyPNPC+GSE70696QNPbyTAP+GSE99777QSVZbyPSVZ,	GSE93991QGBCbyPGBC+GSE114574QGBObyPGBO
ARID3A	GSE68270QNSCbyPNPC+GSE70696QNPbyTAP+GSE99777QSVZbyPSVZ,	GSE93991QGBCbyPGBC+GSE114574QGBObyPGBO
ARID5A	GSE68270QNSCbyPNPC+GSE70696QNPbyTAP+GSE99777QSVZbyPSVZ,	GSE93991QGBCbyPGBC+GSE114574QGBObyPGBO
ARL14EP	GSE68270QNSCbyPNPC+GSE70696QNPbyTAP+GSE99777QSVZbyPSVZ,	GSE93991QGBCbyPGBC+GSE114574QGBObyPGBO
ARL4D	GSE68270QNSCbyPNPC+GSE70696QNPbyTAP+GSE99777QSVZbyPSVZ,	GSE93991QGBCbyPGBC+GSE114574QGBObyPGBO
ARMCX1	GSE68270QNSCbyPNPC+GSE70696QNPbyTAP+GSE99777QSVZbyPSVZ,	GSE93991QGBCbyPGBC+GSE114574QGBObyPGBO
ARNTL	GSE68270QNSCbyPNPC+GSE70696QNPbyTAP+GSE99777QSVZbyPSVZ,	GSE93991QGBCbyPGBC+GSE114574QGBObyPGBO
ARRB2	GSE68270QNSCbyPNPC+GSE70696QNPbyTAP+GSE99777QSVZbyPSVZ,	GSE93991QGBCbyPGBC+GSE114574QGBObyPGBO
ARRDC4	GSE68270QNSCbyPNPC+GSE70696QNPbyTAP+GSE99777QSVZbyPSVZ,	GSE93991QGBCbyPGBC+GSE114574QGBObyPGBO
ARX	GSE68270QNSCbyPNPC+GSE70696QNPbyTAP+GSE99777QSVZbyPSVZ,	GSE93991QGBCbyPGBC+GSE114574QGBObyPGBO
ASAH1	GSE68270QNSCbyPNPC+GSE70696QNPbyTAP+GSE99777QSVZbyPSVZ,	GSE93991QGBCbyPGBC+GSE114574QGBObyPGBO
ASB13	GSE68270QNSCbyPNPC+GSE70696QNPbyTAP+GSE99777QSVZbyPSVZ,	GSE93991QGBCbyPGBC+GSE114574QGBObyPGBO
ASCL1	GSE68270QNSCbyPNPC+GSE70696QNPbyTAP+GSE99777QSVZbyPSVZ,	GSE93991QGBCbyPGBC+GSE114574QGBObyPGBO
ASNA1	GSE68270QNSCbyPNPC+GSE70696QNPbyTAP+GSE99777QSVZbyPSVZ,	GSE93991QGBCbyPGBC+GSE114574QGBObyPGBO
ASPDH	GSE68270QNSCbyPNPC+GSE70696QNPbyTAP+GSE99777QSVZbyPSVZ,	GSE93991QGBCbyPGBC+GSE114574QGBObyPGBO
ASRGL1	GSE68270QNSCbyPNPC+GSE70696QNPbyTAP+GSE99777QSVZbyPSVZ,	GSE93991QGBCbyPGBC+GSE114574QGBObyPGBO
ASS1	GSE68270QNSCbyPNPC+GSE70696QNPbyTAP+GSE99777QSVZbyPSVZ,	GSE93991QGBCbyPGBC+GSE114574QGBObyPGBO
ASTN1	GSE68270QNSCbyPNPC+GSE70696QNPbyTAP+GSE99777QSVZbyPSVZ,	GSE93991QGBCbyPGBC+GSE114574QGBObyPGBO
ATCAY	GSE68270QNSCbyPNPC+GSE70696QNPbyTAP+GSE99777QSVZbyPSVZ,	GSE93991QGBCbyPGBC+GSE114574QGBObyPGBO
ATG14	GSE68270QNSCbyPNPC+GSE70696QNPbyTAP+GSE99777QSVZbyPSVZ,	GSE93991QGBCbyPGBC+GSE114574QGBObyPGBO
ATG2A	GSE68270QNSCbyPNPC+GSE70696QNPbyTAP+GSE99777QSVZbyPSVZ,	GSE93991QGBCbyPGBC+GSE114574QGBObyPGBO
ATG4B	GSE68270QNSCbyPNPC+GSE70696QNPbyTAP+GSE99777QSVZbyPSVZ,	GSE93991QGBCbyPGBC+GSE114574QGBObyPGBO
ATN1	GSE68270QNSCbyPNPC+GSE70696QNPbyTAP+GSE99777QSVZbyPSVZ,	GSE93991QGBCbyPGBC+GSE114574QGBObyPGBO
ATOX1	GSE68270QNSCbyPNPC+GSE70696QNPbyTAP+GSE99777QSVZbyPSVZ,	GSE93991QGBCbyPGBC+GSE114574QGBObyPGBO
ATP11A	GSE68270QNSCbyPNPC+GSE70696QNPbyTAP+GSE99777QSVZbyPSVZ,	GSE93991QGBCbyPGBC+GSE114574QGBObyPGBO
ATP1A1	GSE68270QNSCbyPNPC+GSE70696QNPbyTAP+GSE99777QSVZbyPSVZ,	GSE93991QGBCbyPGBC+GSE114574QGBObyPGBO
ATP1A2	GSE68270QNSCbyPNPC+GSE70696QNPbyTAP+GSE99777QSVZbyPSVZ,	GSE93991QGBCbyPGBC+GSE114574QGBObyPGBO
ATP1B2	GSE68270QNSCbyPNPC+GSE70696QNPbyTAP+GSE99777QSVZbyPSVZ,	GSE93991QGBCbyPGBC+GSE114574QGBObyPGBO
ATP5F1B	GSE68270QNSCbyPNPC+GSE70696QNPbyTAP+GSE99777QSVZbyPSVZ,	GSE93991QGBCbyPGBC+GSE114574QGBObyPGBO
ATP5IF1	GSE68270QNSCbyPNPC+GSE70696QNPbyTAP+GSE99777QSVZbyPSVZ,	GSE93991QGBCbyPGBC+GSE114574QGBObyPGBO
ATP5MD	GSE68270QNSCbyPNPC+GSE70696QNPbyTAP+GSE99777QSVZbyPSVZ,	GSE93991QGBCbyPGBC+GSE114574QGBObyPGBO
ATP6AP1	GSE68270QNSCbyPNPC+GSE70696QNPbyTAP+GSE99777QSVZbyPSVZ,	GSE93991QGBCbyPGBC+GSE114574QGBObyPGBO
ATP6V0A1	GSE68270QNSCbyPNPC+GSE70696QNPbyTAP+GSE99777QSVZbyPSVZ,	GSE93991QGBCbyPGBC+GSE114574QGBObyPGBO
ATXN7L1	GSE68270QNSCbyPNPC+GSE70696QNPbyTAP+GSE99777QSVZbyPSVZ,	GSE93991QGBCbyPGBC+GSE114574QGBObyPGBO
AUH	GSE68270QNSCbyPNPC+GSE70696QNPbyTAP+GSE99777QSVZbyPSVZ,	GSE93991QGBCbyPGBC+GSE114574QGBObyPGBO
AVPI1	GSE68270QNSCbyPNPC+GSE70696QNPbyTAP+GSE99777QSVZbyPSVZ,	GSE93991QGBCbyPGBC+GSE114574QGBObyPGBO
AXIN1	GSE68270QNSCbyPNPC+GSE70696QNPbyTAP+GSE99777QSVZbyPSVZ,	GSE93991QGBCbyPGBC+GSE114574QGBObyPGBO
AXIN2	GSE68270QNSCbyPNPC+GSE70696QNPbyTAP+GSE99777QSVZbyPSVZ,	GSE93991QGBCbyPGBC+GSE114574QGBObyPGBO
B3GALT5	GSE68270QNSCbyPNPC+GSE70696QNPbyTAP+GSE99777QSVZbyPSVZ,	GSE93991QGBCbyPGBC+GSE114574QGBObyPGBO
B3GLCT	GSE68270QNSCbyPNPC+GSE70696QNPbyTAP+GSE99777QSVZbyPSVZ,	GSE93991QGBCbyPGBC+GSE114574QGBObyPGBO
B3GNT4	GSE68270QNSCbyPNPC+GSE70696QNPbyTAP+GSE99777QSVZbyPSVZ,	GSE93991QGBCbyPGBC+GSE114574QGBObyPGBO
B4GALNT4	GSE68270QNSCbyPNPC+GSE70696QNPbyTAP+GSE99777QSVZbyPSVZ,	GSE93991QGBCbyPGBC+GSE114574QGBObyPGBO
BAD	GSE68270QNSCbyPNPC+GSE70696QNPbyTAP+GSE99777QSVZbyPSVZ,	GSE93991QGBCbyPGBC+GSE114574QGBObyPGBO
BAIAP2	GSE68270QNSCbyPNPC+GSE70696QNPbyTAP+GSE99777QSVZbyPSVZ,	GSE93991QGBCbyPGBC+GSE114574QGBObyPGBO
BANF1	GSE68270QNSCbyPNPC+GSE70696QNPbyTAP+GSE99777QSVZbyPSVZ,	GSE93991QGBCbyPGBC+GSE114574QGBObyPGBO
BATF2	GSE68270QNSCbyPNPC+GSE70696QNPbyTAP+GSE99777QSVZbyPSVZ,	GSE93991QGBCbyPGBC+GSE114574QGBObyPGBO
BAX	GSE68270QNSCbyPNPC+GSE70696QNPbyTAP+GSE99777QSVZbyPSVZ,	GSE93991QGBCbyPGBC+GSE114574QGBObyPGBO
BAZ1A	GSE68270QNSCbyPNPC+GSE70696QNPbyTAP+GSE99777QSVZbyPSVZ,	GSE93991QGBCbyPGBC+GSE114574QGBObyPGBO
BBS2	GSE68270QNSCbyPNPC+GSE70696QNPbyTAP+GSE99777QSVZbyPSVZ,	GSE93991QGBCbyPGBC+GSE114574QGBObyPGBO
BCAP31	GSE68270QNSCbyPNPC+GSE70696QNPbyTAP+GSE99777QSVZbyPSVZ,	GSE93991QGBCbyPGBC+GSE114574QGBObyPGBO
BCL6	GSE68270QNSCbyPNPC+GSE70696QNPbyTAP+GSE99777QSVZbyPSVZ,	GSE93991QGBCbyPGBC+GSE114574QGBObyPGBO
BCO2	GSE68270QNSCbyPNPC+GSE70696QNPbyTAP+GSE99777QSVZbyPSVZ,	GSE93991QGBCbyPGBC+GSE114574QGBObyPGBO
BDH1	GSE68270QNSCbyPNPC+GSE70696QNPbyTAP+GSE99777QSVZbyPSVZ,	GSE93991QGBCbyPGBC+GSE114574QGBObyPGBO
BDH2	GSE68270QNSCbyPNPC+GSE70696QNPbyTAP+GSE99777QSVZbyPSVZ,	GSE93991QGBCbyPGBC+GSE114574QGBObyPGBO
BEX2	GSE68270QNSCbyPNPC+GSE70696QNPbyTAP+GSE99777QSVZbyPSVZ,	GSE93991QGBCbyPGBC+GSE114574QGBObyPGBO
BHLHE41	GSE68270QNSCbyPNPC+GSE70696QNPbyTAP+GSE99777QSVZbyPSVZ,	GSE93991QGBCbyPGBC+GSE114574QGBObyPGBO
BIRC5	GSE68270QNSCbyPNPC+GSE70696QNPbyTAP+GSE99777QSVZbyPSVZ,	GSE93991QGBCbyPGBC+GSE114574QGBObyPGBO
BLMH	GSE68270QNSCbyPNPC+GSE70696QNPbyTAP+GSE99777QSVZbyPSVZ,	GSE93991QGBCbyPGBC+GSE114574QGBObyPGBO
BLOC1S4	GSE68270QNSCbyPNPC+GSE70696QNPbyTAP+GSE99777QSVZbyPSVZ,	GSE93991QGBCbyPGBC+GSE114574QGBObyPGBO
BLVRA	GSE68270QNSCbyPNPC+GSE70696QNPbyTAP+GSE99777QSVZbyPSVZ,	GSE93991QGBCbyPGBC+GSE114574QGBObyPGBO
BMP2K	GSE68270QNSCbyPNPC+GSE70696QNPbyTAP+GSE99777QSVZbyPSVZ,	GSE93991QGBCbyPGBC+GSE114574QGBObyPGBO
BMP7	GSE68270QNSCbyPNPC+GSE70696QNPbyTAP+GSE99777QSVZbyPSVZ,	GSE93991QGBCbyPGBC+GSE114574QGBObyPGBO
BNIP1	GSE68270QNSCbyPNPC+GSE70696QNPbyTAP+GSE99777QSVZbyPSVZ,	GSE93991QGBCbyPGBC+GSE114574QGBObyPGBO
BNIP3	GSE68270QNSCbyPNPC+GSE70696QNPbyTAP+GSE99777QSVZbyPSVZ,	GSE93991QGBCbyPGBC+GSE114574QGBObyPGBO
BOC	GSE68270QNSCbyPNPC+GSE70696QNPbyTAP+GSE99777QSVZbyPSVZ,	GSE93991QGBCbyPGBC+GSE114574QGBObyPGBO
BOD1	GSE68270QNSCbyPNPC+GSE70696QNPbyTAP+GSE99777QSVZbyPSVZ,	GSE93991QGBCbyPGBC+GSE114574QGBObyPGBO
BOLA2B	GSE68270QNSCbyPNPC+GSE70696QNPbyTAP+GSE99777QSVZbyPSVZ,	GSE93991QGBCbyPGBC+GSE114574QGBObyPGBO
BOP1	GSE68270QNSCbyPNPC+GSE70696QNPbyTAP+GSE99777QSVZbyPSVZ,	GSE93991QGBCbyPGBC+GSE114574QGBObyPGBO
BORCS6	GSE68270QNSCbyPNPC+GSE70696QNPbyTAP+GSE99777QSVZbyPSVZ,	GSE93991QGBCbyPGBC+GSE114574QGBObyPGBO
BPGM	GSE68270QNSCbyPNPC+GSE70696QNPbyTAP+GSE99777QSVZbyPSVZ,	GSE93991QGBCbyPGBC+GSE114574QGBObyPGBO
BST2	GSE68270QNSCbyPNPC+GSE70696QNPbyTAP+GSE99777QSVZbyPSVZ,	GSE93991QGBCbyPGBC+GSE114574QGBObyPGBO
BTAF1	GSE68270QNSCbyPNPC+GSE70696QNPbyTAP+GSE99777QSVZbyPSVZ,	GSE93991QGBCbyPGBC+GSE114574QGBObyPGBO
BTG1	GSE68270QNSCbyPNPC+GSE70696QNPbyTAP+GSE99777QSVZbyPSVZ,	GSE93991QGBCbyPGBC+GSE114574QGBObyPGBO
BTG2	GSE68270QNSCbyPNPC+GSE70696QNPbyTAP+GSE99777QSVZbyPSVZ,	GSE93991QGBCbyPGBC+GSE114574QGBObyPGBO
BYSL	GSE68270QNSCbyPNPC+GSE70696QNPbyTAP+GSE99777QSVZbyPSVZ,	GSE93991QGBCbyPGBC+GSE114574QGBObyPGBO
C10orf90	GSE68270QNSCbyPNPC+GSE70696QNPbyTAP+GSE99777QSVZbyPSVZ,	GSE93991QGBCbyPGBC+GSE114574QGBObyPGBO
C12orf57	GSE68270QNSCbyPNPC+GSE70696QNPbyTAP+GSE99777QSVZbyPSVZ,	GSE93991QGBCbyPGBC+GSE114574QGBObyPGBO
C12orf66	GSE68270QNSCbyPNPC+GSE70696QNPbyTAP+GSE99777QSVZbyPSVZ,	GSE93991QGBCbyPGBC+GSE114574QGBObyPGBO
C15orf39	GSE68270QNSCbyPNPC+GSE70696QNPbyTAP+GSE99777QSVZbyPSVZ,	GSE93991QGBCbyPGBC+GSE114574QGBObyPGBO
C17orf58	GSE68270QNSCbyPNPC+GSE70696QNPbyTAP+GSE99777QSVZbyPSVZ,	GSE93991QGBCbyPGBC+GSE114574QGBObyPGBO
C17orf97	GSE68270QNSCbyPNPC+GSE70696QNPbyTAP+GSE99777QSVZbyPSVZ,	GSE93991QGBCbyPGBC+GSE114574QGBObyPGBO
C18orf32	GSE68270QNSCbyPNPC+GSE70696QNPbyTAP+GSE99777QSVZbyPSVZ,	GSE93991QGBCbyPGBC+GSE114574QGBObyPGBO
C19orf25	GSE68270QNSCbyPNPC+GSE70696QNPbyTAP+GSE99777QSVZbyPSVZ,	GSE93991QGBCbyPGBC+GSE114574QGBObyPGBO
C19orf67	GSE68270QNSCbyPNPC+GSE70696QNPbyTAP+GSE99777QSVZbyPSVZ,	GSE93991QGBCbyPGBC+GSE114574QGBObyPGBO
C1GALT1C1	GSE68270QNSCbyPNPC+GSE70696QNPbyTAP+GSE99777QSVZbyPSVZ,	GSE93991QGBCbyPGBC+GSE114574QGBObyPGBO
C1orf162	GSE68270QNSCbyPNPC+GSE70696QNPbyTAP+GSE99777QSVZbyPSVZ,	GSE93991QGBCbyPGBC+GSE114574QGBObyPGBO
C1orf52	GSE68270QNSCbyPNPC+GSE70696QNPbyTAP+GSE99777QSVZbyPSVZ,	GSE93991QGBCbyPGBC+GSE114574QGBObyPGBO
C1QBP	GSE68270QNSCbyPNPC+GSE70696QNPbyTAP+GSE99777QSVZbyPSVZ,	GSE93991QGBCbyPGBC+GSE114574QGBObyPGBO
C1QTNF6	GSE68270QNSCbyPNPC+GSE70696QNPbyTAP+GSE99777QSVZbyPSVZ,	GSE93991QGBCbyPGBC+GSE114574QGBObyPGBO
C20orf27	GSE68270QNSCbyPNPC+GSE70696QNPbyTAP+GSE99777QSVZbyPSVZ,	GSE93991QGBCbyPGBC+GSE114574QGBObyPGBO
C2CD2L	GSE68270QNSCbyPNPC+GSE70696QNPbyTAP+GSE99777QSVZbyPSVZ,	GSE93991QGBCbyPGBC+GSE114574QGBObyPGBO
C4A	GSE68270QNSCbyPNPC+GSE70696QNPbyTAP+GSE99777QSVZbyPSVZ,	GSE93991QGBCbyPGBC+GSE114574QGBObyPGBO
C4orf47	GSE68270QNSCbyPNPC+GSE70696QNPbyTAP+GSE99777QSVZbyPSVZ,	GSE93991QGBCbyPGBC+GSE114574QGBObyPGBO
C5AR1	GSE68270QNSCbyPNPC+GSE70696QNPbyTAP+GSE99777QSVZbyPSVZ,	GSE93991QGBCbyPGBC+GSE114574QGBObyPGBO
C5AR2	GSE68270QNSCbyPNPC+GSE70696QNPbyTAP+GSE99777QSVZbyPSVZ,	GSE93991QGBCbyPGBC+GSE114574QGBObyPGBO
C6orf118	GSE68270QNSCbyPNPC+GSE70696QNPbyTAP+GSE99777QSVZbyPSVZ,	GSE93991QGBCbyPGBC+GSE114574QGBObyPGBO
C7orf31	GSE68270QNSCbyPNPC+GSE70696QNPbyTAP+GSE99777QSVZbyPSVZ,	GSE93991QGBCbyPGBC+GSE114574QGBObyPGBO
C7orf50	GSE68270QNSCbyPNPC+GSE70696QNPbyTAP+GSE99777QSVZbyPSVZ,	GSE93991QGBCbyPGBC+GSE114574QGBObyPGBO
C7orf57	GSE68270QNSCbyPNPC+GSE70696QNPbyTAP+GSE99777QSVZbyPSVZ,	GSE93991QGBCbyPGBC+GSE114574QGBObyPGBO
C9orf116	GSE68270QNSCbyPNPC+GSE70696QNPbyTAP+GSE99777QSVZbyPSVZ,	GSE93991QGBCbyPGBC+GSE114574QGBObyPGBO
CA4	GSE68270QNSCbyPNPC+GSE70696QNPbyTAP+GSE99777QSVZbyPSVZ,	GSE93991QGBCbyPGBC+GSE114574QGBObyPGBO
CA9	GSE68270QNSCbyPNPC+GSE70696QNPbyTAP+GSE99777QSVZbyPSVZ,	GSE93991QGBCbyPGBC+GSE114574QGBObyPGBO
CAB39L	GSE68270QNSCbyPNPC+GSE70696QNPbyTAP+GSE99777QSVZbyPSVZ,	GSE93991QGBCbyPGBC+GSE114574QGBObyPGBO
CABIN1	GSE68270QNSCbyPNPC+GSE70696QNPbyTAP+GSE99777QSVZbyPSVZ,	GSE93991QGBCbyPGBC+GSE114574QGBObyPGBO
CACNB1	GSE68270QNSCbyPNPC+GSE70696QNPbyTAP+GSE99777QSVZbyPSVZ,	GSE93991QGBCbyPGBC+GSE114574QGBObyPGBO
CACNG4	GSE68270QNSCbyPNPC+GSE70696QNPbyTAP+GSE99777QSVZbyPSVZ,	GSE93991QGBCbyPGBC+GSE114574QGBObyPGBO
CACTIN	GSE68270QNSCbyPNPC+GSE70696QNPbyTAP+GSE99777QSVZbyPSVZ,	GSE93991QGBCbyPGBC+GSE114574QGBObyPGBO
CALCOCO1	GSE68270QNSCbyPNPC+GSE70696QNPbyTAP+GSE99777QSVZbyPSVZ,	GSE93991QGBCbyPGBC+GSE114574QGBObyPGBO
CALHM2	GSE68270QNSCbyPNPC+GSE70696QNPbyTAP+GSE99777QSVZbyPSVZ,	GSE93991QGBCbyPGBC+GSE114574QGBObyPGBO
CAMK2A	GSE68270QNSCbyPNPC+GSE70696QNPbyTAP+GSE99777QSVZbyPSVZ,	GSE93991QGBCbyPGBC+GSE114574QGBObyPGBO
CAMK2B	GSE68270QNSCbyPNPC+GSE70696QNPbyTAP+GSE99777QSVZbyPSVZ,	GSE93991QGBCbyPGBC+GSE114574QGBObyPGBO
CAMK2N1	GSE68270QNSCbyPNPC+GSE70696QNPbyTAP+GSE99777QSVZbyPSVZ,	GSE93991QGBCbyPGBC+GSE114574QGBObyPGBO
CAMKK1	GSE68270QNSCbyPNPC+GSE70696QNPbyTAP+GSE99777QSVZbyPSVZ,	GSE93991QGBCbyPGBC+GSE114574QGBObyPGBO
CAMKK2	GSE68270QNSCbyPNPC+GSE70696QNPbyTAP+GSE99777QSVZbyPSVZ,	GSE93991QGBCbyPGBC+GSE114574QGBObyPGBO
CAMKV	GSE68270QNSCbyPNPC+GSE70696QNPbyTAP+GSE99777QSVZbyPSVZ,	GSE93991QGBCbyPGBC+GSE114574QGBObyPGBO
CAMLG	GSE68270QNSCbyPNPC+GSE70696QNPbyTAP+GSE99777QSVZbyPSVZ,	GSE93991QGBCbyPGBC+GSE114574QGBObyPGBO
CAPRIN2	GSE68270QNSCbyPNPC+GSE70696QNPbyTAP+GSE99777QSVZbyPSVZ,	GSE93991QGBCbyPGBC+GSE114574QGBObyPGBO
CARNS1	GSE68270QNSCbyPNPC+GSE70696QNPbyTAP+GSE99777QSVZbyPSVZ,	GSE93991QGBCbyPGBC+GSE114574QGBObyPGBO
CASKIN1	GSE68270QNSCbyPNPC+GSE70696QNPbyTAP+GSE99777QSVZbyPSVZ,	GSE93991QGBCbyPGBC+GSE114574QGBObyPGBO
CBX7	GSE68270QNSCbyPNPC+GSE70696QNPbyTAP+GSE99777QSVZbyPSVZ,	GSE93991QGBCbyPGBC+GSE114574QGBObyPGBO
CCDC136	GSE68270QNSCbyPNPC+GSE70696QNPbyTAP+GSE99777QSVZbyPSVZ,	GSE93991QGBCbyPGBC+GSE114574QGBObyPGBO
CCDC167	GSE68270QNSCbyPNPC+GSE70696QNPbyTAP+GSE99777QSVZbyPSVZ,	GSE93991QGBCbyPGBC+GSE114574QGBObyPGBO
CCDC17	GSE68270QNSCbyPNPC+GSE70696QNPbyTAP+GSE99777QSVZbyPSVZ,	GSE93991QGBCbyPGBC+GSE114574QGBObyPGBO
CCDC25	GSE68270QNSCbyPNPC+GSE70696QNPbyTAP+GSE99777QSVZbyPSVZ,	GSE93991QGBCbyPGBC+GSE114574QGBObyPGBO
CCDC28B	GSE68270QNSCbyPNPC+GSE70696QNPbyTAP+GSE99777QSVZbyPSVZ,	GSE93991QGBCbyPGBC+GSE114574QGBObyPGBO
CCDC32	GSE68270QNSCbyPNPC+GSE70696QNPbyTAP+GSE99777QSVZbyPSVZ,	GSE93991QGBCbyPGBC+GSE114574QGBObyPGBO
CCDC34	GSE68270QNSCbyPNPC+GSE70696QNPbyTAP+GSE99777QSVZbyPSVZ,	GSE93991QGBCbyPGBC+GSE114574QGBObyPGBO
CCDC62	GSE68270QNSCbyPNPC+GSE70696QNPbyTAP+GSE99777QSVZbyPSVZ,	GSE93991QGBCbyPGBC+GSE114574QGBObyPGBO
CCDC80	GSE68270QNSCbyPNPC+GSE70696QNPbyTAP+GSE99777QSVZbyPSVZ,	GSE93991QGBCbyPGBC+GSE114574QGBObyPGBO
CCDC85B	GSE68270QNSCbyPNPC+GSE70696QNPbyTAP+GSE99777QSVZbyPSVZ,	GSE93991QGBCbyPGBC+GSE114574QGBObyPGBO
CCDC88A	GSE68270QNSCbyPNPC+GSE70696QNPbyTAP+GSE99777QSVZbyPSVZ,	GSE93991QGBCbyPGBC+GSE114574QGBObyPGBO
CCDC88C	GSE68270QNSCbyPNPC+GSE70696QNPbyTAP+GSE99777QSVZbyPSVZ,	GSE93991QGBCbyPGBC+GSE114574QGBObyPGBO
CCDC93	GSE68270QNSCbyPNPC+GSE70696QNPbyTAP+GSE99777QSVZbyPSVZ,	GSE93991QGBCbyPGBC+GSE114574QGBObyPGBO
CCNB1	GSE68270QNSCbyPNPC+GSE70696QNPbyTAP+GSE99777QSVZbyPSVZ,	GSE93991QGBCbyPGBC+GSE114574QGBObyPGBO
CCNB2	GSE68270QNSCbyPNPC+GSE70696QNPbyTAP+GSE99777QSVZbyPSVZ,	GSE93991QGBCbyPGBC+GSE114574QGBObyPGBO
CCND2	GSE68270QNSCbyPNPC+GSE70696QNPbyTAP+GSE99777QSVZbyPSVZ,	GSE93991QGBCbyPGBC+GSE114574QGBObyPGBO
CCNE1	GSE68270QNSCbyPNPC+GSE70696QNPbyTAP+GSE99777QSVZbyPSVZ,	GSE93991QGBCbyPGBC+GSE114574QGBObyPGBO
CCNG1	GSE68270QNSCbyPNPC+GSE70696QNPbyTAP+GSE99777QSVZbyPSVZ,	GSE93991QGBCbyPGBC+GSE114574QGBObyPGBO
CCNJL	GSE68270QNSCbyPNPC+GSE70696QNPbyTAP+GSE99777QSVZbyPSVZ,	GSE93991QGBCbyPGBC+GSE114574QGBObyPGBO
CCNO	GSE68270QNSCbyPNPC+GSE70696QNPbyTAP+GSE99777QSVZbyPSVZ,	GSE93991QGBCbyPGBC+GSE114574QGBObyPGBO
CCT8	GSE68270QNSCbyPNPC+GSE70696QNPbyTAP+GSE99777QSVZbyPSVZ,	GSE93991QGBCbyPGBC+GSE114574QGBObyPGBO
CD22	GSE68270QNSCbyPNPC+GSE70696QNPbyTAP+GSE99777QSVZbyPSVZ,	GSE93991QGBCbyPGBC+GSE114574QGBObyPGBO
CD320	GSE68270QNSCbyPNPC+GSE70696QNPbyTAP+GSE99777QSVZbyPSVZ,	GSE93991QGBCbyPGBC+GSE114574QGBObyPGBO
CD72	GSE68270QNSCbyPNPC+GSE70696QNPbyTAP+GSE99777QSVZbyPSVZ,	GSE93991QGBCbyPGBC+GSE114574QGBObyPGBO
CD79A	GSE68270QNSCbyPNPC+GSE70696QNPbyTAP+GSE99777QSVZbyPSVZ,	GSE93991QGBCbyPGBC+GSE114574QGBObyPGBO
CD99L2	GSE68270QNSCbyPNPC+GSE70696QNPbyTAP+GSE99777QSVZbyPSVZ,	GSE93991QGBCbyPGBC+GSE114574QGBObyPGBO
CDC20	GSE68270QNSCbyPNPC+GSE70696QNPbyTAP+GSE99777QSVZbyPSVZ,	GSE93991QGBCbyPGBC+GSE114574QGBObyPGBO
CDC25C	GSE68270QNSCbyPNPC+GSE70696QNPbyTAP+GSE99777QSVZbyPSVZ,	GSE93991QGBCbyPGBC+GSE114574QGBObyPGBO
CDC34	GSE68270QNSCbyPNPC+GSE70696QNPbyTAP+GSE99777QSVZbyPSVZ,	GSE93991QGBCbyPGBC+GSE114574QGBObyPGBO
CDIP1	GSE68270QNSCbyPNPC+GSE70696QNPbyTAP+GSE99777QSVZbyPSVZ,	GSE93991QGBCbyPGBC+GSE114574QGBObyPGBO
CDK18	GSE68270QNSCbyPNPC+GSE70696QNPbyTAP+GSE99777QSVZbyPSVZ,	GSE93991QGBCbyPGBC+GSE114574QGBObyPGBO
CDK5	GSE68270QNSCbyPNPC+GSE70696QNPbyTAP+GSE99777QSVZbyPSVZ,	GSE93991QGBCbyPGBC+GSE114574QGBObyPGBO
CDK5R1	GSE68270QNSCbyPNPC+GSE70696QNPbyTAP+GSE99777QSVZbyPSVZ,	GSE93991QGBCbyPGBC+GSE114574QGBObyPGBO
CDK5RAP2	GSE68270QNSCbyPNPC+GSE70696QNPbyTAP+GSE99777QSVZbyPSVZ,	GSE93991QGBCbyPGBC+GSE114574QGBObyPGBO
CDKN1A	GSE68270QNSCbyPNPC+GSE70696QNPbyTAP+GSE99777QSVZbyPSVZ,	GSE93991QGBCbyPGBC+GSE114574QGBObyPGBO
CDKN1C	GSE68270QNSCbyPNPC+GSE70696QNPbyTAP+GSE99777QSVZbyPSVZ,	GSE93991QGBCbyPGBC+GSE114574QGBObyPGBO
CDKN2AIPNL	GSE68270QNSCbyPNPC+GSE70696QNPbyTAP+GSE99777QSVZbyPSVZ,	GSE93991QGBCbyPGBC+GSE114574QGBObyPGBO
CEBPD	GSE68270QNSCbyPNPC+GSE70696QNPbyTAP+GSE99777QSVZbyPSVZ,	GSE93991QGBCbyPGBC+GSE114574QGBObyPGBO
CEBPG	GSE68270QNSCbyPNPC+GSE70696QNPbyTAP+GSE99777QSVZbyPSVZ,	GSE93991QGBCbyPGBC+GSE114574QGBObyPGBO
CENPE	GSE68270QNSCbyPNPC+GSE70696QNPbyTAP+GSE99777QSVZbyPSVZ,	GSE93991QGBCbyPGBC+GSE114574QGBObyPGBO
CEP290	GSE68270QNSCbyPNPC+GSE70696QNPbyTAP+GSE99777QSVZbyPSVZ,	GSE93991QGBCbyPGBC+GSE114574QGBObyPGBO
CEP95	GSE68270QNSCbyPNPC+GSE70696QNPbyTAP+GSE99777QSVZbyPSVZ,	GSE93991QGBCbyPGBC+GSE114574QGBObyPGBO
CEPT1	GSE68270QNSCbyPNPC+GSE70696QNPbyTAP+GSE99777QSVZbyPSVZ,	GSE93991QGBCbyPGBC+GSE114574QGBObyPGBO
CERS4	GSE68270QNSCbyPNPC+GSE70696QNPbyTAP+GSE99777QSVZbyPSVZ,	GSE93991QGBCbyPGBC+GSE114574QGBObyPGBO
CHAC1	GSE68270QNSCbyPNPC+GSE70696QNPbyTAP+GSE99777QSVZbyPSVZ,	GSE93991QGBCbyPGBC+GSE114574QGBObyPGBO
CHADL	GSE68270QNSCbyPNPC+GSE70696QNPbyTAP+GSE99777QSVZbyPSVZ,	GSE93991QGBCbyPGBC+GSE114574QGBObyPGBO
CHCHD10	GSE68270QNSCbyPNPC+GSE70696QNPbyTAP+GSE99777QSVZbyPSVZ,	GSE93991QGBCbyPGBC+GSE114574QGBObyPGBO
CHCHD5	GSE68270QNSCbyPNPC+GSE70696QNPbyTAP+GSE99777QSVZbyPSVZ,	GSE93991QGBCbyPGBC+GSE114574QGBObyPGBO
CHD2	GSE68270QNSCbyPNPC+GSE70696QNPbyTAP+GSE99777QSVZbyPSVZ,	GSE93991QGBCbyPGBC+GSE114574QGBObyPGBO
CHGB	GSE68270QNSCbyPNPC+GSE70696QNPbyTAP+GSE99777QSVZbyPSVZ,	GSE93991QGBCbyPGBC+GSE114574QGBObyPGBO
CHI3L1	GSE68270QNSCbyPNPC+GSE70696QNPbyTAP+GSE99777QSVZbyPSVZ,	GSE93991QGBCbyPGBC+GSE114574QGBObyPGBO
CHIC1	GSE68270QNSCbyPNPC+GSE70696QNPbyTAP+GSE99777QSVZbyPSVZ,	GSE93991QGBCbyPGBC+GSE114574QGBObyPGBO
CHKA	GSE68270QNSCbyPNPC+GSE70696QNPbyTAP+GSE99777QSVZbyPSVZ,	GSE93991QGBCbyPGBC+GSE114574QGBObyPGBO
CHRM4	GSE68270QNSCbyPNPC+GSE70696QNPbyTAP+GSE99777QSVZbyPSVZ,	GSE93991QGBCbyPGBC+GSE114574QGBObyPGBO
CIAPIN1	GSE68270QNSCbyPNPC+GSE70696QNPbyTAP+GSE99777QSVZbyPSVZ,	GSE93991QGBCbyPGBC+GSE114574QGBObyPGBO
CIART	GSE68270QNSCbyPNPC+GSE70696QNPbyTAP+GSE99777QSVZbyPSVZ,	GSE93991QGBCbyPGBC+GSE114574QGBObyPGBO
CIB1	GSE68270QNSCbyPNPC+GSE70696QNPbyTAP+GSE99777QSVZbyPSVZ,	GSE93991QGBCbyPGBC+GSE114574QGBObyPGBO
CIB2	GSE68270QNSCbyPNPC+GSE70696QNPbyTAP+GSE99777QSVZbyPSVZ,	GSE93991QGBCbyPGBC+GSE114574QGBObyPGBO
CIC	GSE68270QNSCbyPNPC+GSE70696QNPbyTAP+GSE99777QSVZbyPSVZ,	GSE93991QGBCbyPGBC+GSE114574QGBObyPGBO
CISH	GSE68270QNSCbyPNPC+GSE70696QNPbyTAP+GSE99777QSVZbyPSVZ,	GSE93991QGBCbyPGBC+GSE114574QGBObyPGBO
CKB	GSE68270QNSCbyPNPC+GSE70696QNPbyTAP+GSE99777QSVZbyPSVZ,	GSE93991QGBCbyPGBC+GSE114574QGBObyPGBO
CKS2	GSE68270QNSCbyPNPC+GSE70696QNPbyTAP+GSE99777QSVZbyPSVZ,	GSE93991QGBCbyPGBC+GSE114574QGBObyPGBO
CLEC11A	GSE68270QNSCbyPNPC+GSE70696QNPbyTAP+GSE99777QSVZbyPSVZ,	GSE93991QGBCbyPGBC+GSE114574QGBObyPGBO
CLIC5	GSE68270QNSCbyPNPC+GSE70696QNPbyTAP+GSE99777QSVZbyPSVZ,	GSE93991QGBCbyPGBC+GSE114574QGBObyPGBO
CLIP2	GSE68270QNSCbyPNPC+GSE70696QNPbyTAP+GSE99777QSVZbyPSVZ,	GSE93991QGBCbyPGBC+GSE114574QGBObyPGBO
CLMN	GSE68270QNSCbyPNPC+GSE70696QNPbyTAP+GSE99777QSVZbyPSVZ,	GSE93991QGBCbyPGBC+GSE114574QGBObyPGBO
CLNS1A	GSE68270QNSCbyPNPC+GSE70696QNPbyTAP+GSE99777QSVZbyPSVZ,	GSE93991QGBCbyPGBC+GSE114574QGBObyPGBO
CLPP	GSE68270QNSCbyPNPC+GSE70696QNPbyTAP+GSE99777QSVZbyPSVZ,	GSE93991QGBCbyPGBC+GSE114574QGBObyPGBO
CLTA	GSE68270QNSCbyPNPC+GSE70696QNPbyTAP+GSE99777QSVZbyPSVZ,	GSE93991QGBCbyPGBC+GSE114574QGBObyPGBO
CLU	GSE68270QNSCbyPNPC+GSE70696QNPbyTAP+GSE99777QSVZbyPSVZ,	GSE93991QGBCbyPGBC+GSE114574QGBObyPGBO
CLUH	GSE68270QNSCbyPNPC+GSE70696QNPbyTAP+GSE99777QSVZbyPSVZ,	GSE93991QGBCbyPGBC+GSE114574QGBObyPGBO
CMBL	GSE68270QNSCbyPNPC+GSE70696QNPbyTAP+GSE99777QSVZbyPSVZ,	GSE93991QGBCbyPGBC+GSE114574QGBObyPGBO
CMC2	GSE68270QNSCbyPNPC+GSE70696QNPbyTAP+GSE99777QSVZbyPSVZ,	GSE93991QGBCbyPGBC+GSE114574QGBObyPGBO
CMKLR1	GSE68270QNSCbyPNPC+GSE70696QNPbyTAP+GSE99777QSVZbyPSVZ,	GSE93991QGBCbyPGBC+GSE114574QGBObyPGBO
CMPK2	GSE68270QNSCbyPNPC+GSE70696QNPbyTAP+GSE99777QSVZbyPSVZ,	GSE93991QGBCbyPGBC+GSE114574QGBObyPGBO
CNOT6	GSE68270QNSCbyPNPC+GSE70696QNPbyTAP+GSE99777QSVZbyPSVZ,	GSE93991QGBCbyPGBC+GSE114574QGBObyPGBO
CNOT8	GSE68270QNSCbyPNPC+GSE70696QNPbyTAP+GSE99777QSVZbyPSVZ,	GSE93991QGBCbyPGBC+GSE114574QGBObyPGBO
CNTD1	GSE68270QNSCbyPNPC+GSE70696QNPbyTAP+GSE99777QSVZbyPSVZ,	GSE93991QGBCbyPGBC+GSE114574QGBObyPGBO
CNTNAP1	GSE68270QNSCbyPNPC+GSE70696QNPbyTAP+GSE99777QSVZbyPSVZ,	GSE93991QGBCbyPGBC+GSE114574QGBObyPGBO
COBL	GSE68270QNSCbyPNPC+GSE70696QNPbyTAP+GSE99777QSVZbyPSVZ,	GSE93991QGBCbyPGBC+GSE114574QGBObyPGBO
COBLL1	GSE68270QNSCbyPNPC+GSE70696QNPbyTAP+GSE99777QSVZbyPSVZ,	GSE93991QGBCbyPGBC+GSE114574QGBObyPGBO
COG5	GSE68270QNSCbyPNPC+GSE70696QNPbyTAP+GSE99777QSVZbyPSVZ,	GSE93991QGBCbyPGBC+GSE114574QGBObyPGBO
COL11A2	GSE68270QNSCbyPNPC+GSE70696QNPbyTAP+GSE99777QSVZbyPSVZ,	GSE93991QGBCbyPGBC+GSE114574QGBObyPGBO
COL1A2	GSE68270QNSCbyPNPC+GSE70696QNPbyTAP+GSE99777QSVZbyPSVZ,	GSE93991QGBCbyPGBC+GSE114574QGBObyPGBO
COLGALT2	GSE68270QNSCbyPNPC+GSE70696QNPbyTAP+GSE99777QSVZbyPSVZ,	GSE93991QGBCbyPGBC+GSE114574QGBObyPGBO
COQ3	GSE68270QNSCbyPNPC+GSE70696QNPbyTAP+GSE99777QSVZbyPSVZ,	GSE93991QGBCbyPGBC+GSE114574QGBObyPGBO
COX19	GSE68270QNSCbyPNPC+GSE70696QNPbyTAP+GSE99777QSVZbyPSVZ,	GSE93991QGBCbyPGBC+GSE114574QGBObyPGBO
COX4I1	GSE68270QNSCbyPNPC+GSE70696QNPbyTAP+GSE99777QSVZbyPSVZ,	GSE93991QGBCbyPGBC+GSE114574QGBObyPGBO
COX5B	GSE68270QNSCbyPNPC+GSE70696QNPbyTAP+GSE99777QSVZbyPSVZ,	GSE93991QGBCbyPGBC+GSE114574QGBObyPGBO
COX6B1	GSE68270QNSCbyPNPC+GSE70696QNPbyTAP+GSE99777QSVZbyPSVZ,	GSE93991QGBCbyPGBC+GSE114574QGBObyPGBO
COX6B2	GSE68270QNSCbyPNPC+GSE70696QNPbyTAP+GSE99777QSVZbyPSVZ,	GSE93991QGBCbyPGBC+GSE114574QGBObyPGBO
CPE	GSE68270QNSCbyPNPC+GSE70696QNPbyTAP+GSE99777QSVZbyPSVZ,	GSE93991QGBCbyPGBC+GSE114574QGBObyPGBO
CPNE5	GSE68270QNSCbyPNPC+GSE70696QNPbyTAP+GSE99777QSVZbyPSVZ,	GSE93991QGBCbyPGBC+GSE114574QGBObyPGBO
CREBRF	GSE68270QNSCbyPNPC+GSE70696QNPbyTAP+GSE99777QSVZbyPSVZ,	GSE93991QGBCbyPGBC+GSE114574QGBObyPGBO
CREG2	GSE68270QNSCbyPNPC+GSE70696QNPbyTAP+GSE99777QSVZbyPSVZ,	GSE93991QGBCbyPGBC+GSE114574QGBObyPGBO
CRYAB	GSE68270QNSCbyPNPC+GSE70696QNPbyTAP+GSE99777QSVZbyPSVZ,	GSE93991QGBCbyPGBC+GSE114574QGBObyPGBO
CRYL1	GSE68270QNSCbyPNPC+GSE70696QNPbyTAP+GSE99777QSVZbyPSVZ,	GSE93991QGBCbyPGBC+GSE114574QGBObyPGBO
CRYM	GSE68270QNSCbyPNPC+GSE70696QNPbyTAP+GSE99777QSVZbyPSVZ,	GSE93991QGBCbyPGBC+GSE114574QGBObyPGBO
CS	GSE68270QNSCbyPNPC+GSE70696QNPbyTAP+GSE99777QSVZbyPSVZ,	GSE93991QGBCbyPGBC+GSE114574QGBObyPGBO
CSF1R	GSE68270QNSCbyPNPC+GSE70696QNPbyTAP+GSE99777QSVZbyPSVZ,	GSE93991QGBCbyPGBC+GSE114574QGBObyPGBO
CSK	GSE68270QNSCbyPNPC+GSE70696QNPbyTAP+GSE99777QSVZbyPSVZ,	GSE93991QGBCbyPGBC+GSE114574QGBObyPGBO
CTC1	GSE68270QNSCbyPNPC+GSE70696QNPbyTAP+GSE99777QSVZbyPSVZ,	GSE93991QGBCbyPGBC+GSE114574QGBObyPGBO
CTDNEP1	GSE68270QNSCbyPNPC+GSE70696QNPbyTAP+GSE99777QSVZbyPSVZ,	GSE93991QGBCbyPGBC+GSE114574QGBObyPGBO
CTDP1	GSE68270QNSCbyPNPC+GSE70696QNPbyTAP+GSE99777QSVZbyPSVZ,	GSE93991QGBCbyPGBC+GSE114574QGBObyPGBO
CTNNBL1	GSE68270QNSCbyPNPC+GSE70696QNPbyTAP+GSE99777QSVZbyPSVZ,	GSE93991QGBCbyPGBC+GSE114574QGBObyPGBO
CTSF	GSE68270QNSCbyPNPC+GSE70696QNPbyTAP+GSE99777QSVZbyPSVZ,	GSE93991QGBCbyPGBC+GSE114574QGBObyPGBO
CTSS	GSE68270QNSCbyPNPC+GSE70696QNPbyTAP+GSE99777QSVZbyPSVZ,	GSE93991QGBCbyPGBC+GSE114574QGBObyPGBO
CTSW	GSE68270QNSCbyPNPC+GSE70696QNPbyTAP+GSE99777QSVZbyPSVZ,	GSE93991QGBCbyPGBC+GSE114574QGBObyPGBO
CTSZ	GSE68270QNSCbyPNPC+GSE70696QNPbyTAP+GSE99777QSVZbyPSVZ,	GSE93991QGBCbyPGBC+GSE114574QGBObyPGBO
CTTNBP2	GSE68270QNSCbyPNPC+GSE70696QNPbyTAP+GSE99777QSVZbyPSVZ,	GSE93991QGBCbyPGBC+GSE114574QGBObyPGBO
CTXN1	GSE68270QNSCbyPNPC+GSE70696QNPbyTAP+GSE99777QSVZbyPSVZ,	GSE93991QGBCbyPGBC+GSE114574QGBObyPGBO
CUEDC2	GSE68270QNSCbyPNPC+GSE70696QNPbyTAP+GSE99777QSVZbyPSVZ,	GSE93991QGBCbyPGBC+GSE114574QGBObyPGBO
CXCR4	GSE68270QNSCbyPNPC+GSE70696QNPbyTAP+GSE99777QSVZbyPSVZ,	GSE93991QGBCbyPGBC+GSE114574QGBObyPGBO
CYB5A	GSE68270QNSCbyPNPC+GSE70696QNPbyTAP+GSE99777QSVZbyPSVZ,	GSE93991QGBCbyPGBC+GSE114574QGBObyPGBO
CYB5R1	GSE68270QNSCbyPNPC+GSE70696QNPbyTAP+GSE99777QSVZbyPSVZ,	GSE93991QGBCbyPGBC+GSE114574QGBObyPGBO
CYC1	GSE68270QNSCbyPNPC+GSE70696QNPbyTAP+GSE99777QSVZbyPSVZ,	GSE93991QGBCbyPGBC+GSE114574QGBObyPGBO
CYFIP2	GSE68270QNSCbyPNPC+GSE70696QNPbyTAP+GSE99777QSVZbyPSVZ,	GSE93991QGBCbyPGBC+GSE114574QGBObyPGBO
CYP4V2	GSE68270QNSCbyPNPC+GSE70696QNPbyTAP+GSE99777QSVZbyPSVZ,	GSE93991QGBCbyPGBC+GSE114574QGBObyPGBO
CYSTM1	GSE68270QNSCbyPNPC+GSE70696QNPbyTAP+GSE99777QSVZbyPSVZ,	GSE93991QGBCbyPGBC+GSE114574QGBObyPGBO
CYTH1	GSE68270QNSCbyPNPC+GSE70696QNPbyTAP+GSE99777QSVZbyPSVZ,	GSE93991QGBCbyPGBC+GSE114574QGBObyPGBO
DAAM1	GSE68270QNSCbyPNPC+GSE70696QNPbyTAP+GSE99777QSVZbyPSVZ,	GSE93991QGBCbyPGBC+GSE114574QGBObyPGBO
DBI	GSE68270QNSCbyPNPC+GSE70696QNPbyTAP+GSE99777QSVZbyPSVZ,	GSE93991QGBCbyPGBC+GSE114574QGBObyPGBO
DBN1	GSE68270QNSCbyPNPC+GSE70696QNPbyTAP+GSE99777QSVZbyPSVZ,	GSE93991QGBCbyPGBC+GSE114574QGBObyPGBO
DBP	GSE68270QNSCbyPNPC+GSE70696QNPbyTAP+GSE99777QSVZbyPSVZ,	GSE93991QGBCbyPGBC+GSE114574QGBObyPGBO
DDAH2	GSE68270QNSCbyPNPC+GSE70696QNPbyTAP+GSE99777QSVZbyPSVZ,	GSE93991QGBCbyPGBC+GSE114574QGBObyPGBO
DDB2	GSE68270QNSCbyPNPC+GSE70696QNPbyTAP+GSE99777QSVZbyPSVZ,	GSE93991QGBCbyPGBC+GSE114574QGBObyPGBO
DDRGK1	GSE68270QNSCbyPNPC+GSE70696QNPbyTAP+GSE99777QSVZbyPSVZ,	GSE93991QGBCbyPGBC+GSE114574QGBObyPGBO
DDT	GSE68270QNSCbyPNPC+GSE70696QNPbyTAP+GSE99777QSVZbyPSVZ,	GSE93991QGBCbyPGBC+GSE114574QGBObyPGBO
DDX24	GSE68270QNSCbyPNPC+GSE70696QNPbyTAP+GSE99777QSVZbyPSVZ,	GSE93991QGBCbyPGBC+GSE114574QGBObyPGBO
DDX41	GSE68270QNSCbyPNPC+GSE70696QNPbyTAP+GSE99777QSVZbyPSVZ,	GSE93991QGBCbyPGBC+GSE114574QGBObyPGBO
DDX54	GSE68270QNSCbyPNPC+GSE70696QNPbyTAP+GSE99777QSVZbyPSVZ,	GSE93991QGBCbyPGBC+GSE114574QGBObyPGBO
DECR2	GSE68270QNSCbyPNPC+GSE70696QNPbyTAP+GSE99777QSVZbyPSVZ,	GSE93991QGBCbyPGBC+GSE114574QGBObyPGBO
DEGS2	GSE68270QNSCbyPNPC+GSE70696QNPbyTAP+GSE99777QSVZbyPSVZ,	GSE93991QGBCbyPGBC+GSE114574QGBObyPGBO
DENND2D	GSE68270QNSCbyPNPC+GSE70696QNPbyTAP+GSE99777QSVZbyPSVZ,	GSE93991QGBCbyPGBC+GSE114574QGBObyPGBO
DENND4A	GSE68270QNSCbyPNPC+GSE70696QNPbyTAP+GSE99777QSVZbyPSVZ,	GSE93991QGBCbyPGBC+GSE114574QGBObyPGBO
DENND4C	GSE68270QNSCbyPNPC+GSE70696QNPbyTAP+GSE99777QSVZbyPSVZ,	GSE93991QGBCbyPGBC+GSE114574QGBObyPGBO
DENND6B	GSE68270QNSCbyPNPC+GSE70696QNPbyTAP+GSE99777QSVZbyPSVZ,	GSE93991QGBCbyPGBC+GSE114574QGBObyPGBO
DGLUCY	GSE68270QNSCbyPNPC+GSE70696QNPbyTAP+GSE99777QSVZbyPSVZ,	GSE93991QGBCbyPGBC+GSE114574QGBObyPGBO
DHCR7	GSE68270QNSCbyPNPC+GSE70696QNPbyTAP+GSE99777QSVZbyPSVZ,	GSE93991QGBCbyPGBC+GSE114574QGBObyPGBO
DHDH	GSE68270QNSCbyPNPC+GSE70696QNPbyTAP+GSE99777QSVZbyPSVZ,	GSE93991QGBCbyPGBC+GSE114574QGBObyPGBO
DHX58	GSE68270QNSCbyPNPC+GSE70696QNPbyTAP+GSE99777QSVZbyPSVZ,	GSE93991QGBCbyPGBC+GSE114574QGBObyPGBO
DIP2B	GSE68270QNSCbyPNPC+GSE70696QNPbyTAP+GSE99777QSVZbyPSVZ,	GSE93991QGBCbyPGBC+GSE114574QGBObyPGBO
DKC1	GSE68270QNSCbyPNPC+GSE70696QNPbyTAP+GSE99777QSVZbyPSVZ,	GSE93991QGBCbyPGBC+GSE114574QGBObyPGBO
DLG4	GSE68270QNSCbyPNPC+GSE70696QNPbyTAP+GSE99777QSVZbyPSVZ,	GSE93991QGBCbyPGBC+GSE114574QGBObyPGBO
DLL1	GSE68270QNSCbyPNPC+GSE70696QNPbyTAP+GSE99777QSVZbyPSVZ,	GSE93991QGBCbyPGBC+GSE114574QGBObyPGBO
DLL4	GSE68270QNSCbyPNPC+GSE70696QNPbyTAP+GSE99777QSVZbyPSVZ,	GSE93991QGBCbyPGBC+GSE114574QGBObyPGBO
DLX5	GSE68270QNSCbyPNPC+GSE70696QNPbyTAP+GSE99777QSVZbyPSVZ,	GSE93991QGBCbyPGBC+GSE114574QGBObyPGBO
DMPK	GSE68270QNSCbyPNPC+GSE70696QNPbyTAP+GSE99777QSVZbyPSVZ,	GSE93991QGBCbyPGBC+GSE114574QGBObyPGBO
DMRT2	GSE68270QNSCbyPNPC+GSE70696QNPbyTAP+GSE99777QSVZbyPSVZ,	GSE93991QGBCbyPGBC+GSE114574QGBObyPGBO
DMRT3	GSE68270QNSCbyPNPC+GSE70696QNPbyTAP+GSE99777QSVZbyPSVZ,	GSE93991QGBCbyPGBC+GSE114574QGBObyPGBO
DNAJB1	GSE68270QNSCbyPNPC+GSE70696QNPbyTAP+GSE99777QSVZbyPSVZ,	GSE93991QGBCbyPGBC+GSE114574QGBObyPGBO
DNAJC18	GSE68270QNSCbyPNPC+GSE70696QNPbyTAP+GSE99777QSVZbyPSVZ,	GSE93991QGBCbyPGBC+GSE114574QGBObyPGBO
DNAJC28	GSE68270QNSCbyPNPC+GSE70696QNPbyTAP+GSE99777QSVZbyPSVZ,	GSE93991QGBCbyPGBC+GSE114574QGBObyPGBO
DNASE1L1	GSE68270QNSCbyPNPC+GSE70696QNPbyTAP+GSE99777QSVZbyPSVZ,	GSE93991QGBCbyPGBC+GSE114574QGBObyPGBO
DNASE1L2	GSE68270QNSCbyPNPC+GSE70696QNPbyTAP+GSE99777QSVZbyPSVZ,	GSE93991QGBCbyPGBC+GSE114574QGBObyPGBO
DNASE2	GSE68270QNSCbyPNPC+GSE70696QNPbyTAP+GSE99777QSVZbyPSVZ,	GSE93991QGBCbyPGBC+GSE114574QGBObyPGBO
DNLZ	GSE68270QNSCbyPNPC+GSE70696QNPbyTAP+GSE99777QSVZbyPSVZ,	GSE93991QGBCbyPGBC+GSE114574QGBObyPGBO
DNMBP	GSE68270QNSCbyPNPC+GSE70696QNPbyTAP+GSE99777QSVZbyPSVZ,	GSE93991QGBCbyPGBC+GSE114574QGBObyPGBO
DOHH	GSE68270QNSCbyPNPC+GSE70696QNPbyTAP+GSE99777QSVZbyPSVZ,	GSE93991QGBCbyPGBC+GSE114574QGBObyPGBO
DOLPP1	GSE68270QNSCbyPNPC+GSE70696QNPbyTAP+GSE99777QSVZbyPSVZ,	GSE93991QGBCbyPGBC+GSE114574QGBObyPGBO
DPH1	GSE68270QNSCbyPNPC+GSE70696QNPbyTAP+GSE99777QSVZbyPSVZ,	GSE93991QGBCbyPGBC+GSE114574QGBObyPGBO
DPH5	GSE68270QNSCbyPNPC+GSE70696QNPbyTAP+GSE99777QSVZbyPSVZ,	GSE93991QGBCbyPGBC+GSE114574QGBObyPGBO
DRAM2	GSE68270QNSCbyPNPC+GSE70696QNPbyTAP+GSE99777QSVZbyPSVZ,	GSE93991QGBCbyPGBC+GSE114574QGBObyPGBO
DRAXIN	GSE68270QNSCbyPNPC+GSE70696QNPbyTAP+GSE99777QSVZbyPSVZ,	GSE93991QGBCbyPGBC+GSE114574QGBObyPGBO
DTX1	GSE68270QNSCbyPNPC+GSE70696QNPbyTAP+GSE99777QSVZbyPSVZ,	GSE93991QGBCbyPGBC+GSE114574QGBObyPGBO
DTX3	GSE68270QNSCbyPNPC+GSE70696QNPbyTAP+GSE99777QSVZbyPSVZ,	GSE93991QGBCbyPGBC+GSE114574QGBObyPGBO
DUS2	GSE68270QNSCbyPNPC+GSE70696QNPbyTAP+GSE99777QSVZbyPSVZ,	GSE93991QGBCbyPGBC+GSE114574QGBObyPGBO
DUSP14	GSE68270QNSCbyPNPC+GSE70696QNPbyTAP+GSE99777QSVZbyPSVZ,	GSE93991QGBCbyPGBC+GSE114574QGBObyPGBO
DUSP22	GSE68270QNSCbyPNPC+GSE70696QNPbyTAP+GSE99777QSVZbyPSVZ,	GSE93991QGBCbyPGBC+GSE114574QGBObyPGBO
DUSP26	GSE68270QNSCbyPNPC+GSE70696QNPbyTAP+GSE99777QSVZbyPSVZ,	GSE93991QGBCbyPGBC+GSE114574QGBObyPGBO
DUSP4	GSE68270QNSCbyPNPC+GSE70696QNPbyTAP+GSE99777QSVZbyPSVZ,	GSE93991QGBCbyPGBC+GSE114574QGBObyPGBO
DUSP7	GSE68270QNSCbyPNPC+GSE70696QNPbyTAP+GSE99777QSVZbyPSVZ,	GSE93991QGBCbyPGBC+GSE114574QGBObyPGBO
DUSP8	GSE68270QNSCbyPNPC+GSE70696QNPbyTAP+GSE99777QSVZbyPSVZ,	GSE93991QGBCbyPGBC+GSE114574QGBObyPGBO
DYRK1B	GSE68270QNSCbyPNPC+GSE70696QNPbyTAP+GSE99777QSVZbyPSVZ,	GSE93991QGBCbyPGBC+GSE114574QGBObyPGBO
E2F7	GSE68270QNSCbyPNPC+GSE70696QNPbyTAP+GSE99777QSVZbyPSVZ,	GSE93991QGBCbyPGBC+GSE114574QGBObyPGBO
EBP	GSE68270QNSCbyPNPC+GSE70696QNPbyTAP+GSE99777QSVZbyPSVZ,	GSE93991QGBCbyPGBC+GSE114574QGBObyPGBO
EBPL	GSE68270QNSCbyPNPC+GSE70696QNPbyTAP+GSE99777QSVZbyPSVZ,	GSE93991QGBCbyPGBC+GSE114574QGBObyPGBO
ECH1	GSE68270QNSCbyPNPC+GSE70696QNPbyTAP+GSE99777QSVZbyPSVZ,	GSE93991QGBCbyPGBC+GSE114574QGBObyPGBO
ECHS1	GSE68270QNSCbyPNPC+GSE70696QNPbyTAP+GSE99777QSVZbyPSVZ,	GSE93991QGBCbyPGBC+GSE114574QGBObyPGBO
ECI2	GSE68270QNSCbyPNPC+GSE70696QNPbyTAP+GSE99777QSVZbyPSVZ,	GSE93991QGBCbyPGBC+GSE114574QGBObyPGBO
EDA2R	GSE68270QNSCbyPNPC+GSE70696QNPbyTAP+GSE99777QSVZbyPSVZ,	GSE93991QGBCbyPGBC+GSE114574QGBObyPGBO
EDEM1	GSE68270QNSCbyPNPC+GSE70696QNPbyTAP+GSE99777QSVZbyPSVZ,	GSE93991QGBCbyPGBC+GSE114574QGBObyPGBO
EDRF1	GSE68270QNSCbyPNPC+GSE70696QNPbyTAP+GSE99777QSVZbyPSVZ,	GSE93991QGBCbyPGBC+GSE114574QGBObyPGBO
EEF2	GSE68270QNSCbyPNPC+GSE70696QNPbyTAP+GSE99777QSVZbyPSVZ,	GSE93991QGBCbyPGBC+GSE114574QGBObyPGBO
EEPD1	GSE68270QNSCbyPNPC+GSE70696QNPbyTAP+GSE99777QSVZbyPSVZ,	GSE93991QGBCbyPGBC+GSE114574QGBObyPGBO
EFHD1	GSE68270QNSCbyPNPC+GSE70696QNPbyTAP+GSE99777QSVZbyPSVZ,	GSE93991QGBCbyPGBC+GSE114574QGBObyPGBO
EFNA2	GSE68270QNSCbyPNPC+GSE70696QNPbyTAP+GSE99777QSVZbyPSVZ,	GSE93991QGBCbyPGBC+GSE114574QGBObyPGBO
EFNB1	GSE68270QNSCbyPNPC+GSE70696QNPbyTAP+GSE99777QSVZbyPSVZ,	GSE93991QGBCbyPGBC+GSE114574QGBObyPGBO
EFNB3	GSE68270QNSCbyPNPC+GSE70696QNPbyTAP+GSE99777QSVZbyPSVZ,	GSE93991QGBCbyPGBC+GSE114574QGBObyPGBO
EHD3	GSE68270QNSCbyPNPC+GSE70696QNPbyTAP+GSE99777QSVZbyPSVZ,	GSE93991QGBCbyPGBC+GSE114574QGBObyPGBO
EID2B	GSE68270QNSCbyPNPC+GSE70696QNPbyTAP+GSE99777QSVZbyPSVZ,	GSE93991QGBCbyPGBC+GSE114574QGBObyPGBO
EIF3B	GSE68270QNSCbyPNPC+GSE70696QNPbyTAP+GSE99777QSVZbyPSVZ,	GSE93991QGBCbyPGBC+GSE114574QGBObyPGBO
EIF3F	GSE68270QNSCbyPNPC+GSE70696QNPbyTAP+GSE99777QSVZbyPSVZ,	GSE93991QGBCbyPGBC+GSE114574QGBObyPGBO
EIF3J	GSE68270QNSCbyPNPC+GSE70696QNPbyTAP+GSE99777QSVZbyPSVZ,	GSE93991QGBCbyPGBC+GSE114574QGBObyPGBO
EIF3K	GSE68270QNSCbyPNPC+GSE70696QNPbyTAP+GSE99777QSVZbyPSVZ,	GSE93991QGBCbyPGBC+GSE114574QGBObyPGBO
EIF4A2	GSE68270QNSCbyPNPC+GSE70696QNPbyTAP+GSE99777QSVZbyPSVZ,	GSE93991QGBCbyPGBC+GSE114574QGBObyPGBO
EIF5A	GSE68270QNSCbyPNPC+GSE70696QNPbyTAP+GSE99777QSVZbyPSVZ,	GSE93991QGBCbyPGBC+GSE114574QGBObyPGBO
ELAC2	GSE68270QNSCbyPNPC+GSE70696QNPbyTAP+GSE99777QSVZbyPSVZ,	GSE93991QGBCbyPGBC+GSE114574QGBObyPGBO
ELK1	GSE68270QNSCbyPNPC+GSE70696QNPbyTAP+GSE99777QSVZbyPSVZ,	GSE93991QGBCbyPGBC+GSE114574QGBObyPGBO
ELL	GSE68270QNSCbyPNPC+GSE70696QNPbyTAP+GSE99777QSVZbyPSVZ,	GSE93991QGBCbyPGBC+GSE114574QGBObyPGBO
ELMO3	GSE68270QNSCbyPNPC+GSE70696QNPbyTAP+GSE99777QSVZbyPSVZ,	GSE93991QGBCbyPGBC+GSE114574QGBObyPGBO
ELMSAN1	GSE68270QNSCbyPNPC+GSE70696QNPbyTAP+GSE99777QSVZbyPSVZ,	GSE93991QGBCbyPGBC+GSE114574QGBObyPGBO
ELOB	GSE68270QNSCbyPNPC+GSE70696QNPbyTAP+GSE99777QSVZbyPSVZ,	GSE93991QGBCbyPGBC+GSE114574QGBObyPGBO
EMC10	GSE68270QNSCbyPNPC+GSE70696QNPbyTAP+GSE99777QSVZbyPSVZ,	GSE93991QGBCbyPGBC+GSE114574QGBObyPGBO
EMC9	GSE68270QNSCbyPNPC+GSE70696QNPbyTAP+GSE99777QSVZbyPSVZ,	GSE93991QGBCbyPGBC+GSE114574QGBObyPGBO
EMD	GSE68270QNSCbyPNPC+GSE70696QNPbyTAP+GSE99777QSVZbyPSVZ,	GSE93991QGBCbyPGBC+GSE114574QGBObyPGBO
EMG1	GSE68270QNSCbyPNPC+GSE70696QNPbyTAP+GSE99777QSVZbyPSVZ,	GSE93991QGBCbyPGBC+GSE114574QGBObyPGBO
EMID1	GSE68270QNSCbyPNPC+GSE70696QNPbyTAP+GSE99777QSVZbyPSVZ,	GSE93991QGBCbyPGBC+GSE114574QGBObyPGBO
EML2	GSE68270QNSCbyPNPC+GSE70696QNPbyTAP+GSE99777QSVZbyPSVZ,	GSE93991QGBCbyPGBC+GSE114574QGBObyPGBO
ENDOG	GSE68270QNSCbyPNPC+GSE70696QNPbyTAP+GSE99777QSVZbyPSVZ,	GSE93991QGBCbyPGBC+GSE114574QGBObyPGBO
ENDOV	GSE68270QNSCbyPNPC+GSE70696QNPbyTAP+GSE99777QSVZbyPSVZ,	GSE93991QGBCbyPGBC+GSE114574QGBObyPGBO
ENGASE	GSE68270QNSCbyPNPC+GSE70696QNPbyTAP+GSE99777QSVZbyPSVZ,	GSE93991QGBCbyPGBC+GSE114574QGBObyPGBO
ENHO	GSE68270QNSCbyPNPC+GSE70696QNPbyTAP+GSE99777QSVZbyPSVZ,	GSE93991QGBCbyPGBC+GSE114574QGBObyPGBO
ENO1	GSE68270QNSCbyPNPC+GSE70696QNPbyTAP+GSE99777QSVZbyPSVZ,	GSE93991QGBCbyPGBC+GSE114574QGBObyPGBO
ENO2	GSE68270QNSCbyPNPC+GSE70696QNPbyTAP+GSE99777QSVZbyPSVZ,	GSE93991QGBCbyPGBC+GSE114574QGBObyPGBO
ENPP5	GSE68270QNSCbyPNPC+GSE70696QNPbyTAP+GSE99777QSVZbyPSVZ,	GSE93991QGBCbyPGBC+GSE114574QGBObyPGBO
EPHA5	GSE68270QNSCbyPNPC+GSE70696QNPbyTAP+GSE99777QSVZbyPSVZ,	GSE93991QGBCbyPGBC+GSE114574QGBObyPGBO
EPHB3	GSE68270QNSCbyPNPC+GSE70696QNPbyTAP+GSE99777QSVZbyPSVZ,	GSE93991QGBCbyPGBC+GSE114574QGBObyPGBO
EPOR	GSE68270QNSCbyPNPC+GSE70696QNPbyTAP+GSE99777QSVZbyPSVZ,	GSE93991QGBCbyPGBC+GSE114574QGBObyPGBO
ERBB3	GSE68270QNSCbyPNPC+GSE70696QNPbyTAP+GSE99777QSVZbyPSVZ,	GSE93991QGBCbyPGBC+GSE114574QGBObyPGBO
ERGIC1	GSE68270QNSCbyPNPC+GSE70696QNPbyTAP+GSE99777QSVZbyPSVZ,	GSE93991QGBCbyPGBC+GSE114574QGBObyPGBO
ERO1B	GSE68270QNSCbyPNPC+GSE70696QNPbyTAP+GSE99777QSVZbyPSVZ,	GSE93991QGBCbyPGBC+GSE114574QGBObyPGBO
ESPN	GSE68270QNSCbyPNPC+GSE70696QNPbyTAP+GSE99777QSVZbyPSVZ,	GSE93991QGBCbyPGBC+GSE114574QGBObyPGBO
ESRRA	GSE68270QNSCbyPNPC+GSE70696QNPbyTAP+GSE99777QSVZbyPSVZ,	GSE93991QGBCbyPGBC+GSE114574QGBObyPGBO
ETFA	GSE68270QNSCbyPNPC+GSE70696QNPbyTAP+GSE99777QSVZbyPSVZ,	GSE93991QGBCbyPGBC+GSE114574QGBObyPGBO
ETHE1	GSE68270QNSCbyPNPC+GSE70696QNPbyTAP+GSE99777QSVZbyPSVZ,	GSE93991QGBCbyPGBC+GSE114574QGBObyPGBO
ETS2	GSE68270QNSCbyPNPC+GSE70696QNPbyTAP+GSE99777QSVZbyPSVZ,	GSE93991QGBCbyPGBC+GSE114574QGBObyPGBO
EXOC3	GSE68270QNSCbyPNPC+GSE70696QNPbyTAP+GSE99777QSVZbyPSVZ,	GSE93991QGBCbyPGBC+GSE114574QGBObyPGBO
EXOSC4	GSE68270QNSCbyPNPC+GSE70696QNPbyTAP+GSE99777QSVZbyPSVZ,	GSE93991QGBCbyPGBC+GSE114574QGBObyPGBO
EZH1	GSE68270QNSCbyPNPC+GSE70696QNPbyTAP+GSE99777QSVZbyPSVZ,	GSE93991QGBCbyPGBC+GSE114574QGBObyPGBO
FAAH	GSE68270QNSCbyPNPC+GSE70696QNPbyTAP+GSE99777QSVZbyPSVZ,	GSE93991QGBCbyPGBC+GSE114574QGBObyPGBO
FADS2	GSE68270QNSCbyPNPC+GSE70696QNPbyTAP+GSE99777QSVZbyPSVZ,	GSE93991QGBCbyPGBC+GSE114574QGBObyPGBO
FAIM2	GSE68270QNSCbyPNPC+GSE70696QNPbyTAP+GSE99777QSVZbyPSVZ,	GSE93991QGBCbyPGBC+GSE114574QGBObyPGBO
FAM102A	GSE68270QNSCbyPNPC+GSE70696QNPbyTAP+GSE99777QSVZbyPSVZ,	GSE93991QGBCbyPGBC+GSE114574QGBObyPGBO
FAM110A	GSE68270QNSCbyPNPC+GSE70696QNPbyTAP+GSE99777QSVZbyPSVZ,	GSE93991QGBCbyPGBC+GSE114574QGBObyPGBO
FAM110B	GSE68270QNSCbyPNPC+GSE70696QNPbyTAP+GSE99777QSVZbyPSVZ,	GSE93991QGBCbyPGBC+GSE114574QGBObyPGBO
FAM117B	GSE68270QNSCbyPNPC+GSE70696QNPbyTAP+GSE99777QSVZbyPSVZ,	GSE93991QGBCbyPGBC+GSE114574QGBObyPGBO
FAM120B	GSE68270QNSCbyPNPC+GSE70696QNPbyTAP+GSE99777QSVZbyPSVZ,	GSE93991QGBCbyPGBC+GSE114574QGBObyPGBO
FAM120C	GSE68270QNSCbyPNPC+GSE70696QNPbyTAP+GSE99777QSVZbyPSVZ,	GSE93991QGBCbyPGBC+GSE114574QGBObyPGBO
FAM131A	GSE68270QNSCbyPNPC+GSE70696QNPbyTAP+GSE99777QSVZbyPSVZ,	GSE93991QGBCbyPGBC+GSE114574QGBObyPGBO
FAM136A	GSE68270QNSCbyPNPC+GSE70696QNPbyTAP+GSE99777QSVZbyPSVZ,	GSE93991QGBCbyPGBC+GSE114574QGBObyPGBO
FAM162A	GSE68270QNSCbyPNPC+GSE70696QNPbyTAP+GSE99777QSVZbyPSVZ,	GSE93991QGBCbyPGBC+GSE114574QGBObyPGBO
FAM167B	GSE68270QNSCbyPNPC+GSE70696QNPbyTAP+GSE99777QSVZbyPSVZ,	GSE93991QGBCbyPGBC+GSE114574QGBObyPGBO
FAM173A	GSE68270QNSCbyPNPC+GSE70696QNPbyTAP+GSE99777QSVZbyPSVZ,	GSE93991QGBCbyPGBC+GSE114574QGBObyPGBO
FAM181B	GSE68270QNSCbyPNPC+GSE70696QNPbyTAP+GSE99777QSVZbyPSVZ,	GSE93991QGBCbyPGBC+GSE114574QGBObyPGBO
FAM184B	GSE68270QNSCbyPNPC+GSE70696QNPbyTAP+GSE99777QSVZbyPSVZ,	GSE93991QGBCbyPGBC+GSE114574QGBObyPGBO
FAM219B	GSE68270QNSCbyPNPC+GSE70696QNPbyTAP+GSE99777QSVZbyPSVZ,	GSE93991QGBCbyPGBC+GSE114574QGBObyPGBO
FAM3A	GSE68270QNSCbyPNPC+GSE70696QNPbyTAP+GSE99777QSVZbyPSVZ,	GSE93991QGBCbyPGBC+GSE114574QGBObyPGBO
FAM53C	GSE68270QNSCbyPNPC+GSE70696QNPbyTAP+GSE99777QSVZbyPSVZ,	GSE93991QGBCbyPGBC+GSE114574QGBObyPGBO
FAM78A	GSE68270QNSCbyPNPC+GSE70696QNPbyTAP+GSE99777QSVZbyPSVZ,	GSE93991QGBCbyPGBC+GSE114574QGBObyPGBO
FAM89B	GSE68270QNSCbyPNPC+GSE70696QNPbyTAP+GSE99777QSVZbyPSVZ,	GSE93991QGBCbyPGBC+GSE114574QGBObyPGBO
FAM98B	GSE68270QNSCbyPNPC+GSE70696QNPbyTAP+GSE99777QSVZbyPSVZ,	GSE93991QGBCbyPGBC+GSE114574QGBObyPGBO
FAM98C	GSE68270QNSCbyPNPC+GSE70696QNPbyTAP+GSE99777QSVZbyPSVZ,	GSE93991QGBCbyPGBC+GSE114574QGBObyPGBO
FAN1	GSE68270QNSCbyPNPC+GSE70696QNPbyTAP+GSE99777QSVZbyPSVZ,	GSE93991QGBCbyPGBC+GSE114574QGBObyPGBO
FAR2	GSE68270QNSCbyPNPC+GSE70696QNPbyTAP+GSE99777QSVZbyPSVZ,	GSE93991QGBCbyPGBC+GSE114574QGBObyPGBO
FBL	GSE68270QNSCbyPNPC+GSE70696QNPbyTAP+GSE99777QSVZbyPSVZ,	GSE93991QGBCbyPGBC+GSE114574QGBObyPGBO
FBLIM1	GSE68270QNSCbyPNPC+GSE70696QNPbyTAP+GSE99777QSVZbyPSVZ,	GSE93991QGBCbyPGBC+GSE114574QGBObyPGBO
FBLL1	GSE68270QNSCbyPNPC+GSE70696QNPbyTAP+GSE99777QSVZbyPSVZ,	GSE93991QGBCbyPGBC+GSE114574QGBObyPGBO
FBLN5	GSE68270QNSCbyPNPC+GSE70696QNPbyTAP+GSE99777QSVZbyPSVZ,	GSE93991QGBCbyPGBC+GSE114574QGBObyPGBO
FBRSL1	GSE68270QNSCbyPNPC+GSE70696QNPbyTAP+GSE99777QSVZbyPSVZ,	GSE93991QGBCbyPGBC+GSE114574QGBObyPGBO
FBXL15	GSE68270QNSCbyPNPC+GSE70696QNPbyTAP+GSE99777QSVZbyPSVZ,	GSE93991QGBCbyPGBC+GSE114574QGBObyPGBO
FBXL16	GSE68270QNSCbyPNPC+GSE70696QNPbyTAP+GSE99777QSVZbyPSVZ,	GSE93991QGBCbyPGBC+GSE114574QGBObyPGBO
FBXL2	GSE68270QNSCbyPNPC+GSE70696QNPbyTAP+GSE99777QSVZbyPSVZ,	GSE93991QGBCbyPGBC+GSE114574QGBObyPGBO
FBXO10	GSE68270QNSCbyPNPC+GSE70696QNPbyTAP+GSE99777QSVZbyPSVZ,	GSE93991QGBCbyPGBC+GSE114574QGBObyPGBO
FBXO25	GSE68270QNSCbyPNPC+GSE70696QNPbyTAP+GSE99777QSVZbyPSVZ,	GSE93991QGBCbyPGBC+GSE114574QGBObyPGBO
FBXW5	GSE68270QNSCbyPNPC+GSE70696QNPbyTAP+GSE99777QSVZbyPSVZ,	GSE93991QGBCbyPGBC+GSE114574QGBObyPGBO
FBXW8	GSE68270QNSCbyPNPC+GSE70696QNPbyTAP+GSE99777QSVZbyPSVZ,	GSE93991QGBCbyPGBC+GSE114574QGBObyPGBO
FCER1G	GSE68270QNSCbyPNPC+GSE70696QNPbyTAP+GSE99777QSVZbyPSVZ,	GSE93991QGBCbyPGBC+GSE114574QGBObyPGBO
FCHSD1	GSE68270QNSCbyPNPC+GSE70696QNPbyTAP+GSE99777QSVZbyPSVZ,	GSE93991QGBCbyPGBC+GSE114574QGBObyPGBO
FDFT1	GSE68270QNSCbyPNPC+GSE70696QNPbyTAP+GSE99777QSVZbyPSVZ,	GSE93991QGBCbyPGBC+GSE114574QGBObyPGBO
FGF2	GSE68270QNSCbyPNPC+GSE70696QNPbyTAP+GSE99777QSVZbyPSVZ,	GSE93991QGBCbyPGBC+GSE114574QGBObyPGBO
FGF22	GSE68270QNSCbyPNPC+GSE70696QNPbyTAP+GSE99777QSVZbyPSVZ,	GSE93991QGBCbyPGBC+GSE114574QGBObyPGBO
FGFBP3	GSE68270QNSCbyPNPC+GSE70696QNPbyTAP+GSE99777QSVZbyPSVZ,	GSE93991QGBCbyPGBC+GSE114574QGBObyPGBO
FGFR2	GSE68270QNSCbyPNPC+GSE70696QNPbyTAP+GSE99777QSVZbyPSVZ,	GSE93991QGBCbyPGBC+GSE114574QGBObyPGBO
FGFRL1	GSE68270QNSCbyPNPC+GSE70696QNPbyTAP+GSE99777QSVZbyPSVZ,	GSE93991QGBCbyPGBC+GSE114574QGBObyPGBO
FH	GSE68270QNSCbyPNPC+GSE70696QNPbyTAP+GSE99777QSVZbyPSVZ,	GSE93991QGBCbyPGBC+GSE114574QGBObyPGBO
FLAD1	GSE68270QNSCbyPNPC+GSE70696QNPbyTAP+GSE99777QSVZbyPSVZ,	GSE93991QGBCbyPGBC+GSE114574QGBObyPGBO
FLOT1	GSE68270QNSCbyPNPC+GSE70696QNPbyTAP+GSE99777QSVZbyPSVZ,	GSE93991QGBCbyPGBC+GSE114574QGBObyPGBO
FLOT2	GSE68270QNSCbyPNPC+GSE70696QNPbyTAP+GSE99777QSVZbyPSVZ,	GSE93991QGBCbyPGBC+GSE114574QGBObyPGBO
FLRT2	GSE68270QNSCbyPNPC+GSE70696QNPbyTAP+GSE99777QSVZbyPSVZ,	GSE93991QGBCbyPGBC+GSE114574QGBObyPGBO
FLYWCH1	GSE68270QNSCbyPNPC+GSE70696QNPbyTAP+GSE99777QSVZbyPSVZ,	GSE93991QGBCbyPGBC+GSE114574QGBObyPGBO
FNDC8	GSE68270QNSCbyPNPC+GSE70696QNPbyTAP+GSE99777QSVZbyPSVZ,	GSE93991QGBCbyPGBC+GSE114574QGBObyPGBO
FOS	GSE68270QNSCbyPNPC+GSE70696QNPbyTAP+GSE99777QSVZbyPSVZ,	GSE93991QGBCbyPGBC+GSE114574QGBObyPGBO
FOXF2	GSE68270QNSCbyPNPC+GSE70696QNPbyTAP+GSE99777QSVZbyPSVZ,	GSE93991QGBCbyPGBC+GSE114574QGBObyPGBO
FOXK1	GSE68270QNSCbyPNPC+GSE70696QNPbyTAP+GSE99777QSVZbyPSVZ,	GSE93991QGBCbyPGBC+GSE114574QGBObyPGBO
FOXO1	GSE68270QNSCbyPNPC+GSE70696QNPbyTAP+GSE99777QSVZbyPSVZ,	GSE93991QGBCbyPGBC+GSE114574QGBObyPGBO
FRAT1	GSE68270QNSCbyPNPC+GSE70696QNPbyTAP+GSE99777QSVZbyPSVZ,	GSE93991QGBCbyPGBC+GSE114574QGBObyPGBO
FRMD4A	GSE68270QNSCbyPNPC+GSE70696QNPbyTAP+GSE99777QSVZbyPSVZ,	GSE93991QGBCbyPGBC+GSE114574QGBObyPGBO
FRY	GSE68270QNSCbyPNPC+GSE70696QNPbyTAP+GSE99777QSVZbyPSVZ,	GSE93991QGBCbyPGBC+GSE114574QGBObyPGBO
FSCN2	GSE68270QNSCbyPNPC+GSE70696QNPbyTAP+GSE99777QSVZbyPSVZ,	GSE93991QGBCbyPGBC+GSE114574QGBObyPGBO
FTL	GSE68270QNSCbyPNPC+GSE70696QNPbyTAP+GSE99777QSVZbyPSVZ,	GSE93991QGBCbyPGBC+GSE114574QGBObyPGBO
FUNDC1	GSE68270QNSCbyPNPC+GSE70696QNPbyTAP+GSE99777QSVZbyPSVZ,	GSE93991QGBCbyPGBC+GSE114574QGBObyPGBO
FUT9	GSE68270QNSCbyPNPC+GSE70696QNPbyTAP+GSE99777QSVZbyPSVZ,	GSE93991QGBCbyPGBC+GSE114574QGBObyPGBO
FXR2	GSE68270QNSCbyPNPC+GSE70696QNPbyTAP+GSE99777QSVZbyPSVZ,	GSE93991QGBCbyPGBC+GSE114574QGBObyPGBO
FZD2	GSE68270QNSCbyPNPC+GSE70696QNPbyTAP+GSE99777QSVZbyPSVZ,	GSE93991QGBCbyPGBC+GSE114574QGBObyPGBO
FZD4	GSE68270QNSCbyPNPC+GSE70696QNPbyTAP+GSE99777QSVZbyPSVZ,	GSE93991QGBCbyPGBC+GSE114574QGBObyPGBO
FZD9	GSE68270QNSCbyPNPC+GSE70696QNPbyTAP+GSE99777QSVZbyPSVZ,	GSE93991QGBCbyPGBC+GSE114574QGBObyPGBO
G6PD	GSE68270QNSCbyPNPC+GSE70696QNPbyTAP+GSE99777QSVZbyPSVZ,	GSE93991QGBCbyPGBC+GSE114574QGBObyPGBO
GAA	GSE68270QNSCbyPNPC+GSE70696QNPbyTAP+GSE99777QSVZbyPSVZ,	GSE93991QGBCbyPGBC+GSE114574QGBObyPGBO
GAB2	GSE68270QNSCbyPNPC+GSE70696QNPbyTAP+GSE99777QSVZbyPSVZ,	GSE93991QGBCbyPGBC+GSE114574QGBObyPGBO
GABARAPL1	GSE68270QNSCbyPNPC+GSE70696QNPbyTAP+GSE99777QSVZbyPSVZ,	GSE93991QGBCbyPGBC+GSE114574QGBObyPGBO
GAD1	GSE68270QNSCbyPNPC+GSE70696QNPbyTAP+GSE99777QSVZbyPSVZ,	GSE93991QGBCbyPGBC+GSE114574QGBObyPGBO
GADD45GIP1	GSE68270QNSCbyPNPC+GSE70696QNPbyTAP+GSE99777QSVZbyPSVZ,	GSE93991QGBCbyPGBC+GSE114574QGBObyPGBO
GAL3ST3	GSE68270QNSCbyPNPC+GSE70696QNPbyTAP+GSE99777QSVZbyPSVZ,	GSE93991QGBCbyPGBC+GSE114574QGBObyPGBO
GALK1	GSE68270QNSCbyPNPC+GSE70696QNPbyTAP+GSE99777QSVZbyPSVZ,	GSE93991QGBCbyPGBC+GSE114574QGBObyPGBO
GALM	GSE68270QNSCbyPNPC+GSE70696QNPbyTAP+GSE99777QSVZbyPSVZ,	GSE93991QGBCbyPGBC+GSE114574QGBObyPGBO
GALR3	GSE68270QNSCbyPNPC+GSE70696QNPbyTAP+GSE99777QSVZbyPSVZ,	GSE93991QGBCbyPGBC+GSE114574QGBObyPGBO
GAP43	GSE68270QNSCbyPNPC+GSE70696QNPbyTAP+GSE99777QSVZbyPSVZ,	GSE93991QGBCbyPGBC+GSE114574QGBObyPGBO
GAPDH	GSE68270QNSCbyPNPC+GSE70696QNPbyTAP+GSE99777QSVZbyPSVZ,	GSE93991QGBCbyPGBC+GSE114574QGBObyPGBO
GARNL3	GSE68270QNSCbyPNPC+GSE70696QNPbyTAP+GSE99777QSVZbyPSVZ,	GSE93991QGBCbyPGBC+GSE114574QGBObyPGBO
GAS2L1	GSE68270QNSCbyPNPC+GSE70696QNPbyTAP+GSE99777QSVZbyPSVZ,	GSE93991QGBCbyPGBC+GSE114574QGBObyPGBO
GATA2	GSE68270QNSCbyPNPC+GSE70696QNPbyTAP+GSE99777QSVZbyPSVZ,	GSE93991QGBCbyPGBC+GSE114574QGBObyPGBO
GATAD1	GSE68270QNSCbyPNPC+GSE70696QNPbyTAP+GSE99777QSVZbyPSVZ,	GSE93991QGBCbyPGBC+GSE114574QGBObyPGBO
GDF15	GSE68270QNSCbyPNPC+GSE70696QNPbyTAP+GSE99777QSVZbyPSVZ,	GSE93991QGBCbyPGBC+GSE114574QGBObyPGBO
GDPD1	GSE68270QNSCbyPNPC+GSE70696QNPbyTAP+GSE99777QSVZbyPSVZ,	GSE93991QGBCbyPGBC+GSE114574QGBObyPGBO
GDPD3	GSE68270QNSCbyPNPC+GSE70696QNPbyTAP+GSE99777QSVZbyPSVZ,	GSE93991QGBCbyPGBC+GSE114574QGBObyPGBO
GEMIN5	GSE68270QNSCbyPNPC+GSE70696QNPbyTAP+GSE99777QSVZbyPSVZ,	GSE93991QGBCbyPGBC+GSE114574QGBObyPGBO
GFAP	GSE68270QNSCbyPNPC+GSE70696QNPbyTAP+GSE99777QSVZbyPSVZ,	GSE93991QGBCbyPGBC+GSE114574QGBObyPGBO
GFRA1	GSE68270QNSCbyPNPC+GSE70696QNPbyTAP+GSE99777QSVZbyPSVZ,	GSE93991QGBCbyPGBC+GSE114574QGBObyPGBO
GGA1	GSE68270QNSCbyPNPC+GSE70696QNPbyTAP+GSE99777QSVZbyPSVZ,	GSE93991QGBCbyPGBC+GSE114574QGBObyPGBO
GGN	GSE68270QNSCbyPNPC+GSE70696QNPbyTAP+GSE99777QSVZbyPSVZ,	GSE93991QGBCbyPGBC+GSE114574QGBObyPGBO
GHDC	GSE68270QNSCbyPNPC+GSE70696QNPbyTAP+GSE99777QSVZbyPSVZ,	GSE93991QGBCbyPGBC+GSE114574QGBObyPGBO
GIPC1	GSE68270QNSCbyPNPC+GSE70696QNPbyTAP+GSE99777QSVZbyPSVZ,	GSE93991QGBCbyPGBC+GSE114574QGBObyPGBO
GJA1	GSE68270QNSCbyPNPC+GSE70696QNPbyTAP+GSE99777QSVZbyPSVZ,	GSE93991QGBCbyPGBC+GSE114574QGBObyPGBO
GJB1	GSE68270QNSCbyPNPC+GSE70696QNPbyTAP+GSE99777QSVZbyPSVZ,	GSE93991QGBCbyPGBC+GSE114574QGBObyPGBO
GJC3	GSE68270QNSCbyPNPC+GSE70696QNPbyTAP+GSE99777QSVZbyPSVZ,	GSE93991QGBCbyPGBC+GSE114574QGBObyPGBO
GLDC	GSE68270QNSCbyPNPC+GSE70696QNPbyTAP+GSE99777QSVZbyPSVZ,	GSE93991QGBCbyPGBC+GSE114574QGBObyPGBO
GLI3	GSE68270QNSCbyPNPC+GSE70696QNPbyTAP+GSE99777QSVZbyPSVZ,	GSE93991QGBCbyPGBC+GSE114574QGBObyPGBO
GLIPR2	GSE68270QNSCbyPNPC+GSE70696QNPbyTAP+GSE99777QSVZbyPSVZ,	GSE93991QGBCbyPGBC+GSE114574QGBObyPGBO
GLS2	GSE68270QNSCbyPNPC+GSE70696QNPbyTAP+GSE99777QSVZbyPSVZ,	GSE93991QGBCbyPGBC+GSE114574QGBObyPGBO
GLUL	GSE68270QNSCbyPNPC+GSE70696QNPbyTAP+GSE99777QSVZbyPSVZ,	GSE93991QGBCbyPGBC+GSE114574QGBObyPGBO
GMPR	GSE68270QNSCbyPNPC+GSE70696QNPbyTAP+GSE99777QSVZbyPSVZ,	GSE93991QGBCbyPGBC+GSE114574QGBObyPGBO
GNB1L	GSE68270QNSCbyPNPC+GSE70696QNPbyTAP+GSE99777QSVZbyPSVZ,	GSE93991QGBCbyPGBC+GSE114574QGBObyPGBO
GNB2	GSE68270QNSCbyPNPC+GSE70696QNPbyTAP+GSE99777QSVZbyPSVZ,	GSE93991QGBCbyPGBC+GSE114574QGBObyPGBO
GNG5	GSE68270QNSCbyPNPC+GSE70696QNPbyTAP+GSE99777QSVZbyPSVZ,	GSE93991QGBCbyPGBC+GSE114574QGBObyPGBO
GNG7	GSE68270QNSCbyPNPC+GSE70696QNPbyTAP+GSE99777QSVZbyPSVZ,	GSE93991QGBCbyPGBC+GSE114574QGBObyPGBO
GNPDA1	GSE68270QNSCbyPNPC+GSE70696QNPbyTAP+GSE99777QSVZbyPSVZ,	GSE93991QGBCbyPGBC+GSE114574QGBObyPGBO
GNRH1	GSE68270QNSCbyPNPC+GSE70696QNPbyTAP+GSE99777QSVZbyPSVZ,	GSE93991QGBCbyPGBC+GSE114574QGBObyPGBO
GP1BA	GSE68270QNSCbyPNPC+GSE70696QNPbyTAP+GSE99777QSVZbyPSVZ,	GSE93991QGBCbyPGBC+GSE114574QGBObyPGBO
GPD1	GSE68270QNSCbyPNPC+GSE70696QNPbyTAP+GSE99777QSVZbyPSVZ,	GSE93991QGBCbyPGBC+GSE114574QGBObyPGBO
GPD1L	GSE68270QNSCbyPNPC+GSE70696QNPbyTAP+GSE99777QSVZbyPSVZ,	GSE93991QGBCbyPGBC+GSE114574QGBObyPGBO
GPI	GSE68270QNSCbyPNPC+GSE70696QNPbyTAP+GSE99777QSVZbyPSVZ,	GSE93991QGBCbyPGBC+GSE114574QGBObyPGBO
GPLD1	GSE68270QNSCbyPNPC+GSE70696QNPbyTAP+GSE99777QSVZbyPSVZ,	GSE93991QGBCbyPGBC+GSE114574QGBObyPGBO
GPM6A	GSE68270QNSCbyPNPC+GSE70696QNPbyTAP+GSE99777QSVZbyPSVZ,	GSE93991QGBCbyPGBC+GSE114574QGBObyPGBO
GPR137B	GSE68270QNSCbyPNPC+GSE70696QNPbyTAP+GSE99777QSVZbyPSVZ,	GSE93991QGBCbyPGBC+GSE114574QGBObyPGBO
GPR153	GSE68270QNSCbyPNPC+GSE70696QNPbyTAP+GSE99777QSVZbyPSVZ,	GSE93991QGBCbyPGBC+GSE114574QGBObyPGBO
GPR155	GSE68270QNSCbyPNPC+GSE70696QNPbyTAP+GSE99777QSVZbyPSVZ,	GSE93991QGBCbyPGBC+GSE114574QGBObyPGBO
GPR157	GSE68270QNSCbyPNPC+GSE70696QNPbyTAP+GSE99777QSVZbyPSVZ,	GSE93991QGBCbyPGBC+GSE114574QGBObyPGBO
GPR162	GSE68270QNSCbyPNPC+GSE70696QNPbyTAP+GSE99777QSVZbyPSVZ,	GSE93991QGBCbyPGBC+GSE114574QGBObyPGBO
GPR20	GSE68270QNSCbyPNPC+GSE70696QNPbyTAP+GSE99777QSVZbyPSVZ,	GSE93991QGBCbyPGBC+GSE114574QGBObyPGBO
GPR62	GSE68270QNSCbyPNPC+GSE70696QNPbyTAP+GSE99777QSVZbyPSVZ,	GSE93991QGBCbyPGBC+GSE114574QGBObyPGBO
GPR88	GSE68270QNSCbyPNPC+GSE70696QNPbyTAP+GSE99777QSVZbyPSVZ,	GSE93991QGBCbyPGBC+GSE114574QGBObyPGBO
GPRC5B	GSE68270QNSCbyPNPC+GSE70696QNPbyTAP+GSE99777QSVZbyPSVZ,	GSE93991QGBCbyPGBC+GSE114574QGBObyPGBO
GPRIN3	GSE68270QNSCbyPNPC+GSE70696QNPbyTAP+GSE99777QSVZbyPSVZ,	GSE93991QGBCbyPGBC+GSE114574QGBObyPGBO
GPSM3	GSE68270QNSCbyPNPC+GSE70696QNPbyTAP+GSE99777QSVZbyPSVZ,	GSE93991QGBCbyPGBC+GSE114574QGBObyPGBO
GPT	GSE68270QNSCbyPNPC+GSE70696QNPbyTAP+GSE99777QSVZbyPSVZ,	GSE93991QGBCbyPGBC+GSE114574QGBObyPGBO
GPX1	GSE68270QNSCbyPNPC+GSE70696QNPbyTAP+GSE99777QSVZbyPSVZ,	GSE93991QGBCbyPGBC+GSE114574QGBObyPGBO
GRASP	GSE68270QNSCbyPNPC+GSE70696QNPbyTAP+GSE99777QSVZbyPSVZ,	GSE93991QGBCbyPGBC+GSE114574QGBObyPGBO
GRB14	GSE68270QNSCbyPNPC+GSE70696QNPbyTAP+GSE99777QSVZbyPSVZ,	GSE93991QGBCbyPGBC+GSE114574QGBObyPGBO
GRHL1	GSE68270QNSCbyPNPC+GSE70696QNPbyTAP+GSE99777QSVZbyPSVZ,	GSE93991QGBCbyPGBC+GSE114574QGBObyPGBO
GRHPR	GSE68270QNSCbyPNPC+GSE70696QNPbyTAP+GSE99777QSVZbyPSVZ,	GSE93991QGBCbyPGBC+GSE114574QGBObyPGBO
GRIA2	GSE68270QNSCbyPNPC+GSE70696QNPbyTAP+GSE99777QSVZbyPSVZ,	GSE93991QGBCbyPGBC+GSE114574QGBObyPGBO
GRIN2C	GSE68270QNSCbyPNPC+GSE70696QNPbyTAP+GSE99777QSVZbyPSVZ,	GSE93991QGBCbyPGBC+GSE114574QGBObyPGBO
GSDME	GSE68270QNSCbyPNPC+GSE70696QNPbyTAP+GSE99777QSVZbyPSVZ,	GSE93991QGBCbyPGBC+GSE114574QGBObyPGBO
GSR	GSE68270QNSCbyPNPC+GSE70696QNPbyTAP+GSE99777QSVZbyPSVZ,	GSE93991QGBCbyPGBC+GSE114574QGBObyPGBO
GSTM4	GSE68270QNSCbyPNPC+GSE70696QNPbyTAP+GSE99777QSVZbyPSVZ,	GSE93991QGBCbyPGBC+GSE114574QGBObyPGBO
GSTP1	GSE68270QNSCbyPNPC+GSE70696QNPbyTAP+GSE99777QSVZbyPSVZ,	GSE93991QGBCbyPGBC+GSE114574QGBObyPGBO
GTF3A	GSE68270QNSCbyPNPC+GSE70696QNPbyTAP+GSE99777QSVZbyPSVZ,	GSE93991QGBCbyPGBC+GSE114574QGBObyPGBO
GUCY1B1	GSE68270QNSCbyPNPC+GSE70696QNPbyTAP+GSE99777QSVZbyPSVZ,	GSE93991QGBCbyPGBC+GSE114574QGBObyPGBO
H1FX	GSE68270QNSCbyPNPC+GSE70696QNPbyTAP+GSE99777QSVZbyPSVZ,	GSE93991QGBCbyPGBC+GSE114574QGBObyPGBO
H2AFJ	GSE68270QNSCbyPNPC+GSE70696QNPbyTAP+GSE99777QSVZbyPSVZ,	GSE93991QGBCbyPGBC+GSE114574QGBObyPGBO
H3F3A	GSE68270QNSCbyPNPC+GSE70696QNPbyTAP+GSE99777QSVZbyPSVZ,	GSE93991QGBCbyPGBC+GSE114574QGBObyPGBO
HABP4	GSE68270QNSCbyPNPC+GSE70696QNPbyTAP+GSE99777QSVZbyPSVZ,	GSE93991QGBCbyPGBC+GSE114574QGBObyPGBO
HADHA	GSE68270QNSCbyPNPC+GSE70696QNPbyTAP+GSE99777QSVZbyPSVZ,	GSE93991QGBCbyPGBC+GSE114574QGBObyPGBO
HAGH	GSE68270QNSCbyPNPC+GSE70696QNPbyTAP+GSE99777QSVZbyPSVZ,	GSE93991QGBCbyPGBC+GSE114574QGBObyPGBO
HAGHL	GSE68270QNSCbyPNPC+GSE70696QNPbyTAP+GSE99777QSVZbyPSVZ,	GSE93991QGBCbyPGBC+GSE114574QGBObyPGBO
HAP1	GSE68270QNSCbyPNPC+GSE70696QNPbyTAP+GSE99777QSVZbyPSVZ,	GSE93991QGBCbyPGBC+GSE114574QGBObyPGBO
HAPLN2	GSE68270QNSCbyPNPC+GSE70696QNPbyTAP+GSE99777QSVZbyPSVZ,	GSE93991QGBCbyPGBC+GSE114574QGBObyPGBO
HAPLN3	GSE68270QNSCbyPNPC+GSE70696QNPbyTAP+GSE99777QSVZbyPSVZ,	GSE93991QGBCbyPGBC+GSE114574QGBObyPGBO
HAVCR2	GSE68270QNSCbyPNPC+GSE70696QNPbyTAP+GSE99777QSVZbyPSVZ,	GSE93991QGBCbyPGBC+GSE114574QGBObyPGBO
HBP1	GSE68270QNSCbyPNPC+GSE70696QNPbyTAP+GSE99777QSVZbyPSVZ,	GSE93991QGBCbyPGBC+GSE114574QGBObyPGBO
HCFC1R1	GSE68270QNSCbyPNPC+GSE70696QNPbyTAP+GSE99777QSVZbyPSVZ,	GSE93991QGBCbyPGBC+GSE114574QGBObyPGBO
HCN2	GSE68270QNSCbyPNPC+GSE70696QNPbyTAP+GSE99777QSVZbyPSVZ,	GSE93991QGBCbyPGBC+GSE114574QGBObyPGBO
HDAC5	GSE68270QNSCbyPNPC+GSE70696QNPbyTAP+GSE99777QSVZbyPSVZ,	GSE93991QGBCbyPGBC+GSE114574QGBObyPGBO
HDAC7	GSE68270QNSCbyPNPC+GSE70696QNPbyTAP+GSE99777QSVZbyPSVZ,	GSE93991QGBCbyPGBC+GSE114574QGBObyPGBO
HDDC2	GSE68270QNSCbyPNPC+GSE70696QNPbyTAP+GSE99777QSVZbyPSVZ,	GSE93991QGBCbyPGBC+GSE114574QGBObyPGBO
HDGFL2	GSE68270QNSCbyPNPC+GSE70696QNPbyTAP+GSE99777QSVZbyPSVZ,	GSE93991QGBCbyPGBC+GSE114574QGBObyPGBO
HERC4	GSE68270QNSCbyPNPC+GSE70696QNPbyTAP+GSE99777QSVZbyPSVZ,	GSE93991QGBCbyPGBC+GSE114574QGBObyPGBO
HERPUD2	GSE68270QNSCbyPNPC+GSE70696QNPbyTAP+GSE99777QSVZbyPSVZ,	GSE93991QGBCbyPGBC+GSE114574QGBObyPGBO
HEY2	GSE68270QNSCbyPNPC+GSE70696QNPbyTAP+GSE99777QSVZbyPSVZ,	GSE93991QGBCbyPGBC+GSE114574QGBObyPGBO
HFE	GSE68270QNSCbyPNPC+GSE70696QNPbyTAP+GSE99777QSVZbyPSVZ,	GSE93991QGBCbyPGBC+GSE114574QGBObyPGBO
HINT1	GSE68270QNSCbyPNPC+GSE70696QNPbyTAP+GSE99777QSVZbyPSVZ,	GSE93991QGBCbyPGBC+GSE114574QGBObyPGBO
HINT2	GSE68270QNSCbyPNPC+GSE70696QNPbyTAP+GSE99777QSVZbyPSVZ,	GSE93991QGBCbyPGBC+GSE114574QGBObyPGBO
HIST1H1E	GSE68270QNSCbyPNPC+GSE70696QNPbyTAP+GSE99777QSVZbyPSVZ,	GSE93991QGBCbyPGBC+GSE114574QGBObyPGBO
HIST3H2A	GSE68270QNSCbyPNPC+GSE70696QNPbyTAP+GSE99777QSVZbyPSVZ,	GSE93991QGBCbyPGBC+GSE114574QGBObyPGBO
HK2	GSE68270QNSCbyPNPC+GSE70696QNPbyTAP+GSE99777QSVZbyPSVZ,	GSE93991QGBCbyPGBC+GSE114574QGBObyPGBO
HLA-DMA	GSE68270QNSCbyPNPC+GSE70696QNPbyTAP+GSE99777QSVZbyPSVZ,	GSE93991QGBCbyPGBC+GSE114574QGBObyPGBO
HLF	GSE68270QNSCbyPNPC+GSE70696QNPbyTAP+GSE99777QSVZbyPSVZ,	GSE93991QGBCbyPGBC+GSE114574QGBObyPGBO
HLX	GSE68270QNSCbyPNPC+GSE70696QNPbyTAP+GSE99777QSVZbyPSVZ,	GSE93991QGBCbyPGBC+GSE114574QGBObyPGBO
HMGCS1	GSE68270QNSCbyPNPC+GSE70696QNPbyTAP+GSE99777QSVZbyPSVZ,	GSE93991QGBCbyPGBC+GSE114574QGBObyPGBO
HMGN2	GSE68270QNSCbyPNPC+GSE70696QNPbyTAP+GSE99777QSVZbyPSVZ,	GSE93991QGBCbyPGBC+GSE114574QGBObyPGBO
HMOX2	GSE68270QNSCbyPNPC+GSE70696QNPbyTAP+GSE99777QSVZbyPSVZ,	GSE93991QGBCbyPGBC+GSE114574QGBObyPGBO
HMX2	GSE68270QNSCbyPNPC+GSE70696QNPbyTAP+GSE99777QSVZbyPSVZ,	GSE93991QGBCbyPGBC+GSE114574QGBObyPGBO
HMX3	GSE68270QNSCbyPNPC+GSE70696QNPbyTAP+GSE99777QSVZbyPSVZ,	GSE93991QGBCbyPGBC+GSE114574QGBObyPGBO
HNRNPAB	GSE68270QNSCbyPNPC+GSE70696QNPbyTAP+GSE99777QSVZbyPSVZ,	GSE93991QGBCbyPGBC+GSE114574QGBObyPGBO
HOMER1	GSE68270QNSCbyPNPC+GSE70696QNPbyTAP+GSE99777QSVZbyPSVZ,	GSE93991QGBCbyPGBC+GSE114574QGBObyPGBO
HOMER3	GSE68270QNSCbyPNPC+GSE70696QNPbyTAP+GSE99777QSVZbyPSVZ,	GSE93991QGBCbyPGBC+GSE114574QGBObyPGBO
HOXA1	GSE68270QNSCbyPNPC+GSE70696QNPbyTAP+GSE99777QSVZbyPSVZ,	GSE93991QGBCbyPGBC+GSE114574QGBObyPGBO
HPRT1	GSE68270QNSCbyPNPC+GSE70696QNPbyTAP+GSE99777QSVZbyPSVZ,	GSE93991QGBCbyPGBC+GSE114574QGBObyPGBO
HPS6	GSE68270QNSCbyPNPC+GSE70696QNPbyTAP+GSE99777QSVZbyPSVZ,	GSE93991QGBCbyPGBC+GSE114574QGBObyPGBO
HRAS	GSE68270QNSCbyPNPC+GSE70696QNPbyTAP+GSE99777QSVZbyPSVZ,	GSE93991QGBCbyPGBC+GSE114574QGBObyPGBO
HRK	GSE68270QNSCbyPNPC+GSE70696QNPbyTAP+GSE99777QSVZbyPSVZ,	GSE93991QGBCbyPGBC+GSE114574QGBObyPGBO
HSD17B7	GSE68270QNSCbyPNPC+GSE70696QNPbyTAP+GSE99777QSVZbyPSVZ,	GSE93991QGBCbyPGBC+GSE114574QGBObyPGBO
HSPA1A	GSE68270QNSCbyPNPC+GSE70696QNPbyTAP+GSE99777QSVZbyPSVZ,	GSE93991QGBCbyPGBC+GSE114574QGBObyPGBO
HSPA2	GSE68270QNSCbyPNPC+GSE70696QNPbyTAP+GSE99777QSVZbyPSVZ,	GSE93991QGBCbyPGBC+GSE114574QGBObyPGBO
HSPB1	GSE68270QNSCbyPNPC+GSE70696QNPbyTAP+GSE99777QSVZbyPSVZ,	GSE93991QGBCbyPGBC+GSE114574QGBObyPGBO
HSPBP1	GSE68270QNSCbyPNPC+GSE70696QNPbyTAP+GSE99777QSVZbyPSVZ,	GSE93991QGBCbyPGBC+GSE114574QGBObyPGBO
HYAL1	GSE68270QNSCbyPNPC+GSE70696QNPbyTAP+GSE99777QSVZbyPSVZ,	GSE93991QGBCbyPGBC+GSE114574QGBObyPGBO
ICA1	GSE68270QNSCbyPNPC+GSE70696QNPbyTAP+GSE99777QSVZbyPSVZ,	GSE93991QGBCbyPGBC+GSE114574QGBObyPGBO
ICA1L	GSE68270QNSCbyPNPC+GSE70696QNPbyTAP+GSE99777QSVZbyPSVZ,	GSE93991QGBCbyPGBC+GSE114574QGBObyPGBO
ID3	GSE68270QNSCbyPNPC+GSE70696QNPbyTAP+GSE99777QSVZbyPSVZ,	GSE93991QGBCbyPGBC+GSE114574QGBObyPGBO
IDH1	GSE68270QNSCbyPNPC+GSE70696QNPbyTAP+GSE99777QSVZbyPSVZ,	GSE93991QGBCbyPGBC+GSE114574QGBObyPGBO
IDH2	GSE68270QNSCbyPNPC+GSE70696QNPbyTAP+GSE99777QSVZbyPSVZ,	GSE93991QGBCbyPGBC+GSE114574QGBObyPGBO
IDUA	GSE68270QNSCbyPNPC+GSE70696QNPbyTAP+GSE99777QSVZbyPSVZ,	GSE93991QGBCbyPGBC+GSE114574QGBObyPGBO
IER2	GSE68270QNSCbyPNPC+GSE70696QNPbyTAP+GSE99777QSVZbyPSVZ,	GSE93991QGBCbyPGBC+GSE114574QGBObyPGBO
IER5L	GSE68270QNSCbyPNPC+GSE70696QNPbyTAP+GSE99777QSVZbyPSVZ,	GSE93991QGBCbyPGBC+GSE114574QGBObyPGBO
IFRD1	GSE68270QNSCbyPNPC+GSE70696QNPbyTAP+GSE99777QSVZbyPSVZ,	GSE93991QGBCbyPGBC+GSE114574QGBObyPGBO
IGFALS	GSE68270QNSCbyPNPC+GSE70696QNPbyTAP+GSE99777QSVZbyPSVZ,	GSE93991QGBCbyPGBC+GSE114574QGBObyPGBO
IGFBP2	GSE68270QNSCbyPNPC+GSE70696QNPbyTAP+GSE99777QSVZbyPSVZ,	GSE93991QGBCbyPGBC+GSE114574QGBObyPGBO
IGFBP6	GSE68270QNSCbyPNPC+GSE70696QNPbyTAP+GSE99777QSVZbyPSVZ,	GSE93991QGBCbyPGBC+GSE114574QGBObyPGBO
IGFLR1	GSE68270QNSCbyPNPC+GSE70696QNPbyTAP+GSE99777QSVZbyPSVZ,	GSE93991QGBCbyPGBC+GSE114574QGBObyPGBO
IGHMBP2	GSE68270QNSCbyPNPC+GSE70696QNPbyTAP+GSE99777QSVZbyPSVZ,	GSE93991QGBCbyPGBC+GSE114574QGBObyPGBO
IGIP	GSE68270QNSCbyPNPC+GSE70696QNPbyTAP+GSE99777QSVZbyPSVZ,	GSE93991QGBCbyPGBC+GSE114574QGBObyPGBO
IGSF9	GSE68270QNSCbyPNPC+GSE70696QNPbyTAP+GSE99777QSVZbyPSVZ,	GSE93991QGBCbyPGBC+GSE114574QGBObyPGBO
IKZF4	GSE68270QNSCbyPNPC+GSE70696QNPbyTAP+GSE99777QSVZbyPSVZ,	GSE93991QGBCbyPGBC+GSE114574QGBObyPGBO
IKZF5	GSE68270QNSCbyPNPC+GSE70696QNPbyTAP+GSE99777QSVZbyPSVZ,	GSE93991QGBCbyPGBC+GSE114574QGBObyPGBO
IL11RA	GSE68270QNSCbyPNPC+GSE70696QNPbyTAP+GSE99777QSVZbyPSVZ,	GSE93991QGBCbyPGBC+GSE114574QGBObyPGBO
IL15RA	GSE68270QNSCbyPNPC+GSE70696QNPbyTAP+GSE99777QSVZbyPSVZ,	GSE93991QGBCbyPGBC+GSE114574QGBObyPGBO
IMP3	GSE68270QNSCbyPNPC+GSE70696QNPbyTAP+GSE99777QSVZbyPSVZ,	GSE93991QGBCbyPGBC+GSE114574QGBObyPGBO
IMPDH1	GSE68270QNSCbyPNPC+GSE70696QNPbyTAP+GSE99777QSVZbyPSVZ,	GSE93991QGBCbyPGBC+GSE114574QGBObyPGBO
INAFM2	GSE68270QNSCbyPNPC+GSE70696QNPbyTAP+GSE99777QSVZbyPSVZ,	GSE93991QGBCbyPGBC+GSE114574QGBObyPGBO
ING5	GSE68270QNSCbyPNPC+GSE70696QNPbyTAP+GSE99777QSVZbyPSVZ,	GSE93991QGBCbyPGBC+GSE114574QGBObyPGBO
INHA	GSE68270QNSCbyPNPC+GSE70696QNPbyTAP+GSE99777QSVZbyPSVZ,	GSE93991QGBCbyPGBC+GSE114574QGBObyPGBO
INHBB	GSE68270QNSCbyPNPC+GSE70696QNPbyTAP+GSE99777QSVZbyPSVZ,	GSE93991QGBCbyPGBC+GSE114574QGBObyPGBO
INPP5B	GSE68270QNSCbyPNPC+GSE70696QNPbyTAP+GSE99777QSVZbyPSVZ,	GSE93991QGBCbyPGBC+GSE114574QGBObyPGBO
INPP5D	GSE68270QNSCbyPNPC+GSE70696QNPbyTAP+GSE99777QSVZbyPSVZ,	GSE93991QGBCbyPGBC+GSE114574QGBObyPGBO
INPP5E	GSE68270QNSCbyPNPC+GSE70696QNPbyTAP+GSE99777QSVZbyPSVZ,	GSE93991QGBCbyPGBC+GSE114574QGBObyPGBO
INSIG1	GSE68270QNSCbyPNPC+GSE70696QNPbyTAP+GSE99777QSVZbyPSVZ,	GSE93991QGBCbyPGBC+GSE114574QGBObyPGBO
INSM1	GSE68270QNSCbyPNPC+GSE70696QNPbyTAP+GSE99777QSVZbyPSVZ,	GSE93991QGBCbyPGBC+GSE114574QGBObyPGBO
INTS13	GSE68270QNSCbyPNPC+GSE70696QNPbyTAP+GSE99777QSVZbyPSVZ,	GSE93991QGBCbyPGBC+GSE114574QGBObyPGBO
IQSEC1	GSE68270QNSCbyPNPC+GSE70696QNPbyTAP+GSE99777QSVZbyPSVZ,	GSE93991QGBCbyPGBC+GSE114574QGBObyPGBO
IRF2BP2	GSE68270QNSCbyPNPC+GSE70696QNPbyTAP+GSE99777QSVZbyPSVZ,	GSE93991QGBCbyPGBC+GSE114574QGBObyPGBO
IRF5	GSE68270QNSCbyPNPC+GSE70696QNPbyTAP+GSE99777QSVZbyPSVZ,	GSE93991QGBCbyPGBC+GSE114574QGBObyPGBO
IRGQ	GSE68270QNSCbyPNPC+GSE70696QNPbyTAP+GSE99777QSVZbyPSVZ,	GSE93991QGBCbyPGBC+GSE114574QGBObyPGBO
IRS2	GSE68270QNSCbyPNPC+GSE70696QNPbyTAP+GSE99777QSVZbyPSVZ,	GSE93991QGBCbyPGBC+GSE114574QGBObyPGBO
ITPKB	GSE68270QNSCbyPNPC+GSE70696QNPbyTAP+GSE99777QSVZbyPSVZ,	GSE93991QGBCbyPGBC+GSE114574QGBObyPGBO
ITPR1	GSE68270QNSCbyPNPC+GSE70696QNPbyTAP+GSE99777QSVZbyPSVZ,	GSE93991QGBCbyPGBC+GSE114574QGBObyPGBO
IVD	GSE68270QNSCbyPNPC+GSE70696QNPbyTAP+GSE99777QSVZbyPSVZ,	GSE93991QGBCbyPGBC+GSE114574QGBObyPGBO
IVNS1ABP	GSE68270QNSCbyPNPC+GSE70696QNPbyTAP+GSE99777QSVZbyPSVZ,	GSE93991QGBCbyPGBC+GSE114574QGBObyPGBO
IZUMO1	GSE68270QNSCbyPNPC+GSE70696QNPbyTAP+GSE99777QSVZbyPSVZ,	GSE93991QGBCbyPGBC+GSE114574QGBObyPGBO
JPH4	GSE68270QNSCbyPNPC+GSE70696QNPbyTAP+GSE99777QSVZbyPSVZ,	GSE93991QGBCbyPGBC+GSE114574QGBObyPGBO
JTB	GSE68270QNSCbyPNPC+GSE70696QNPbyTAP+GSE99777QSVZbyPSVZ,	GSE93991QGBCbyPGBC+GSE114574QGBObyPGBO
JUND	GSE68270QNSCbyPNPC+GSE70696QNPbyTAP+GSE99777QSVZbyPSVZ,	GSE93991QGBCbyPGBC+GSE114574QGBObyPGBO
KANK2	GSE68270QNSCbyPNPC+GSE70696QNPbyTAP+GSE99777QSVZbyPSVZ,	GSE93991QGBCbyPGBC+GSE114574QGBObyPGBO
KARS	GSE68270QNSCbyPNPC+GSE70696QNPbyTAP+GSE99777QSVZbyPSVZ,	GSE93991QGBCbyPGBC+GSE114574QGBObyPGBO
KAT2A	GSE68270QNSCbyPNPC+GSE70696QNPbyTAP+GSE99777QSVZbyPSVZ,	GSE93991QGBCbyPGBC+GSE114574QGBObyPGBO
KAZALD1	GSE68270QNSCbyPNPC+GSE70696QNPbyTAP+GSE99777QSVZbyPSVZ,	GSE93991QGBCbyPGBC+GSE114574QGBObyPGBO
KAZN	GSE68270QNSCbyPNPC+GSE70696QNPbyTAP+GSE99777QSVZbyPSVZ,	GSE93991QGBCbyPGBC+GSE114574QGBObyPGBO
KBTBD11	GSE68270QNSCbyPNPC+GSE70696QNPbyTAP+GSE99777QSVZbyPSVZ,	GSE93991QGBCbyPGBC+GSE114574QGBObyPGBO
KCNA2	GSE68270QNSCbyPNPC+GSE70696QNPbyTAP+GSE99777QSVZbyPSVZ,	GSE93991QGBCbyPGBC+GSE114574QGBObyPGBO
KCNAB2	GSE68270QNSCbyPNPC+GSE70696QNPbyTAP+GSE99777QSVZbyPSVZ,	GSE93991QGBCbyPGBC+GSE114574QGBObyPGBO
KCND1	GSE68270QNSCbyPNPC+GSE70696QNPbyTAP+GSE99777QSVZbyPSVZ,	GSE93991QGBCbyPGBC+GSE114574QGBObyPGBO
KCNIP3	GSE68270QNSCbyPNPC+GSE70696QNPbyTAP+GSE99777QSVZbyPSVZ,	GSE93991QGBCbyPGBC+GSE114574QGBObyPGBO
KCNJ14	GSE68270QNSCbyPNPC+GSE70696QNPbyTAP+GSE99777QSVZbyPSVZ,	GSE93991QGBCbyPGBC+GSE114574QGBObyPGBO
KCNQ4	GSE68270QNSCbyPNPC+GSE70696QNPbyTAP+GSE99777QSVZbyPSVZ,	GSE93991QGBCbyPGBC+GSE114574QGBObyPGBO
KCTD11	GSE68270QNSCbyPNPC+GSE70696QNPbyTAP+GSE99777QSVZbyPSVZ,	GSE93991QGBCbyPGBC+GSE114574QGBObyPGBO
KDM6B	GSE68270QNSCbyPNPC+GSE70696QNPbyTAP+GSE99777QSVZbyPSVZ,	GSE93991QGBCbyPGBC+GSE114574QGBObyPGBO
KDM7A	GSE68270QNSCbyPNPC+GSE70696QNPbyTAP+GSE99777QSVZbyPSVZ,	GSE93991QGBCbyPGBC+GSE114574QGBObyPGBO
KDM8	GSE68270QNSCbyPNPC+GSE70696QNPbyTAP+GSE99777QSVZbyPSVZ,	GSE93991QGBCbyPGBC+GSE114574QGBObyPGBO
KHK	GSE68270QNSCbyPNPC+GSE70696QNPbyTAP+GSE99777QSVZbyPSVZ,	GSE93991QGBCbyPGBC+GSE114574QGBObyPGBO
KHNYN	GSE68270QNSCbyPNPC+GSE70696QNPbyTAP+GSE99777QSVZbyPSVZ,	GSE93991QGBCbyPGBC+GSE114574QGBObyPGBO
KIAA0355	GSE68270QNSCbyPNPC+GSE70696QNPbyTAP+GSE99777QSVZbyPSVZ,	GSE93991QGBCbyPGBC+GSE114574QGBObyPGBO
KIAA1324L	GSE68270QNSCbyPNPC+GSE70696QNPbyTAP+GSE99777QSVZbyPSVZ,	GSE93991QGBCbyPGBC+GSE114574QGBObyPGBO
KIAA2013	GSE68270QNSCbyPNPC+GSE70696QNPbyTAP+GSE99777QSVZbyPSVZ,	GSE93991QGBCbyPGBC+GSE114574QGBObyPGBO
KIF20A	GSE68270QNSCbyPNPC+GSE70696QNPbyTAP+GSE99777QSVZbyPSVZ,	GSE93991QGBCbyPGBC+GSE114574QGBObyPGBO
KIF3C	GSE68270QNSCbyPNPC+GSE70696QNPbyTAP+GSE99777QSVZbyPSVZ,	GSE93991QGBCbyPGBC+GSE114574QGBObyPGBO
KIF5A	GSE68270QNSCbyPNPC+GSE70696QNPbyTAP+GSE99777QSVZbyPSVZ,	GSE93991QGBCbyPGBC+GSE114574QGBObyPGBO
KLC1	GSE68270QNSCbyPNPC+GSE70696QNPbyTAP+GSE99777QSVZbyPSVZ,	GSE93991QGBCbyPGBC+GSE114574QGBObyPGBO
KLF10	GSE68270QNSCbyPNPC+GSE70696QNPbyTAP+GSE99777QSVZbyPSVZ,	GSE93991QGBCbyPGBC+GSE114574QGBObyPGBO
KLF15	GSE68270QNSCbyPNPC+GSE70696QNPbyTAP+GSE99777QSVZbyPSVZ,	GSE93991QGBCbyPGBC+GSE114574QGBObyPGBO
KLF9	GSE68270QNSCbyPNPC+GSE70696QNPbyTAP+GSE99777QSVZbyPSVZ,	GSE93991QGBCbyPGBC+GSE114574QGBObyPGBO
KLHDC1	GSE68270QNSCbyPNPC+GSE70696QNPbyTAP+GSE99777QSVZbyPSVZ,	GSE93991QGBCbyPGBC+GSE114574QGBObyPGBO
KLHL13	GSE68270QNSCbyPNPC+GSE70696QNPbyTAP+GSE99777QSVZbyPSVZ,	GSE93991QGBCbyPGBC+GSE114574QGBObyPGBO
KLHL24	GSE68270QNSCbyPNPC+GSE70696QNPbyTAP+GSE99777QSVZbyPSVZ,	GSE93991QGBCbyPGBC+GSE114574QGBObyPGBO
KLHL25	GSE68270QNSCbyPNPC+GSE70696QNPbyTAP+GSE99777QSVZbyPSVZ,	GSE93991QGBCbyPGBC+GSE114574QGBObyPGBO
KLHL33	GSE68270QNSCbyPNPC+GSE70696QNPbyTAP+GSE99777QSVZbyPSVZ,	GSE93991QGBCbyPGBC+GSE114574QGBObyPGBO
KPNA2	GSE68270QNSCbyPNPC+GSE70696QNPbyTAP+GSE99777QSVZbyPSVZ,	GSE93991QGBCbyPGBC+GSE114574QGBObyPGBO
KRBA1	GSE68270QNSCbyPNPC+GSE70696QNPbyTAP+GSE99777QSVZbyPSVZ,	GSE93991QGBCbyPGBC+GSE114574QGBObyPGBO
KREMEN1	GSE68270QNSCbyPNPC+GSE70696QNPbyTAP+GSE99777QSVZbyPSVZ,	GSE93991QGBCbyPGBC+GSE114574QGBObyPGBO
KSR1	GSE68270QNSCbyPNPC+GSE70696QNPbyTAP+GSE99777QSVZbyPSVZ,	GSE93991QGBCbyPGBC+GSE114574QGBObyPGBO
L2HGDH	GSE68270QNSCbyPNPC+GSE70696QNPbyTAP+GSE99777QSVZbyPSVZ,	GSE93991QGBCbyPGBC+GSE114574QGBObyPGBO
LAG3	GSE68270QNSCbyPNPC+GSE70696QNPbyTAP+GSE99777QSVZbyPSVZ,	GSE93991QGBCbyPGBC+GSE114574QGBObyPGBO
LAIR1	GSE68270QNSCbyPNPC+GSE70696QNPbyTAP+GSE99777QSVZbyPSVZ,	GSE93991QGBCbyPGBC+GSE114574QGBObyPGBO
LAMA5	GSE68270QNSCbyPNPC+GSE70696QNPbyTAP+GSE99777QSVZbyPSVZ,	GSE93991QGBCbyPGBC+GSE114574QGBObyPGBO
LAMP5	GSE68270QNSCbyPNPC+GSE70696QNPbyTAP+GSE99777QSVZbyPSVZ,	GSE93991QGBCbyPGBC+GSE114574QGBObyPGBO
LAMTOR2	GSE68270QNSCbyPNPC+GSE70696QNPbyTAP+GSE99777QSVZbyPSVZ,	GSE93991QGBCbyPGBC+GSE114574QGBObyPGBO
LAPTM4B	GSE68270QNSCbyPNPC+GSE70696QNPbyTAP+GSE99777QSVZbyPSVZ,	GSE93991QGBCbyPGBC+GSE114574QGBObyPGBO
LAS1L	GSE68270QNSCbyPNPC+GSE70696QNPbyTAP+GSE99777QSVZbyPSVZ,	GSE93991QGBCbyPGBC+GSE114574QGBObyPGBO
LBX1	GSE68270QNSCbyPNPC+GSE70696QNPbyTAP+GSE99777QSVZbyPSVZ,	GSE93991QGBCbyPGBC+GSE114574QGBObyPGBO
LBX2	GSE68270QNSCbyPNPC+GSE70696QNPbyTAP+GSE99777QSVZbyPSVZ,	GSE93991QGBCbyPGBC+GSE114574QGBObyPGBO
LCAT	GSE68270QNSCbyPNPC+GSE70696QNPbyTAP+GSE99777QSVZbyPSVZ,	GSE93991QGBCbyPGBC+GSE114574QGBObyPGBO
LDB1	GSE68270QNSCbyPNPC+GSE70696QNPbyTAP+GSE99777QSVZbyPSVZ,	GSE93991QGBCbyPGBC+GSE114574QGBObyPGBO
LDHA	GSE68270QNSCbyPNPC+GSE70696QNPbyTAP+GSE99777QSVZbyPSVZ,	GSE93991QGBCbyPGBC+GSE114574QGBObyPGBO
LDHB	GSE68270QNSCbyPNPC+GSE70696QNPbyTAP+GSE99777QSVZbyPSVZ,	GSE93991QGBCbyPGBC+GSE114574QGBObyPGBO
LEMD2	GSE68270QNSCbyPNPC+GSE70696QNPbyTAP+GSE99777QSVZbyPSVZ,	GSE93991QGBCbyPGBC+GSE114574QGBObyPGBO
LETMD1	GSE68270QNSCbyPNPC+GSE70696QNPbyTAP+GSE99777QSVZbyPSVZ,	GSE93991QGBCbyPGBC+GSE114574QGBObyPGBO
LGALS1	GSE68270QNSCbyPNPC+GSE70696QNPbyTAP+GSE99777QSVZbyPSVZ,	GSE93991QGBCbyPGBC+GSE114574QGBObyPGBO
LGALS3	GSE68270QNSCbyPNPC+GSE70696QNPbyTAP+GSE99777QSVZbyPSVZ,	GSE93991QGBCbyPGBC+GSE114574QGBObyPGBO
LGALS3BP	GSE68270QNSCbyPNPC+GSE70696QNPbyTAP+GSE99777QSVZbyPSVZ,	GSE93991QGBCbyPGBC+GSE114574QGBObyPGBO
LGI4	GSE68270QNSCbyPNPC+GSE70696QNPbyTAP+GSE99777QSVZbyPSVZ,	GSE93991QGBCbyPGBC+GSE114574QGBObyPGBO
LGMN	GSE68270QNSCbyPNPC+GSE70696QNPbyTAP+GSE99777QSVZbyPSVZ,	GSE93991QGBCbyPGBC+GSE114574QGBObyPGBO
LIN7B	GSE68270QNSCbyPNPC+GSE70696QNPbyTAP+GSE99777QSVZbyPSVZ,	GSE93991QGBCbyPGBC+GSE114574QGBObyPGBO
LINGO1	GSE68270QNSCbyPNPC+GSE70696QNPbyTAP+GSE99777QSVZbyPSVZ,	GSE93991QGBCbyPGBC+GSE114574QGBObyPGBO
LIPA	GSE68270QNSCbyPNPC+GSE70696QNPbyTAP+GSE99777QSVZbyPSVZ,	GSE93991QGBCbyPGBC+GSE114574QGBObyPGBO
LIPT2	GSE68270QNSCbyPNPC+GSE70696QNPbyTAP+GSE99777QSVZbyPSVZ,	GSE93991QGBCbyPGBC+GSE114574QGBObyPGBO
LITAF	GSE68270QNSCbyPNPC+GSE70696QNPbyTAP+GSE99777QSVZbyPSVZ,	GSE93991QGBCbyPGBC+GSE114574QGBObyPGBO
LMBR1L	GSE68270QNSCbyPNPC+GSE70696QNPbyTAP+GSE99777QSVZbyPSVZ,	GSE93991QGBCbyPGBC+GSE114574QGBObyPGBO
LMF1	GSE68270QNSCbyPNPC+GSE70696QNPbyTAP+GSE99777QSVZbyPSVZ,	GSE93991QGBCbyPGBC+GSE114574QGBObyPGBO
LMO1	GSE68270QNSCbyPNPC+GSE70696QNPbyTAP+GSE99777QSVZbyPSVZ,	GSE93991QGBCbyPGBC+GSE114574QGBObyPGBO
LMO2	GSE68270QNSCbyPNPC+GSE70696QNPbyTAP+GSE99777QSVZbyPSVZ,	GSE93991QGBCbyPGBC+GSE114574QGBObyPGBO
LMO4	GSE68270QNSCbyPNPC+GSE70696QNPbyTAP+GSE99777QSVZbyPSVZ,	GSE93991QGBCbyPGBC+GSE114574QGBObyPGBO
LONRF3	GSE68270QNSCbyPNPC+GSE70696QNPbyTAP+GSE99777QSVZbyPSVZ,	GSE93991QGBCbyPGBC+GSE114574QGBObyPGBO
LOXL1	GSE68270QNSCbyPNPC+GSE70696QNPbyTAP+GSE99777QSVZbyPSVZ,	GSE93991QGBCbyPGBC+GSE114574QGBObyPGBO
LPAR4	GSE68270QNSCbyPNPC+GSE70696QNPbyTAP+GSE99777QSVZbyPSVZ,	GSE93991QGBCbyPGBC+GSE114574QGBObyPGBO
LPCAT4	GSE68270QNSCbyPNPC+GSE70696QNPbyTAP+GSE99777QSVZbyPSVZ,	GSE93991QGBCbyPGBC+GSE114574QGBObyPGBO
LRCH1	GSE68270QNSCbyPNPC+GSE70696QNPbyTAP+GSE99777QSVZbyPSVZ,	GSE93991QGBCbyPGBC+GSE114574QGBObyPGBO
LRCH4	GSE68270QNSCbyPNPC+GSE70696QNPbyTAP+GSE99777QSVZbyPSVZ,	GSE93991QGBCbyPGBC+GSE114574QGBObyPGBO
LRIG2	GSE68270QNSCbyPNPC+GSE70696QNPbyTAP+GSE99777QSVZbyPSVZ,	GSE93991QGBCbyPGBC+GSE114574QGBObyPGBO
LRP10	GSE68270QNSCbyPNPC+GSE70696QNPbyTAP+GSE99777QSVZbyPSVZ,	GSE93991QGBCbyPGBC+GSE114574QGBObyPGBO
LRRC23	GSE68270QNSCbyPNPC+GSE70696QNPbyTAP+GSE99777QSVZbyPSVZ,	GSE93991QGBCbyPGBC+GSE114574QGBObyPGBO
LRRC46	GSE68270QNSCbyPNPC+GSE70696QNPbyTAP+GSE99777QSVZbyPSVZ,	GSE93991QGBCbyPGBC+GSE114574QGBObyPGBO
LRRC4B	GSE68270QNSCbyPNPC+GSE70696QNPbyTAP+GSE99777QSVZbyPSVZ,	GSE93991QGBCbyPGBC+GSE114574QGBObyPGBO
LRRC75A	GSE68270QNSCbyPNPC+GSE70696QNPbyTAP+GSE99777QSVZbyPSVZ,	GSE93991QGBCbyPGBC+GSE114574QGBObyPGBO
LRRN2	GSE68270QNSCbyPNPC+GSE70696QNPbyTAP+GSE99777QSVZbyPSVZ,	GSE93991QGBCbyPGBC+GSE114574QGBObyPGBO
LRSAM1	GSE68270QNSCbyPNPC+GSE70696QNPbyTAP+GSE99777QSVZbyPSVZ,	GSE93991QGBCbyPGBC+GSE114574QGBObyPGBO
LSAMP	GSE68270QNSCbyPNPC+GSE70696QNPbyTAP+GSE99777QSVZbyPSVZ,	GSE93991QGBCbyPGBC+GSE114574QGBObyPGBO
LSM10	GSE68270QNSCbyPNPC+GSE70696QNPbyTAP+GSE99777QSVZbyPSVZ,	GSE93991QGBCbyPGBC+GSE114574QGBObyPGBO
LSM2	GSE68270QNSCbyPNPC+GSE70696QNPbyTAP+GSE99777QSVZbyPSVZ,	GSE93991QGBCbyPGBC+GSE114574QGBObyPGBO
LST1	GSE68270QNSCbyPNPC+GSE70696QNPbyTAP+GSE99777QSVZbyPSVZ,	GSE93991QGBCbyPGBC+GSE114574QGBObyPGBO
LTBP3	GSE68270QNSCbyPNPC+GSE70696QNPbyTAP+GSE99777QSVZbyPSVZ,	GSE93991QGBCbyPGBC+GSE114574QGBObyPGBO
LTBP4	GSE68270QNSCbyPNPC+GSE70696QNPbyTAP+GSE99777QSVZbyPSVZ,	GSE93991QGBCbyPGBC+GSE114574QGBObyPGBO
LTC4S	GSE68270QNSCbyPNPC+GSE70696QNPbyTAP+GSE99777QSVZbyPSVZ,	GSE93991QGBCbyPGBC+GSE114574QGBObyPGBO
LUC7L	GSE68270QNSCbyPNPC+GSE70696QNPbyTAP+GSE99777QSVZbyPSVZ,	GSE93991QGBCbyPGBC+GSE114574QGBObyPGBO
LY6E	GSE68270QNSCbyPNPC+GSE70696QNPbyTAP+GSE99777QSVZbyPSVZ,	GSE93991QGBCbyPGBC+GSE114574QGBObyPGBO
LY96	GSE68270QNSCbyPNPC+GSE70696QNPbyTAP+GSE99777QSVZbyPSVZ,	GSE93991QGBCbyPGBC+GSE114574QGBObyPGBO
LYRM7	GSE68270QNSCbyPNPC+GSE70696QNPbyTAP+GSE99777QSVZbyPSVZ,	GSE93991QGBCbyPGBC+GSE114574QGBObyPGBO
LYSMD2	GSE68270QNSCbyPNPC+GSE70696QNPbyTAP+GSE99777QSVZbyPSVZ,	GSE93991QGBCbyPGBC+GSE114574QGBObyPGBO
LZTS3	GSE68270QNSCbyPNPC+GSE70696QNPbyTAP+GSE99777QSVZbyPSVZ,	GSE93991QGBCbyPGBC+GSE114574QGBObyPGBO
MAF	GSE68270QNSCbyPNPC+GSE70696QNPbyTAP+GSE99777QSVZbyPSVZ,	GSE93991QGBCbyPGBC+GSE114574QGBObyPGBO
MAFK	GSE68270QNSCbyPNPC+GSE70696QNPbyTAP+GSE99777QSVZbyPSVZ,	GSE93991QGBCbyPGBC+GSE114574QGBObyPGBO
MAGED1	GSE68270QNSCbyPNPC+GSE70696QNPbyTAP+GSE99777QSVZbyPSVZ,	GSE93991QGBCbyPGBC+GSE114574QGBObyPGBO
MAGED2	GSE68270QNSCbyPNPC+GSE70696QNPbyTAP+GSE99777QSVZbyPSVZ,	GSE93991QGBCbyPGBC+GSE114574QGBObyPGBO
MAGEE1	GSE68270QNSCbyPNPC+GSE70696QNPbyTAP+GSE99777QSVZbyPSVZ,	GSE93991QGBCbyPGBC+GSE114574QGBObyPGBO
MAGEH1	GSE68270QNSCbyPNPC+GSE70696QNPbyTAP+GSE99777QSVZbyPSVZ,	GSE93991QGBCbyPGBC+GSE114574QGBObyPGBO
MAMDC4	GSE68270QNSCbyPNPC+GSE70696QNPbyTAP+GSE99777QSVZbyPSVZ,	GSE93991QGBCbyPGBC+GSE114574QGBObyPGBO
MAN2A1	GSE68270QNSCbyPNPC+GSE70696QNPbyTAP+GSE99777QSVZbyPSVZ,	GSE93991QGBCbyPGBC+GSE114574QGBObyPGBO
MAN2C1	GSE68270QNSCbyPNPC+GSE70696QNPbyTAP+GSE99777QSVZbyPSVZ,	GSE93991QGBCbyPGBC+GSE114574QGBObyPGBO
MANBA	GSE68270QNSCbyPNPC+GSE70696QNPbyTAP+GSE99777QSVZbyPSVZ,	GSE93991QGBCbyPGBC+GSE114574QGBObyPGBO
MANEAL	GSE68270QNSCbyPNPC+GSE70696QNPbyTAP+GSE99777QSVZbyPSVZ,	GSE93991QGBCbyPGBC+GSE114574QGBObyPGBO
MAP1A	GSE68270QNSCbyPNPC+GSE70696QNPbyTAP+GSE99777QSVZbyPSVZ,	GSE93991QGBCbyPGBC+GSE114574QGBObyPGBO
MAP2K2	GSE68270QNSCbyPNPC+GSE70696QNPbyTAP+GSE99777QSVZbyPSVZ,	GSE93991QGBCbyPGBC+GSE114574QGBObyPGBO
MAP2K3	GSE68270QNSCbyPNPC+GSE70696QNPbyTAP+GSE99777QSVZbyPSVZ,	GSE93991QGBCbyPGBC+GSE114574QGBObyPGBO
MAP2K5	GSE68270QNSCbyPNPC+GSE70696QNPbyTAP+GSE99777QSVZbyPSVZ,	GSE93991QGBCbyPGBC+GSE114574QGBObyPGBO
MAP2K6	GSE68270QNSCbyPNPC+GSE70696QNPbyTAP+GSE99777QSVZbyPSVZ,	GSE93991QGBCbyPGBC+GSE114574QGBObyPGBO
MAP3K1	GSE68270QNSCbyPNPC+GSE70696QNPbyTAP+GSE99777QSVZbyPSVZ,	GSE93991QGBCbyPGBC+GSE114574QGBObyPGBO
MAP3K10	GSE68270QNSCbyPNPC+GSE70696QNPbyTAP+GSE99777QSVZbyPSVZ,	GSE93991QGBCbyPGBC+GSE114574QGBObyPGBO
MAPK11	GSE68270QNSCbyPNPC+GSE70696QNPbyTAP+GSE99777QSVZbyPSVZ,	GSE93991QGBCbyPGBC+GSE114574QGBObyPGBO
MAPK8IP1	GSE68270QNSCbyPNPC+GSE70696QNPbyTAP+GSE99777QSVZbyPSVZ,	GSE93991QGBCbyPGBC+GSE114574QGBObyPGBO
MAPK8IP2	GSE68270QNSCbyPNPC+GSE70696QNPbyTAP+GSE99777QSVZbyPSVZ,	GSE93991QGBCbyPGBC+GSE114574QGBObyPGBO
MAPK8IP3	GSE68270QNSCbyPNPC+GSE70696QNPbyTAP+GSE99777QSVZbyPSVZ,	GSE93991QGBCbyPGBC+GSE114574QGBObyPGBO
MAPT	GSE68270QNSCbyPNPC+GSE70696QNPbyTAP+GSE99777QSVZbyPSVZ,	GSE93991QGBCbyPGBC+GSE114574QGBObyPGBO
MARCKS	GSE68270QNSCbyPNPC+GSE70696QNPbyTAP+GSE99777QSVZbyPSVZ,	GSE93991QGBCbyPGBC+GSE114574QGBObyPGBO
MARK4	GSE68270QNSCbyPNPC+GSE70696QNPbyTAP+GSE99777QSVZbyPSVZ,	GSE93991QGBCbyPGBC+GSE114574QGBObyPGBO
MARS	GSE68270QNSCbyPNPC+GSE70696QNPbyTAP+GSE99777QSVZbyPSVZ,	GSE93991QGBCbyPGBC+GSE114574QGBObyPGBO
MAST3	GSE68270QNSCbyPNPC+GSE70696QNPbyTAP+GSE99777QSVZbyPSVZ,	GSE93991QGBCbyPGBC+GSE114574QGBObyPGBO
MAT2B	GSE68270QNSCbyPNPC+GSE70696QNPbyTAP+GSE99777QSVZbyPSVZ,	GSE93991QGBCbyPGBC+GSE114574QGBObyPGBO
MAX	GSE68270QNSCbyPNPC+GSE70696QNPbyTAP+GSE99777QSVZbyPSVZ,	GSE93991QGBCbyPGBC+GSE114574QGBObyPGBO
MAZ	GSE68270QNSCbyPNPC+GSE70696QNPbyTAP+GSE99777QSVZbyPSVZ,	GSE93991QGBCbyPGBC+GSE114574QGBObyPGBO
MBOAT1	GSE68270QNSCbyPNPC+GSE70696QNPbyTAP+GSE99777QSVZbyPSVZ,	GSE93991QGBCbyPGBC+GSE114574QGBObyPGBO
MCTS1	GSE68270QNSCbyPNPC+GSE70696QNPbyTAP+GSE99777QSVZbyPSVZ,	GSE93991QGBCbyPGBC+GSE114574QGBObyPGBO
ME1	GSE68270QNSCbyPNPC+GSE70696QNPbyTAP+GSE99777QSVZbyPSVZ,	GSE93991QGBCbyPGBC+GSE114574QGBObyPGBO
MED11	GSE68270QNSCbyPNPC+GSE70696QNPbyTAP+GSE99777QSVZbyPSVZ,	GSE93991QGBCbyPGBC+GSE114574QGBObyPGBO
MED18	GSE68270QNSCbyPNPC+GSE70696QNPbyTAP+GSE99777QSVZbyPSVZ,	GSE93991QGBCbyPGBC+GSE114574QGBObyPGBO
MEF2A	GSE68270QNSCbyPNPC+GSE70696QNPbyTAP+GSE99777QSVZbyPSVZ,	GSE93991QGBCbyPGBC+GSE114574QGBObyPGBO
MEF2C	GSE68270QNSCbyPNPC+GSE70696QNPbyTAP+GSE99777QSVZbyPSVZ,	GSE93991QGBCbyPGBC+GSE114574QGBObyPGBO
MEF2D	GSE68270QNSCbyPNPC+GSE70696QNPbyTAP+GSE99777QSVZbyPSVZ,	GSE93991QGBCbyPGBC+GSE114574QGBObyPGBO
MEIS3	GSE68270QNSCbyPNPC+GSE70696QNPbyTAP+GSE99777QSVZbyPSVZ,	GSE93991QGBCbyPGBC+GSE114574QGBObyPGBO
MERTK	GSE68270QNSCbyPNPC+GSE70696QNPbyTAP+GSE99777QSVZbyPSVZ,	GSE93991QGBCbyPGBC+GSE114574QGBObyPGBO
METRN	GSE68270QNSCbyPNPC+GSE70696QNPbyTAP+GSE99777QSVZbyPSVZ,	GSE93991QGBCbyPGBC+GSE114574QGBObyPGBO
METTL25	GSE68270QNSCbyPNPC+GSE70696QNPbyTAP+GSE99777QSVZbyPSVZ,	GSE93991QGBCbyPGBC+GSE114574QGBObyPGBO
METTL7A	GSE68270QNSCbyPNPC+GSE70696QNPbyTAP+GSE99777QSVZbyPSVZ,	GSE93991QGBCbyPGBC+GSE114574QGBObyPGBO
MFAP3L	GSE68270QNSCbyPNPC+GSE70696QNPbyTAP+GSE99777QSVZbyPSVZ,	GSE93991QGBCbyPGBC+GSE114574QGBObyPGBO
MFSD2A	GSE68270QNSCbyPNPC+GSE70696QNPbyTAP+GSE99777QSVZbyPSVZ,	GSE93991QGBCbyPGBC+GSE114574QGBObyPGBO
MFSD3	GSE68270QNSCbyPNPC+GSE70696QNPbyTAP+GSE99777QSVZbyPSVZ,	GSE93991QGBCbyPGBC+GSE114574QGBObyPGBO
MGAT4A	GSE68270QNSCbyPNPC+GSE70696QNPbyTAP+GSE99777QSVZbyPSVZ,	GSE93991QGBCbyPGBC+GSE114574QGBObyPGBO
MGST1	GSE68270QNSCbyPNPC+GSE70696QNPbyTAP+GSE99777QSVZbyPSVZ,	GSE93991QGBCbyPGBC+GSE114574QGBObyPGBO
MICALL2	GSE68270QNSCbyPNPC+GSE70696QNPbyTAP+GSE99777QSVZbyPSVZ,	GSE93991QGBCbyPGBC+GSE114574QGBObyPGBO
MID1IP1	GSE68270QNSCbyPNPC+GSE70696QNPbyTAP+GSE99777QSVZbyPSVZ,	GSE93991QGBCbyPGBC+GSE114574QGBObyPGBO
MIF4GD	GSE68270QNSCbyPNPC+GSE70696QNPbyTAP+GSE99777QSVZbyPSVZ,	GSE93991QGBCbyPGBC+GSE114574QGBObyPGBO
MIR23A	GSE68270QNSCbyPNPC+GSE70696QNPbyTAP+GSE99777QSVZbyPSVZ,	GSE93991QGBCbyPGBC+GSE114574QGBObyPGBO
MIR27A	GSE68270QNSCbyPNPC+GSE70696QNPbyTAP+GSE99777QSVZbyPSVZ,	GSE93991QGBCbyPGBC+GSE114574QGBObyPGBO
MKNK2	GSE68270QNSCbyPNPC+GSE70696QNPbyTAP+GSE99777QSVZbyPSVZ,	GSE93991QGBCbyPGBC+GSE114574QGBObyPGBO
MKRN1	GSE68270QNSCbyPNPC+GSE70696QNPbyTAP+GSE99777QSVZbyPSVZ,	GSE93991QGBCbyPGBC+GSE114574QGBObyPGBO
MKRN3	GSE68270QNSCbyPNPC+GSE70696QNPbyTAP+GSE99777QSVZbyPSVZ,	GSE93991QGBCbyPGBC+GSE114574QGBObyPGBO
MLF2	GSE68270QNSCbyPNPC+GSE70696QNPbyTAP+GSE99777QSVZbyPSVZ,	GSE93991QGBCbyPGBC+GSE114574QGBObyPGBO
MLLT6	GSE68270QNSCbyPNPC+GSE70696QNPbyTAP+GSE99777QSVZbyPSVZ,	GSE93991QGBCbyPGBC+GSE114574QGBObyPGBO
MLXIP	GSE68270QNSCbyPNPC+GSE70696QNPbyTAP+GSE99777QSVZbyPSVZ,	GSE93991QGBCbyPGBC+GSE114574QGBObyPGBO
MLXIPL	GSE68270QNSCbyPNPC+GSE70696QNPbyTAP+GSE99777QSVZbyPSVZ,	GSE93991QGBCbyPGBC+GSE114574QGBObyPGBO
MN1	GSE68270QNSCbyPNPC+GSE70696QNPbyTAP+GSE99777QSVZbyPSVZ,	GSE93991QGBCbyPGBC+GSE114574QGBObyPGBO
MNT	GSE68270QNSCbyPNPC+GSE70696QNPbyTAP+GSE99777QSVZbyPSVZ,	GSE93991QGBCbyPGBC+GSE114574QGBObyPGBO
MORN2	GSE68270QNSCbyPNPC+GSE70696QNPbyTAP+GSE99777QSVZbyPSVZ,	GSE93991QGBCbyPGBC+GSE114574QGBObyPGBO
MPC2	GSE68270QNSCbyPNPC+GSE70696QNPbyTAP+GSE99777QSVZbyPSVZ,	GSE93991QGBCbyPGBC+GSE114574QGBObyPGBO
MPG	GSE68270QNSCbyPNPC+GSE70696QNPbyTAP+GSE99777QSVZbyPSVZ,	GSE93991QGBCbyPGBC+GSE114574QGBObyPGBO
MPI	GSE68270QNSCbyPNPC+GSE70696QNPbyTAP+GSE99777QSVZbyPSVZ,	GSE93991QGBCbyPGBC+GSE114574QGBObyPGBO
MPP1	GSE68270QNSCbyPNPC+GSE70696QNPbyTAP+GSE99777QSVZbyPSVZ,	GSE93991QGBCbyPGBC+GSE114574QGBObyPGBO
MPV17L2	GSE68270QNSCbyPNPC+GSE70696QNPbyTAP+GSE99777QSVZbyPSVZ,	GSE93991QGBCbyPGBC+GSE114574QGBObyPGBO
MRI1	GSE68270QNSCbyPNPC+GSE70696QNPbyTAP+GSE99777QSVZbyPSVZ,	GSE93991QGBCbyPGBC+GSE114574QGBObyPGBO
MRM1	GSE68270QNSCbyPNPC+GSE70696QNPbyTAP+GSE99777QSVZbyPSVZ,	GSE93991QGBCbyPGBC+GSE114574QGBObyPGBO
MRM3	GSE68270QNSCbyPNPC+GSE70696QNPbyTAP+GSE99777QSVZbyPSVZ,	GSE93991QGBCbyPGBC+GSE114574QGBObyPGBO
MRNIP	GSE68270QNSCbyPNPC+GSE70696QNPbyTAP+GSE99777QSVZbyPSVZ,	GSE93991QGBCbyPGBC+GSE114574QGBObyPGBO
MRPL10	GSE68270QNSCbyPNPC+GSE70696QNPbyTAP+GSE99777QSVZbyPSVZ,	GSE93991QGBCbyPGBC+GSE114574QGBObyPGBO
MRPL11	GSE68270QNSCbyPNPC+GSE70696QNPbyTAP+GSE99777QSVZbyPSVZ,	GSE93991QGBCbyPGBC+GSE114574QGBObyPGBO
MRPL21	GSE68270QNSCbyPNPC+GSE70696QNPbyTAP+GSE99777QSVZbyPSVZ,	GSE93991QGBCbyPGBC+GSE114574QGBObyPGBO
MRPL22	GSE68270QNSCbyPNPC+GSE70696QNPbyTAP+GSE99777QSVZbyPSVZ,	GSE93991QGBCbyPGBC+GSE114574QGBObyPGBO
MRPL23	GSE68270QNSCbyPNPC+GSE70696QNPbyTAP+GSE99777QSVZbyPSVZ,	GSE93991QGBCbyPGBC+GSE114574QGBObyPGBO
MRPL27	GSE68270QNSCbyPNPC+GSE70696QNPbyTAP+GSE99777QSVZbyPSVZ,	GSE93991QGBCbyPGBC+GSE114574QGBObyPGBO
MRPL28	GSE68270QNSCbyPNPC+GSE70696QNPbyTAP+GSE99777QSVZbyPSVZ,	GSE93991QGBCbyPGBC+GSE114574QGBObyPGBO
MRPL41	GSE68270QNSCbyPNPC+GSE70696QNPbyTAP+GSE99777QSVZbyPSVZ,	GSE93991QGBCbyPGBC+GSE114574QGBObyPGBO
MRPL43	GSE68270QNSCbyPNPC+GSE70696QNPbyTAP+GSE99777QSVZbyPSVZ,	GSE93991QGBCbyPGBC+GSE114574QGBObyPGBO
MRPL45	GSE68270QNSCbyPNPC+GSE70696QNPbyTAP+GSE99777QSVZbyPSVZ,	GSE93991QGBCbyPGBC+GSE114574QGBObyPGBO
MRPL51	GSE68270QNSCbyPNPC+GSE70696QNPbyTAP+GSE99777QSVZbyPSVZ,	GSE93991QGBCbyPGBC+GSE114574QGBObyPGBO
MRPL55	GSE68270QNSCbyPNPC+GSE70696QNPbyTAP+GSE99777QSVZbyPSVZ,	GSE93991QGBCbyPGBC+GSE114574QGBObyPGBO
MRPL58	GSE68270QNSCbyPNPC+GSE70696QNPbyTAP+GSE99777QSVZbyPSVZ,	GSE93991QGBCbyPGBC+GSE114574QGBObyPGBO
MRPS15	GSE68270QNSCbyPNPC+GSE70696QNPbyTAP+GSE99777QSVZbyPSVZ,	GSE93991QGBCbyPGBC+GSE114574QGBObyPGBO
MRPS23	GSE68270QNSCbyPNPC+GSE70696QNPbyTAP+GSE99777QSVZbyPSVZ,	GSE93991QGBCbyPGBC+GSE114574QGBObyPGBO
MRPS26	GSE68270QNSCbyPNPC+GSE70696QNPbyTAP+GSE99777QSVZbyPSVZ,	GSE93991QGBCbyPGBC+GSE114574QGBObyPGBO
MRPS34	GSE68270QNSCbyPNPC+GSE70696QNPbyTAP+GSE99777QSVZbyPSVZ,	GSE93991QGBCbyPGBC+GSE114574QGBObyPGBO
MRPS7	GSE68270QNSCbyPNPC+GSE70696QNPbyTAP+GSE99777QSVZbyPSVZ,	GSE93991QGBCbyPGBC+GSE114574QGBObyPGBO
MSMO1	GSE68270QNSCbyPNPC+GSE70696QNPbyTAP+GSE99777QSVZbyPSVZ,	GSE93991QGBCbyPGBC+GSE114574QGBObyPGBO
MSN	GSE68270QNSCbyPNPC+GSE70696QNPbyTAP+GSE99777QSVZbyPSVZ,	GSE93991QGBCbyPGBC+GSE114574QGBObyPGBO
MSRB1	GSE68270QNSCbyPNPC+GSE70696QNPbyTAP+GSE99777QSVZbyPSVZ,	GSE93991QGBCbyPGBC+GSE114574QGBObyPGBO
MT3	GSE68270QNSCbyPNPC+GSE70696QNPbyTAP+GSE99777QSVZbyPSVZ,	GSE93991QGBCbyPGBC+GSE114574QGBObyPGBO
MTA1	GSE68270QNSCbyPNPC+GSE70696QNPbyTAP+GSE99777QSVZbyPSVZ,	GSE93991QGBCbyPGBC+GSE114574QGBObyPGBO
MTCH2	GSE68270QNSCbyPNPC+GSE70696QNPbyTAP+GSE99777QSVZbyPSVZ,	GSE93991QGBCbyPGBC+GSE114574QGBObyPGBO
MTHFR	GSE68270QNSCbyPNPC+GSE70696QNPbyTAP+GSE99777QSVZbyPSVZ,	GSE93991QGBCbyPGBC+GSE114574QGBObyPGBO
MTMR10	GSE68270QNSCbyPNPC+GSE70696QNPbyTAP+GSE99777QSVZbyPSVZ,	GSE93991QGBCbyPGBC+GSE114574QGBObyPGBO
MVB12B	GSE68270QNSCbyPNPC+GSE70696QNPbyTAP+GSE99777QSVZbyPSVZ,	GSE93991QGBCbyPGBC+GSE114574QGBObyPGBO
MVD	GSE68270QNSCbyPNPC+GSE70696QNPbyTAP+GSE99777QSVZbyPSVZ,	GSE93991QGBCbyPGBC+GSE114574QGBObyPGBO
MXD4	GSE68270QNSCbyPNPC+GSE70696QNPbyTAP+GSE99777QSVZbyPSVZ,	GSE93991QGBCbyPGBC+GSE114574QGBObyPGBO
MYBBP1A	GSE68270QNSCbyPNPC+GSE70696QNPbyTAP+GSE99777QSVZbyPSVZ,	GSE93991QGBCbyPGBC+GSE114574QGBObyPGBO
MYBPC2	GSE68270QNSCbyPNPC+GSE70696QNPbyTAP+GSE99777QSVZbyPSVZ,	GSE93991QGBCbyPGBC+GSE114574QGBObyPGBO
MYCN	GSE68270QNSCbyPNPC+GSE70696QNPbyTAP+GSE99777QSVZbyPSVZ,	GSE93991QGBCbyPGBC+GSE114574QGBObyPGBO
MYD88	GSE68270QNSCbyPNPC+GSE70696QNPbyTAP+GSE99777QSVZbyPSVZ,	GSE93991QGBCbyPGBC+GSE114574QGBObyPGBO
MYO18A	GSE68270QNSCbyPNPC+GSE70696QNPbyTAP+GSE99777QSVZbyPSVZ,	GSE93991QGBCbyPGBC+GSE114574QGBObyPGBO
MYO6	GSE68270QNSCbyPNPC+GSE70696QNPbyTAP+GSE99777QSVZbyPSVZ,	GSE93991QGBCbyPGBC+GSE114574QGBObyPGBO
MYPOP	GSE68270QNSCbyPNPC+GSE70696QNPbyTAP+GSE99777QSVZbyPSVZ,	GSE93991QGBCbyPGBC+GSE114574QGBObyPGBO
MZT2B	GSE68270QNSCbyPNPC+GSE70696QNPbyTAP+GSE99777QSVZbyPSVZ,	GSE93991QGBCbyPGBC+GSE114574QGBObyPGBO
NADSYN1	GSE68270QNSCbyPNPC+GSE70696QNPbyTAP+GSE99777QSVZbyPSVZ,	GSE93991QGBCbyPGBC+GSE114574QGBObyPGBO
NANOS1	GSE68270QNSCbyPNPC+GSE70696QNPbyTAP+GSE99777QSVZbyPSVZ,	GSE93991QGBCbyPGBC+GSE114574QGBObyPGBO
NANS	GSE68270QNSCbyPNPC+GSE70696QNPbyTAP+GSE99777QSVZbyPSVZ,	GSE93991QGBCbyPGBC+GSE114574QGBObyPGBO
NAP1L1	GSE68270QNSCbyPNPC+GSE70696QNPbyTAP+GSE99777QSVZbyPSVZ,	GSE93991QGBCbyPGBC+GSE114574QGBObyPGBO
NARF	GSE68270QNSCbyPNPC+GSE70696QNPbyTAP+GSE99777QSVZbyPSVZ,	GSE93991QGBCbyPGBC+GSE114574QGBObyPGBO
NAV2	GSE68270QNSCbyPNPC+GSE70696QNPbyTAP+GSE99777QSVZbyPSVZ,	GSE93991QGBCbyPGBC+GSE114574QGBObyPGBO
NBEAL2	GSE68270QNSCbyPNPC+GSE70696QNPbyTAP+GSE99777QSVZbyPSVZ,	GSE93991QGBCbyPGBC+GSE114574QGBObyPGBO
NCAN	GSE68270QNSCbyPNPC+GSE70696QNPbyTAP+GSE99777QSVZbyPSVZ,	GSE93991QGBCbyPGBC+GSE114574QGBObyPGBO
NDRG1	GSE68270QNSCbyPNPC+GSE70696QNPbyTAP+GSE99777QSVZbyPSVZ,	GSE93991QGBCbyPGBC+GSE114574QGBObyPGBO
NDRG2	GSE68270QNSCbyPNPC+GSE70696QNPbyTAP+GSE99777QSVZbyPSVZ,	GSE93991QGBCbyPGBC+GSE114574QGBObyPGBO
NDRG4	GSE68270QNSCbyPNPC+GSE70696QNPbyTAP+GSE99777QSVZbyPSVZ,	GSE93991QGBCbyPGBC+GSE114574QGBObyPGBO
NDUFA12	GSE68270QNSCbyPNPC+GSE70696QNPbyTAP+GSE99777QSVZbyPSVZ,	GSE93991QGBCbyPGBC+GSE114574QGBObyPGBO
NDUFAB1	GSE68270QNSCbyPNPC+GSE70696QNPbyTAP+GSE99777QSVZbyPSVZ,	GSE93991QGBCbyPGBC+GSE114574QGBObyPGBO
NDUFAF1	GSE68270QNSCbyPNPC+GSE70696QNPbyTAP+GSE99777QSVZbyPSVZ,	GSE93991QGBCbyPGBC+GSE114574QGBObyPGBO
NDUFAF2	GSE68270QNSCbyPNPC+GSE70696QNPbyTAP+GSE99777QSVZbyPSVZ,	GSE93991QGBCbyPGBC+GSE114574QGBObyPGBO
NDUFAF4	GSE68270QNSCbyPNPC+GSE70696QNPbyTAP+GSE99777QSVZbyPSVZ,	GSE93991QGBCbyPGBC+GSE114574QGBObyPGBO
NDUFAF8	GSE68270QNSCbyPNPC+GSE70696QNPbyTAP+GSE99777QSVZbyPSVZ,	GSE93991QGBCbyPGBC+GSE114574QGBObyPGBO
NDUFB10	GSE68270QNSCbyPNPC+GSE70696QNPbyTAP+GSE99777QSVZbyPSVZ,	GSE93991QGBCbyPGBC+GSE114574QGBObyPGBO
NDUFB11	GSE68270QNSCbyPNPC+GSE70696QNPbyTAP+GSE99777QSVZbyPSVZ,	GSE93991QGBCbyPGBC+GSE114574QGBObyPGBO
NDUFB2	GSE68270QNSCbyPNPC+GSE70696QNPbyTAP+GSE99777QSVZbyPSVZ,	GSE93991QGBCbyPGBC+GSE114574QGBObyPGBO
NDUFB3	GSE68270QNSCbyPNPC+GSE70696QNPbyTAP+GSE99777QSVZbyPSVZ,	GSE93991QGBCbyPGBC+GSE114574QGBObyPGBO
NDUFB4	GSE68270QNSCbyPNPC+GSE70696QNPbyTAP+GSE99777QSVZbyPSVZ,	GSE93991QGBCbyPGBC+GSE114574QGBObyPGBO
NDUFB7	GSE68270QNSCbyPNPC+GSE70696QNPbyTAP+GSE99777QSVZbyPSVZ,	GSE93991QGBCbyPGBC+GSE114574QGBObyPGBO
NDUFC1	GSE68270QNSCbyPNPC+GSE70696QNPbyTAP+GSE99777QSVZbyPSVZ,	GSE93991QGBCbyPGBC+GSE114574QGBObyPGBO
NDUFS3	GSE68270QNSCbyPNPC+GSE70696QNPbyTAP+GSE99777QSVZbyPSVZ,	GSE93991QGBCbyPGBC+GSE114574QGBObyPGBO
NDUFS7	GSE68270QNSCbyPNPC+GSE70696QNPbyTAP+GSE99777QSVZbyPSVZ,	GSE93991QGBCbyPGBC+GSE114574QGBObyPGBO
NDUFS8	GSE68270QNSCbyPNPC+GSE70696QNPbyTAP+GSE99777QSVZbyPSVZ,	GSE93991QGBCbyPGBC+GSE114574QGBObyPGBO
NEFL	GSE68270QNSCbyPNPC+GSE70696QNPbyTAP+GSE99777QSVZbyPSVZ,	GSE93991QGBCbyPGBC+GSE114574QGBObyPGBO
NEIL1	GSE68270QNSCbyPNPC+GSE70696QNPbyTAP+GSE99777QSVZbyPSVZ,	GSE93991QGBCbyPGBC+GSE114574QGBObyPGBO
NENF	GSE68270QNSCbyPNPC+GSE70696QNPbyTAP+GSE99777QSVZbyPSVZ,	GSE93991QGBCbyPGBC+GSE114574QGBObyPGBO
NEU1	GSE68270QNSCbyPNPC+GSE70696QNPbyTAP+GSE99777QSVZbyPSVZ,	GSE93991QGBCbyPGBC+GSE114574QGBObyPGBO
NEURL1B	GSE68270QNSCbyPNPC+GSE70696QNPbyTAP+GSE99777QSVZbyPSVZ,	GSE93991QGBCbyPGBC+GSE114574QGBObyPGBO
NFASC	GSE68270QNSCbyPNPC+GSE70696QNPbyTAP+GSE99777QSVZbyPSVZ,	GSE93991QGBCbyPGBC+GSE114574QGBObyPGBO
NFKBIE	GSE68270QNSCbyPNPC+GSE70696QNPbyTAP+GSE99777QSVZbyPSVZ,	GSE93991QGBCbyPGBC+GSE114574QGBObyPGBO
NHP2	GSE68270QNSCbyPNPC+GSE70696QNPbyTAP+GSE99777QSVZbyPSVZ,	GSE93991QGBCbyPGBC+GSE114574QGBObyPGBO
NHSL2	GSE68270QNSCbyPNPC+GSE70696QNPbyTAP+GSE99777QSVZbyPSVZ,	GSE93991QGBCbyPGBC+GSE114574QGBObyPGBO
NIM1K	GSE68270QNSCbyPNPC+GSE70696QNPbyTAP+GSE99777QSVZbyPSVZ,	GSE93991QGBCbyPGBC+GSE114574QGBObyPGBO
NINJ1	GSE68270QNSCbyPNPC+GSE70696QNPbyTAP+GSE99777QSVZbyPSVZ,	GSE93991QGBCbyPGBC+GSE114574QGBObyPGBO
NKAIN4	GSE68270QNSCbyPNPC+GSE70696QNPbyTAP+GSE99777QSVZbyPSVZ,	GSE93991QGBCbyPGBC+GSE114574QGBObyPGBO
NKIRAS2	GSE68270QNSCbyPNPC+GSE70696QNPbyTAP+GSE99777QSVZbyPSVZ,	GSE93991QGBCbyPGBC+GSE114574QGBObyPGBO
NLE1	GSE68270QNSCbyPNPC+GSE70696QNPbyTAP+GSE99777QSVZbyPSVZ,	GSE93991QGBCbyPGBC+GSE114574QGBObyPGBO
NLGN3	GSE68270QNSCbyPNPC+GSE70696QNPbyTAP+GSE99777QSVZbyPSVZ,	GSE93991QGBCbyPGBC+GSE114574QGBObyPGBO
NLRC4	GSE68270QNSCbyPNPC+GSE70696QNPbyTAP+GSE99777QSVZbyPSVZ,	GSE93991QGBCbyPGBC+GSE114574QGBObyPGBO
NLRP1	GSE68270QNSCbyPNPC+GSE70696QNPbyTAP+GSE99777QSVZbyPSVZ,	GSE93991QGBCbyPGBC+GSE114574QGBObyPGBO
NME4	GSE68270QNSCbyPNPC+GSE70696QNPbyTAP+GSE99777QSVZbyPSVZ,	GSE93991QGBCbyPGBC+GSE114574QGBObyPGBO
NME7	GSE68270QNSCbyPNPC+GSE70696QNPbyTAP+GSE99777QSVZbyPSVZ,	GSE93991QGBCbyPGBC+GSE114574QGBObyPGBO
NMRK1	GSE68270QNSCbyPNPC+GSE70696QNPbyTAP+GSE99777QSVZbyPSVZ,	GSE93991QGBCbyPGBC+GSE114574QGBObyPGBO
NOD1	GSE68270QNSCbyPNPC+GSE70696QNPbyTAP+GSE99777QSVZbyPSVZ,	GSE93991QGBCbyPGBC+GSE114574QGBObyPGBO
NONO	GSE68270QNSCbyPNPC+GSE70696QNPbyTAP+GSE99777QSVZbyPSVZ,	GSE93991QGBCbyPGBC+GSE114574QGBObyPGBO
NOP53	GSE68270QNSCbyPNPC+GSE70696QNPbyTAP+GSE99777QSVZbyPSVZ,	GSE93991QGBCbyPGBC+GSE114574QGBObyPGBO
NOP9	GSE68270QNSCbyPNPC+GSE70696QNPbyTAP+GSE99777QSVZbyPSVZ,	GSE93991QGBCbyPGBC+GSE114574QGBObyPGBO
NOSIP	GSE68270QNSCbyPNPC+GSE70696QNPbyTAP+GSE99777QSVZbyPSVZ,	GSE93991QGBCbyPGBC+GSE114574QGBObyPGBO
NOTCH1	GSE68270QNSCbyPNPC+GSE70696QNPbyTAP+GSE99777QSVZbyPSVZ,	GSE93991QGBCbyPGBC+GSE114574QGBObyPGBO
NOTCH2	GSE68270QNSCbyPNPC+GSE70696QNPbyTAP+GSE99777QSVZbyPSVZ,	GSE93991QGBCbyPGBC+GSE114574QGBObyPGBO
NOTCH3	GSE68270QNSCbyPNPC+GSE70696QNPbyTAP+GSE99777QSVZbyPSVZ,	GSE93991QGBCbyPGBC+GSE114574QGBObyPGBO
NPAS1	GSE68270QNSCbyPNPC+GSE70696QNPbyTAP+GSE99777QSVZbyPSVZ,	GSE93991QGBCbyPGBC+GSE114574QGBObyPGBO
NPC1	GSE68270QNSCbyPNPC+GSE70696QNPbyTAP+GSE99777QSVZbyPSVZ,	GSE93991QGBCbyPGBC+GSE114574QGBObyPGBO
NPDC1	GSE68270QNSCbyPNPC+GSE70696QNPbyTAP+GSE99777QSVZbyPSVZ,	GSE93991QGBCbyPGBC+GSE114574QGBObyPGBO
NPM3	GSE68270QNSCbyPNPC+GSE70696QNPbyTAP+GSE99777QSVZbyPSVZ,	GSE93991QGBCbyPGBC+GSE114574QGBObyPGBO
NPPC	GSE68270QNSCbyPNPC+GSE70696QNPbyTAP+GSE99777QSVZbyPSVZ,	GSE93991QGBCbyPGBC+GSE114574QGBObyPGBO
NPRL2	GSE68270QNSCbyPNPC+GSE70696QNPbyTAP+GSE99777QSVZbyPSVZ,	GSE93991QGBCbyPGBC+GSE114574QGBObyPGBO
NPRL3	GSE68270QNSCbyPNPC+GSE70696QNPbyTAP+GSE99777QSVZbyPSVZ,	GSE93991QGBCbyPGBC+GSE114574QGBObyPGBO
NPY	GSE68270QNSCbyPNPC+GSE70696QNPbyTAP+GSE99777QSVZbyPSVZ,	GSE93991QGBCbyPGBC+GSE114574QGBObyPGBO
NR1D1	GSE68270QNSCbyPNPC+GSE70696QNPbyTAP+GSE99777QSVZbyPSVZ,	GSE93991QGBCbyPGBC+GSE114574QGBObyPGBO
NR1H3	GSE68270QNSCbyPNPC+GSE70696QNPbyTAP+GSE99777QSVZbyPSVZ,	GSE93991QGBCbyPGBC+GSE114574QGBObyPGBO
NR1I3	GSE68270QNSCbyPNPC+GSE70696QNPbyTAP+GSE99777QSVZbyPSVZ,	GSE93991QGBCbyPGBC+GSE114574QGBObyPGBO
NRARP	GSE68270QNSCbyPNPC+GSE70696QNPbyTAP+GSE99777QSVZbyPSVZ,	GSE93991QGBCbyPGBC+GSE114574QGBObyPGBO
NSDHL	GSE68270QNSCbyPNPC+GSE70696QNPbyTAP+GSE99777QSVZbyPSVZ,	GSE93991QGBCbyPGBC+GSE114574QGBObyPGBO
NSMCE1	GSE68270QNSCbyPNPC+GSE70696QNPbyTAP+GSE99777QSVZbyPSVZ,	GSE93991QGBCbyPGBC+GSE114574QGBObyPGBO
NSMF	GSE68270QNSCbyPNPC+GSE70696QNPbyTAP+GSE99777QSVZbyPSVZ,	GSE93991QGBCbyPGBC+GSE114574QGBObyPGBO
NT5C3B	GSE68270QNSCbyPNPC+GSE70696QNPbyTAP+GSE99777QSVZbyPSVZ,	GSE93991QGBCbyPGBC+GSE114574QGBObyPGBO
NTHL1	GSE68270QNSCbyPNPC+GSE70696QNPbyTAP+GSE99777QSVZbyPSVZ,	GSE93991QGBCbyPGBC+GSE114574QGBObyPGBO
NTN3	GSE68270QNSCbyPNPC+GSE70696QNPbyTAP+GSE99777QSVZbyPSVZ,	GSE93991QGBCbyPGBC+GSE114574QGBObyPGBO
NTPCR	GSE68270QNSCbyPNPC+GSE70696QNPbyTAP+GSE99777QSVZbyPSVZ,	GSE93991QGBCbyPGBC+GSE114574QGBObyPGBO
NUAK2	GSE68270QNSCbyPNPC+GSE70696QNPbyTAP+GSE99777QSVZbyPSVZ,	GSE93991QGBCbyPGBC+GSE114574QGBObyPGBO
NUCB2	GSE68270QNSCbyPNPC+GSE70696QNPbyTAP+GSE99777QSVZbyPSVZ,	GSE93991QGBCbyPGBC+GSE114574QGBObyPGBO
NUDCD2	GSE68270QNSCbyPNPC+GSE70696QNPbyTAP+GSE99777QSVZbyPSVZ,	GSE93991QGBCbyPGBC+GSE114574QGBObyPGBO
NUDT1	GSE68270QNSCbyPNPC+GSE70696QNPbyTAP+GSE99777QSVZbyPSVZ,	GSE93991QGBCbyPGBC+GSE114574QGBObyPGBO
NUDT11	GSE68270QNSCbyPNPC+GSE70696QNPbyTAP+GSE99777QSVZbyPSVZ,	GSE93991QGBCbyPGBC+GSE114574QGBObyPGBO
NUDT16L1	GSE68270QNSCbyPNPC+GSE70696QNPbyTAP+GSE99777QSVZbyPSVZ,	GSE93991QGBCbyPGBC+GSE114574QGBObyPGBO
NUDT2	GSE68270QNSCbyPNPC+GSE70696QNPbyTAP+GSE99777QSVZbyPSVZ,	GSE93991QGBCbyPGBC+GSE114574QGBObyPGBO
NUMBL	GSE68270QNSCbyPNPC+GSE70696QNPbyTAP+GSE99777QSVZbyPSVZ,	GSE93991QGBCbyPGBC+GSE114574QGBObyPGBO
NUP37	GSE68270QNSCbyPNPC+GSE70696QNPbyTAP+GSE99777QSVZbyPSVZ,	GSE93991QGBCbyPGBC+GSE114574QGBObyPGBO
NUP88	GSE68270QNSCbyPNPC+GSE70696QNPbyTAP+GSE99777QSVZbyPSVZ,	GSE93991QGBCbyPGBC+GSE114574QGBObyPGBO
NUP93	GSE68270QNSCbyPNPC+GSE70696QNPbyTAP+GSE99777QSVZbyPSVZ,	GSE93991QGBCbyPGBC+GSE114574QGBObyPGBO
NXN	GSE68270QNSCbyPNPC+GSE70696QNPbyTAP+GSE99777QSVZbyPSVZ,	GSE93991QGBCbyPGBC+GSE114574QGBObyPGBO
NXPE3	GSE68270QNSCbyPNPC+GSE70696QNPbyTAP+GSE99777QSVZbyPSVZ,	GSE93991QGBCbyPGBC+GSE114574QGBObyPGBO
NXT1	GSE68270QNSCbyPNPC+GSE70696QNPbyTAP+GSE99777QSVZbyPSVZ,	GSE93991QGBCbyPGBC+GSE114574QGBObyPGBO
NYNRIN	GSE68270QNSCbyPNPC+GSE70696QNPbyTAP+GSE99777QSVZbyPSVZ,	GSE93991QGBCbyPGBC+GSE114574QGBObyPGBO
OAF	GSE68270QNSCbyPNPC+GSE70696QNPbyTAP+GSE99777QSVZbyPSVZ,	GSE93991QGBCbyPGBC+GSE114574QGBObyPGBO
OCEL1	GSE68270QNSCbyPNPC+GSE70696QNPbyTAP+GSE99777QSVZbyPSVZ,	GSE93991QGBCbyPGBC+GSE114574QGBObyPGBO
OCIAD2	GSE68270QNSCbyPNPC+GSE70696QNPbyTAP+GSE99777QSVZbyPSVZ,	GSE93991QGBCbyPGBC+GSE114574QGBObyPGBO
OSBP2	GSE68270QNSCbyPNPC+GSE70696QNPbyTAP+GSE99777QSVZbyPSVZ,	GSE93991QGBCbyPGBC+GSE114574QGBObyPGBO
OSR2	GSE68270QNSCbyPNPC+GSE70696QNPbyTAP+GSE99777QSVZbyPSVZ,	GSE93991QGBCbyPGBC+GSE114574QGBObyPGBO
OTOR	GSE68270QNSCbyPNPC+GSE70696QNPbyTAP+GSE99777QSVZbyPSVZ,	GSE93991QGBCbyPGBC+GSE114574QGBObyPGBO
OTUD5	GSE68270QNSCbyPNPC+GSE70696QNPbyTAP+GSE99777QSVZbyPSVZ,	GSE93991QGBCbyPGBC+GSE114574QGBObyPGBO
P2RX4	GSE68270QNSCbyPNPC+GSE70696QNPbyTAP+GSE99777QSVZbyPSVZ,	GSE93991QGBCbyPGBC+GSE114574QGBObyPGBO
P2RX7	GSE68270QNSCbyPNPC+GSE70696QNPbyTAP+GSE99777QSVZbyPSVZ,	GSE93991QGBCbyPGBC+GSE114574QGBObyPGBO
P3H4	GSE68270QNSCbyPNPC+GSE70696QNPbyTAP+GSE99777QSVZbyPSVZ,	GSE93991QGBCbyPGBC+GSE114574QGBObyPGBO
PACSIN2	GSE68270QNSCbyPNPC+GSE70696QNPbyTAP+GSE99777QSVZbyPSVZ,	GSE93991QGBCbyPGBC+GSE114574QGBObyPGBO
PAFAH1B3	GSE68270QNSCbyPNPC+GSE70696QNPbyTAP+GSE99777QSVZbyPSVZ,	GSE93991QGBCbyPGBC+GSE114574QGBObyPGBO
PAICS	GSE68270QNSCbyPNPC+GSE70696QNPbyTAP+GSE99777QSVZbyPSVZ,	GSE93991QGBCbyPGBC+GSE114574QGBObyPGBO
PAK4	GSE68270QNSCbyPNPC+GSE70696QNPbyTAP+GSE99777QSVZbyPSVZ,	GSE93991QGBCbyPGBC+GSE114574QGBObyPGBO
PALD1	GSE68270QNSCbyPNPC+GSE70696QNPbyTAP+GSE99777QSVZbyPSVZ,	GSE93991QGBCbyPGBC+GSE114574QGBObyPGBO
PANK1	GSE68270QNSCbyPNPC+GSE70696QNPbyTAP+GSE99777QSVZbyPSVZ,	GSE93991QGBCbyPGBC+GSE114574QGBObyPGBO
PAQR3	GSE68270QNSCbyPNPC+GSE70696QNPbyTAP+GSE99777QSVZbyPSVZ,	GSE93991QGBCbyPGBC+GSE114574QGBObyPGBO
PAQR6	GSE68270QNSCbyPNPC+GSE70696QNPbyTAP+GSE99777QSVZbyPSVZ,	GSE93991QGBCbyPGBC+GSE114574QGBObyPGBO
PARP1	GSE68270QNSCbyPNPC+GSE70696QNPbyTAP+GSE99777QSVZbyPSVZ,	GSE93991QGBCbyPGBC+GSE114574QGBObyPGBO
PARP16	GSE68270QNSCbyPNPC+GSE70696QNPbyTAP+GSE99777QSVZbyPSVZ,	GSE93991QGBCbyPGBC+GSE114574QGBObyPGBO
PARP8	GSE68270QNSCbyPNPC+GSE70696QNPbyTAP+GSE99777QSVZbyPSVZ,	GSE93991QGBCbyPGBC+GSE114574QGBObyPGBO
PBDC1	GSE68270QNSCbyPNPC+GSE70696QNPbyTAP+GSE99777QSVZbyPSVZ,	GSE93991QGBCbyPGBC+GSE114574QGBObyPGBO
PBXIP1	GSE68270QNSCbyPNPC+GSE70696QNPbyTAP+GSE99777QSVZbyPSVZ,	GSE93991QGBCbyPGBC+GSE114574QGBObyPGBO
PCCB	GSE68270QNSCbyPNPC+GSE70696QNPbyTAP+GSE99777QSVZbyPSVZ,	GSE93991QGBCbyPGBC+GSE114574QGBObyPGBO
PCDH1	GSE68270QNSCbyPNPC+GSE70696QNPbyTAP+GSE99777QSVZbyPSVZ,	GSE93991QGBCbyPGBC+GSE114574QGBObyPGBO
PCGF2	GSE68270QNSCbyPNPC+GSE70696QNPbyTAP+GSE99777QSVZbyPSVZ,	GSE93991QGBCbyPGBC+GSE114574QGBObyPGBO
PCGF5	GSE68270QNSCbyPNPC+GSE70696QNPbyTAP+GSE99777QSVZbyPSVZ,	GSE93991QGBCbyPGBC+GSE114574QGBObyPGBO
PCOLCE2	GSE68270QNSCbyPNPC+GSE70696QNPbyTAP+GSE99777QSVZbyPSVZ,	GSE93991QGBCbyPGBC+GSE114574QGBObyPGBO
PCSK9	GSE68270QNSCbyPNPC+GSE70696QNPbyTAP+GSE99777QSVZbyPSVZ,	GSE93991QGBCbyPGBC+GSE114574QGBObyPGBO
PCYT1B	GSE68270QNSCbyPNPC+GSE70696QNPbyTAP+GSE99777QSVZbyPSVZ,	GSE93991QGBCbyPGBC+GSE114574QGBObyPGBO
PCYT2	GSE68270QNSCbyPNPC+GSE70696QNPbyTAP+GSE99777QSVZbyPSVZ,	GSE93991QGBCbyPGBC+GSE114574QGBObyPGBO
PDCD2	GSE68270QNSCbyPNPC+GSE70696QNPbyTAP+GSE99777QSVZbyPSVZ,	GSE93991QGBCbyPGBC+GSE114574QGBObyPGBO
PDCD2L	GSE68270QNSCbyPNPC+GSE70696QNPbyTAP+GSE99777QSVZbyPSVZ,	GSE93991QGBCbyPGBC+GSE114574QGBObyPGBO
PDCD6	GSE68270QNSCbyPNPC+GSE70696QNPbyTAP+GSE99777QSVZbyPSVZ,	GSE93991QGBCbyPGBC+GSE114574QGBObyPGBO
PDE4A	GSE68270QNSCbyPNPC+GSE70696QNPbyTAP+GSE99777QSVZbyPSVZ,	GSE93991QGBCbyPGBC+GSE114574QGBObyPGBO
PDHA1	GSE68270QNSCbyPNPC+GSE70696QNPbyTAP+GSE99777QSVZbyPSVZ,	GSE93991QGBCbyPGBC+GSE114574QGBObyPGBO
PDK4	GSE68270QNSCbyPNPC+GSE70696QNPbyTAP+GSE99777QSVZbyPSVZ,	GSE93991QGBCbyPGBC+GSE114574QGBObyPGBO
PDLIM1	GSE68270QNSCbyPNPC+GSE70696QNPbyTAP+GSE99777QSVZbyPSVZ,	GSE93991QGBCbyPGBC+GSE114574QGBObyPGBO
PDP2	GSE68270QNSCbyPNPC+GSE70696QNPbyTAP+GSE99777QSVZbyPSVZ,	GSE93991QGBCbyPGBC+GSE114574QGBObyPGBO
PDPN	GSE68270QNSCbyPNPC+GSE70696QNPbyTAP+GSE99777QSVZbyPSVZ,	GSE93991QGBCbyPGBC+GSE114574QGBObyPGBO
PDZD11	GSE68270QNSCbyPNPC+GSE70696QNPbyTAP+GSE99777QSVZbyPSVZ,	GSE93991QGBCbyPGBC+GSE114574QGBObyPGBO
PDZD2	GSE68270QNSCbyPNPC+GSE70696QNPbyTAP+GSE99777QSVZbyPSVZ,	GSE93991QGBCbyPGBC+GSE114574QGBObyPGBO
PDZRN3	GSE68270QNSCbyPNPC+GSE70696QNPbyTAP+GSE99777QSVZbyPSVZ,	GSE93991QGBCbyPGBC+GSE114574QGBObyPGBO
PEG10	GSE68270QNSCbyPNPC+GSE70696QNPbyTAP+GSE99777QSVZbyPSVZ,	GSE93991QGBCbyPGBC+GSE114574QGBObyPGBO
PELI1	GSE68270QNSCbyPNPC+GSE70696QNPbyTAP+GSE99777QSVZbyPSVZ,	GSE93991QGBCbyPGBC+GSE114574QGBObyPGBO
PELI2	GSE68270QNSCbyPNPC+GSE70696QNPbyTAP+GSE99777QSVZbyPSVZ,	GSE93991QGBCbyPGBC+GSE114574QGBObyPGBO
PES1	GSE68270QNSCbyPNPC+GSE70696QNPbyTAP+GSE99777QSVZbyPSVZ,	GSE93991QGBCbyPGBC+GSE114574QGBObyPGBO
PEX6	GSE68270QNSCbyPNPC+GSE70696QNPbyTAP+GSE99777QSVZbyPSVZ,	GSE93991QGBCbyPGBC+GSE114574QGBObyPGBO
PFN1	GSE68270QNSCbyPNPC+GSE70696QNPbyTAP+GSE99777QSVZbyPSVZ,	GSE93991QGBCbyPGBC+GSE114574QGBObyPGBO
PGD	GSE68270QNSCbyPNPC+GSE70696QNPbyTAP+GSE99777QSVZbyPSVZ,	GSE93991QGBCbyPGBC+GSE114574QGBObyPGBO
PGF	GSE68270QNSCbyPNPC+GSE70696QNPbyTAP+GSE99777QSVZbyPSVZ,	GSE93991QGBCbyPGBC+GSE114574QGBObyPGBO
PGK1	GSE68270QNSCbyPNPC+GSE70696QNPbyTAP+GSE99777QSVZbyPSVZ,	GSE93991QGBCbyPGBC+GSE114574QGBObyPGBO
PGLYRP1	GSE68270QNSCbyPNPC+GSE70696QNPbyTAP+GSE99777QSVZbyPSVZ,	GSE93991QGBCbyPGBC+GSE114574QGBObyPGBO
PGM1	GSE68270QNSCbyPNPC+GSE70696QNPbyTAP+GSE99777QSVZbyPSVZ,	GSE93991QGBCbyPGBC+GSE114574QGBObyPGBO
PGM2L1	GSE68270QNSCbyPNPC+GSE70696QNPbyTAP+GSE99777QSVZbyPSVZ,	GSE93991QGBCbyPGBC+GSE114574QGBObyPGBO
PGP	GSE68270QNSCbyPNPC+GSE70696QNPbyTAP+GSE99777QSVZbyPSVZ,	GSE93991QGBCbyPGBC+GSE114574QGBObyPGBO
PHF1	GSE68270QNSCbyPNPC+GSE70696QNPbyTAP+GSE99777QSVZbyPSVZ,	GSE93991QGBCbyPGBC+GSE114574QGBObyPGBO
PHF23	GSE68270QNSCbyPNPC+GSE70696QNPbyTAP+GSE99777QSVZbyPSVZ,	GSE93991QGBCbyPGBC+GSE114574QGBObyPGBO
PHKA1	GSE68270QNSCbyPNPC+GSE70696QNPbyTAP+GSE99777QSVZbyPSVZ,	GSE93991QGBCbyPGBC+GSE114574QGBObyPGBO
PHKG1	GSE68270QNSCbyPNPC+GSE70696QNPbyTAP+GSE99777QSVZbyPSVZ,	GSE93991QGBCbyPGBC+GSE114574QGBObyPGBO
PHPT1	GSE68270QNSCbyPNPC+GSE70696QNPbyTAP+GSE99777QSVZbyPSVZ,	GSE93991QGBCbyPGBC+GSE114574QGBObyPGBO
PHYHD1	GSE68270QNSCbyPNPC+GSE70696QNPbyTAP+GSE99777QSVZbyPSVZ,	GSE93991QGBCbyPGBC+GSE114574QGBObyPGBO
PIANP	GSE68270QNSCbyPNPC+GSE70696QNPbyTAP+GSE99777QSVZbyPSVZ,	GSE93991QGBCbyPGBC+GSE114574QGBObyPGBO
PIDD1	GSE68270QNSCbyPNPC+GSE70696QNPbyTAP+GSE99777QSVZbyPSVZ,	GSE93991QGBCbyPGBC+GSE114574QGBObyPGBO
PIF1	GSE68270QNSCbyPNPC+GSE70696QNPbyTAP+GSE99777QSVZbyPSVZ,	GSE93991QGBCbyPGBC+GSE114574QGBObyPGBO
PIGL	GSE68270QNSCbyPNPC+GSE70696QNPbyTAP+GSE99777QSVZbyPSVZ,	GSE93991QGBCbyPGBC+GSE114574QGBObyPGBO
PIK3IP1	GSE68270QNSCbyPNPC+GSE70696QNPbyTAP+GSE99777QSVZbyPSVZ,	GSE93991QGBCbyPGBC+GSE114574QGBObyPGBO
PIM3	GSE68270QNSCbyPNPC+GSE70696QNPbyTAP+GSE99777QSVZbyPSVZ,	GSE93991QGBCbyPGBC+GSE114574QGBObyPGBO
PIMREG	GSE68270QNSCbyPNPC+GSE70696QNPbyTAP+GSE99777QSVZbyPSVZ,	GSE93991QGBCbyPGBC+GSE114574QGBObyPGBO
PINK1	GSE68270QNSCbyPNPC+GSE70696QNPbyTAP+GSE99777QSVZbyPSVZ,	GSE93991QGBCbyPGBC+GSE114574QGBObyPGBO
PIP4P1	GSE68270QNSCbyPNPC+GSE70696QNPbyTAP+GSE99777QSVZbyPSVZ,	GSE93991QGBCbyPGBC+GSE114574QGBObyPGBO
PITPNM1	GSE68270QNSCbyPNPC+GSE70696QNPbyTAP+GSE99777QSVZbyPSVZ,	GSE93991QGBCbyPGBC+GSE114574QGBObyPGBO
PITPNM2	GSE68270QNSCbyPNPC+GSE70696QNPbyTAP+GSE99777QSVZbyPSVZ,	GSE93991QGBCbyPGBC+GSE114574QGBObyPGBO
PKD1	GSE68270QNSCbyPNPC+GSE70696QNPbyTAP+GSE99777QSVZbyPSVZ,	GSE93991QGBCbyPGBC+GSE114574QGBObyPGBO
PLA2G5	GSE68270QNSCbyPNPC+GSE70696QNPbyTAP+GSE99777QSVZbyPSVZ,	GSE93991QGBCbyPGBC+GSE114574QGBObyPGBO
PLA2G6	GSE68270QNSCbyPNPC+GSE70696QNPbyTAP+GSE99777QSVZbyPSVZ,	GSE93991QGBCbyPGBC+GSE114574QGBObyPGBO
PLCD1	GSE68270QNSCbyPNPC+GSE70696QNPbyTAP+GSE99777QSVZbyPSVZ,	GSE93991QGBCbyPGBC+GSE114574QGBObyPGBO
PLCD3	GSE68270QNSCbyPNPC+GSE70696QNPbyTAP+GSE99777QSVZbyPSVZ,	GSE93991QGBCbyPGBC+GSE114574QGBObyPGBO
PLD1	GSE68270QNSCbyPNPC+GSE70696QNPbyTAP+GSE99777QSVZbyPSVZ,	GSE93991QGBCbyPGBC+GSE114574QGBObyPGBO
PLD2	GSE68270QNSCbyPNPC+GSE70696QNPbyTAP+GSE99777QSVZbyPSVZ,	GSE93991QGBCbyPGBC+GSE114574QGBObyPGBO
PLD3	GSE68270QNSCbyPNPC+GSE70696QNPbyTAP+GSE99777QSVZbyPSVZ,	GSE93991QGBCbyPGBC+GSE114574QGBObyPGBO
PLEKHA2	GSE68270QNSCbyPNPC+GSE70696QNPbyTAP+GSE99777QSVZbyPSVZ,	GSE93991QGBCbyPGBC+GSE114574QGBObyPGBO
PLEKHB1	GSE68270QNSCbyPNPC+GSE70696QNPbyTAP+GSE99777QSVZbyPSVZ,	GSE93991QGBCbyPGBC+GSE114574QGBObyPGBO
PLEKHF1	GSE68270QNSCbyPNPC+GSE70696QNPbyTAP+GSE99777QSVZbyPSVZ,	GSE93991QGBCbyPGBC+GSE114574QGBObyPGBO
PLEKHG5	GSE68270QNSCbyPNPC+GSE70696QNPbyTAP+GSE99777QSVZbyPSVZ,	GSE93991QGBCbyPGBC+GSE114574QGBObyPGBO
PLEKHH1	GSE68270QNSCbyPNPC+GSE70696QNPbyTAP+GSE99777QSVZbyPSVZ,	GSE93991QGBCbyPGBC+GSE114574QGBObyPGBO
PLEKHH3	GSE68270QNSCbyPNPC+GSE70696QNPbyTAP+GSE99777QSVZbyPSVZ,	GSE93991QGBCbyPGBC+GSE114574QGBObyPGBO
PLEKHM1	GSE68270QNSCbyPNPC+GSE70696QNPbyTAP+GSE99777QSVZbyPSVZ,	GSE93991QGBCbyPGBC+GSE114574QGBObyPGBO
PLIN2	GSE68270QNSCbyPNPC+GSE70696QNPbyTAP+GSE99777QSVZbyPSVZ,	GSE93991QGBCbyPGBC+GSE114574QGBObyPGBO
PLK1	GSE68270QNSCbyPNPC+GSE70696QNPbyTAP+GSE99777QSVZbyPSVZ,	GSE93991QGBCbyPGBC+GSE114574QGBObyPGBO
PLK5	GSE68270QNSCbyPNPC+GSE70696QNPbyTAP+GSE99777QSVZbyPSVZ,	GSE93991QGBCbyPGBC+GSE114574QGBObyPGBO
PLP1	GSE68270QNSCbyPNPC+GSE70696QNPbyTAP+GSE99777QSVZbyPSVZ,	GSE93991QGBCbyPGBC+GSE114574QGBObyPGBO
PLS1	GSE68270QNSCbyPNPC+GSE70696QNPbyTAP+GSE99777QSVZbyPSVZ,	GSE93991QGBCbyPGBC+GSE114574QGBObyPGBO
PLXDC2	GSE68270QNSCbyPNPC+GSE70696QNPbyTAP+GSE99777QSVZbyPSVZ,	GSE93991QGBCbyPGBC+GSE114574QGBObyPGBO
PLXNB2	GSE68270QNSCbyPNPC+GSE70696QNPbyTAP+GSE99777QSVZbyPSVZ,	GSE93991QGBCbyPGBC+GSE114574QGBObyPGBO
PML	GSE68270QNSCbyPNPC+GSE70696QNPbyTAP+GSE99777QSVZbyPSVZ,	GSE93991QGBCbyPGBC+GSE114574QGBObyPGBO
PMVK	GSE68270QNSCbyPNPC+GSE70696QNPbyTAP+GSE99777QSVZbyPSVZ,	GSE93991QGBCbyPGBC+GSE114574QGBObyPGBO
PNP	GSE68270QNSCbyPNPC+GSE70696QNPbyTAP+GSE99777QSVZbyPSVZ,	GSE93991QGBCbyPGBC+GSE114574QGBObyPGBO
PNPLA6	GSE68270QNSCbyPNPC+GSE70696QNPbyTAP+GSE99777QSVZbyPSVZ,	GSE93991QGBCbyPGBC+GSE114574QGBObyPGBO
PNPLA7	GSE68270QNSCbyPNPC+GSE70696QNPbyTAP+GSE99777QSVZbyPSVZ,	GSE93991QGBCbyPGBC+GSE114574QGBObyPGBO
POLB	GSE68270QNSCbyPNPC+GSE70696QNPbyTAP+GSE99777QSVZbyPSVZ,	GSE93991QGBCbyPGBC+GSE114574QGBObyPGBO
POLG2	GSE68270QNSCbyPNPC+GSE70696QNPbyTAP+GSE99777QSVZbyPSVZ,	GSE93991QGBCbyPGBC+GSE114574QGBObyPGBO
POLR1E	GSE68270QNSCbyPNPC+GSE70696QNPbyTAP+GSE99777QSVZbyPSVZ,	GSE93991QGBCbyPGBC+GSE114574QGBObyPGBO
POLR2G	GSE68270QNSCbyPNPC+GSE70696QNPbyTAP+GSE99777QSVZbyPSVZ,	GSE93991QGBCbyPGBC+GSE114574QGBObyPGBO
POLR2I	GSE68270QNSCbyPNPC+GSE70696QNPbyTAP+GSE99777QSVZbyPSVZ,	GSE93991QGBCbyPGBC+GSE114574QGBObyPGBO
POLRMT	GSE68270QNSCbyPNPC+GSE70696QNPbyTAP+GSE99777QSVZbyPSVZ,	GSE93991QGBCbyPGBC+GSE114574QGBObyPGBO
POM121C	GSE68270QNSCbyPNPC+GSE70696QNPbyTAP+GSE99777QSVZbyPSVZ,	GSE93991QGBCbyPGBC+GSE114574QGBObyPGBO
PON2	GSE68270QNSCbyPNPC+GSE70696QNPbyTAP+GSE99777QSVZbyPSVZ,	GSE93991QGBCbyPGBC+GSE114574QGBObyPGBO
POR	GSE68270QNSCbyPNPC+GSE70696QNPbyTAP+GSE99777QSVZbyPSVZ,	GSE93991QGBCbyPGBC+GSE114574QGBObyPGBO
PORCN	GSE68270QNSCbyPNPC+GSE70696QNPbyTAP+GSE99777QSVZbyPSVZ,	GSE93991QGBCbyPGBC+GSE114574QGBObyPGBO
PPARA	GSE68270QNSCbyPNPC+GSE70696QNPbyTAP+GSE99777QSVZbyPSVZ,	GSE93991QGBCbyPGBC+GSE114574QGBObyPGBO
PPARGC1A	GSE68270QNSCbyPNPC+GSE70696QNPbyTAP+GSE99777QSVZbyPSVZ,	GSE93991QGBCbyPGBC+GSE114574QGBObyPGBO
PPARGC1B	GSE68270QNSCbyPNPC+GSE70696QNPbyTAP+GSE99777QSVZbyPSVZ,	GSE93991QGBCbyPGBC+GSE114574QGBObyPGBO
PPFIA3	GSE68270QNSCbyPNPC+GSE70696QNPbyTAP+GSE99777QSVZbyPSVZ,	GSE93991QGBCbyPGBC+GSE114574QGBObyPGBO
PPM1H	GSE68270QNSCbyPNPC+GSE70696QNPbyTAP+GSE99777QSVZbyPSVZ,	GSE93991QGBCbyPGBC+GSE114574QGBObyPGBO
PPM1K	GSE68270QNSCbyPNPC+GSE70696QNPbyTAP+GSE99777QSVZbyPSVZ,	GSE93991QGBCbyPGBC+GSE114574QGBObyPGBO
PPP1R14B	GSE68270QNSCbyPNPC+GSE70696QNPbyTAP+GSE99777QSVZbyPSVZ,	GSE93991QGBCbyPGBC+GSE114574QGBObyPGBO
PPP1R16B	GSE68270QNSCbyPNPC+GSE70696QNPbyTAP+GSE99777QSVZbyPSVZ,	GSE93991QGBCbyPGBC+GSE114574QGBObyPGBO
PPP1R27	GSE68270QNSCbyPNPC+GSE70696QNPbyTAP+GSE99777QSVZbyPSVZ,	GSE93991QGBCbyPGBC+GSE114574QGBObyPGBO
PPP1R3G	GSE68270QNSCbyPNPC+GSE70696QNPbyTAP+GSE99777QSVZbyPSVZ,	GSE93991QGBCbyPGBC+GSE114574QGBObyPGBO
PPP2R5B	GSE68270QNSCbyPNPC+GSE70696QNPbyTAP+GSE99777QSVZbyPSVZ,	GSE93991QGBCbyPGBC+GSE114574QGBObyPGBO
PPTC7	GSE68270QNSCbyPNPC+GSE70696QNPbyTAP+GSE99777QSVZbyPSVZ,	GSE93991QGBCbyPGBC+GSE114574QGBObyPGBO
PQLC1	GSE68270QNSCbyPNPC+GSE70696QNPbyTAP+GSE99777QSVZbyPSVZ,	GSE93991QGBCbyPGBC+GSE114574QGBObyPGBO
PRADC1	GSE68270QNSCbyPNPC+GSE70696QNPbyTAP+GSE99777QSVZbyPSVZ,	GSE93991QGBCbyPGBC+GSE114574QGBObyPGBO
PRAM1	GSE68270QNSCbyPNPC+GSE70696QNPbyTAP+GSE99777QSVZbyPSVZ,	GSE93991QGBCbyPGBC+GSE114574QGBObyPGBO
PRDM15	GSE68270QNSCbyPNPC+GSE70696QNPbyTAP+GSE99777QSVZbyPSVZ,	GSE93991QGBCbyPGBC+GSE114574QGBObyPGBO
PRDX4	GSE68270QNSCbyPNPC+GSE70696QNPbyTAP+GSE99777QSVZbyPSVZ,	GSE93991QGBCbyPGBC+GSE114574QGBObyPGBO
PRDX6	GSE68270QNSCbyPNPC+GSE70696QNPbyTAP+GSE99777QSVZbyPSVZ,	GSE93991QGBCbyPGBC+GSE114574QGBObyPGBO
PRKAB2	GSE68270QNSCbyPNPC+GSE70696QNPbyTAP+GSE99777QSVZbyPSVZ,	GSE93991QGBCbyPGBC+GSE114574QGBObyPGBO
PRKAR1B	GSE68270QNSCbyPNPC+GSE70696QNPbyTAP+GSE99777QSVZbyPSVZ,	GSE93991QGBCbyPGBC+GSE114574QGBObyPGBO
PRKAR2B	GSE68270QNSCbyPNPC+GSE70696QNPbyTAP+GSE99777QSVZbyPSVZ,	GSE93991QGBCbyPGBC+GSE114574QGBObyPGBO
PRKCB	GSE68270QNSCbyPNPC+GSE70696QNPbyTAP+GSE99777QSVZbyPSVZ,	GSE93991QGBCbyPGBC+GSE114574QGBObyPGBO
PRKCG	GSE68270QNSCbyPNPC+GSE70696QNPbyTAP+GSE99777QSVZbyPSVZ,	GSE93991QGBCbyPGBC+GSE114574QGBObyPGBO
PRKCQ	GSE68270QNSCbyPNPC+GSE70696QNPbyTAP+GSE99777QSVZbyPSVZ,	GSE93991QGBCbyPGBC+GSE114574QGBObyPGBO
PRKCZ	GSE68270QNSCbyPNPC+GSE70696QNPbyTAP+GSE99777QSVZbyPSVZ,	GSE93991QGBCbyPGBC+GSE114574QGBObyPGBO
PRKD2	GSE68270QNSCbyPNPC+GSE70696QNPbyTAP+GSE99777QSVZbyPSVZ,	GSE93991QGBCbyPGBC+GSE114574QGBObyPGBO
PRKRIP1	GSE68270QNSCbyPNPC+GSE70696QNPbyTAP+GSE99777QSVZbyPSVZ,	GSE93991QGBCbyPGBC+GSE114574QGBObyPGBO
PRKX	GSE68270QNSCbyPNPC+GSE70696QNPbyTAP+GSE99777QSVZbyPSVZ,	GSE93991QGBCbyPGBC+GSE114574QGBObyPGBO
PRMT1	GSE68270QNSCbyPNPC+GSE70696QNPbyTAP+GSE99777QSVZbyPSVZ,	GSE93991QGBCbyPGBC+GSE114574QGBObyPGBO
PROCA1	GSE68270QNSCbyPNPC+GSE70696QNPbyTAP+GSE99777QSVZbyPSVZ,	GSE93991QGBCbyPGBC+GSE114574QGBObyPGBO
PROM1	GSE68270QNSCbyPNPC+GSE70696QNPbyTAP+GSE99777QSVZbyPSVZ,	GSE93991QGBCbyPGBC+GSE114574QGBObyPGBO
PRPS1	GSE68270QNSCbyPNPC+GSE70696QNPbyTAP+GSE99777QSVZbyPSVZ,	GSE93991QGBCbyPGBC+GSE114574QGBObyPGBO
PRPSAP2	GSE68270QNSCbyPNPC+GSE70696QNPbyTAP+GSE99777QSVZbyPSVZ,	GSE93991QGBCbyPGBC+GSE114574QGBObyPGBO
PRR11	GSE68270QNSCbyPNPC+GSE70696QNPbyTAP+GSE99777QSVZbyPSVZ,	GSE93991QGBCbyPGBC+GSE114574QGBObyPGBO
PRRC2B	GSE68270QNSCbyPNPC+GSE70696QNPbyTAP+GSE99777QSVZbyPSVZ,	GSE93991QGBCbyPGBC+GSE114574QGBObyPGBO
PRUNE2	GSE68270QNSCbyPNPC+GSE70696QNPbyTAP+GSE99777QSVZbyPSVZ,	GSE93991QGBCbyPGBC+GSE114574QGBObyPGBO
PRX	GSE68270QNSCbyPNPC+GSE70696QNPbyTAP+GSE99777QSVZbyPSVZ,	GSE93991QGBCbyPGBC+GSE114574QGBObyPGBO
PSAT1	GSE68270QNSCbyPNPC+GSE70696QNPbyTAP+GSE99777QSVZbyPSVZ,	GSE93991QGBCbyPGBC+GSE114574QGBObyPGBO
PSD	GSE68270QNSCbyPNPC+GSE70696QNPbyTAP+GSE99777QSVZbyPSVZ,	GSE93991QGBCbyPGBC+GSE114574QGBObyPGBO
PSEN2	GSE68270QNSCbyPNPC+GSE70696QNPbyTAP+GSE99777QSVZbyPSVZ,	GSE93991QGBCbyPGBC+GSE114574QGBObyPGBO
PSMB3	GSE68270QNSCbyPNPC+GSE70696QNPbyTAP+GSE99777QSVZbyPSVZ,	GSE93991QGBCbyPGBC+GSE114574QGBObyPGBO
PSMB6	GSE68270QNSCbyPNPC+GSE70696QNPbyTAP+GSE99777QSVZbyPSVZ,	GSE93991QGBCbyPGBC+GSE114574QGBObyPGBO
PSMB8	GSE68270QNSCbyPNPC+GSE70696QNPbyTAP+GSE99777QSVZbyPSVZ,	GSE93991QGBCbyPGBC+GSE114574QGBObyPGBO
PSMB9	GSE68270QNSCbyPNPC+GSE70696QNPbyTAP+GSE99777QSVZbyPSVZ,	GSE93991QGBCbyPGBC+GSE114574QGBObyPGBO
PSMD3	GSE68270QNSCbyPNPC+GSE70696QNPbyTAP+GSE99777QSVZbyPSVZ,	GSE93991QGBCbyPGBC+GSE114574QGBObyPGBO
PSMD4	GSE68270QNSCbyPNPC+GSE70696QNPbyTAP+GSE99777QSVZbyPSVZ,	GSE93991QGBCbyPGBC+GSE114574QGBObyPGBO
PSME2	GSE68270QNSCbyPNPC+GSE70696QNPbyTAP+GSE99777QSVZbyPSVZ,	GSE93991QGBCbyPGBC+GSE114574QGBObyPGBO
PTCHD4	GSE68270QNSCbyPNPC+GSE70696QNPbyTAP+GSE99777QSVZbyPSVZ,	GSE93991QGBCbyPGBC+GSE114574QGBObyPGBO
PTGES2	GSE68270QNSCbyPNPC+GSE70696QNPbyTAP+GSE99777QSVZbyPSVZ,	GSE93991QGBCbyPGBC+GSE114574QGBObyPGBO
PTK2B	GSE68270QNSCbyPNPC+GSE70696QNPbyTAP+GSE99777QSVZbyPSVZ,	GSE93991QGBCbyPGBC+GSE114574QGBObyPGBO
PTP4A3	GSE68270QNSCbyPNPC+GSE70696QNPbyTAP+GSE99777QSVZbyPSVZ,	GSE93991QGBCbyPGBC+GSE114574QGBObyPGBO
PTPA	GSE68270QNSCbyPNPC+GSE70696QNPbyTAP+GSE99777QSVZbyPSVZ,	GSE93991QGBCbyPGBC+GSE114574QGBObyPGBO
PTPRB	GSE68270QNSCbyPNPC+GSE70696QNPbyTAP+GSE99777QSVZbyPSVZ,	GSE93991QGBCbyPGBC+GSE114574QGBObyPGBO
PTPRO	GSE68270QNSCbyPNPC+GSE70696QNPbyTAP+GSE99777QSVZbyPSVZ,	GSE93991QGBCbyPGBC+GSE114574QGBObyPGBO
PTRHD1	GSE68270QNSCbyPNPC+GSE70696QNPbyTAP+GSE99777QSVZbyPSVZ,	GSE93991QGBCbyPGBC+GSE114574QGBObyPGBO
PTTG1	GSE68270QNSCbyPNPC+GSE70696QNPbyTAP+GSE99777QSVZbyPSVZ,	GSE93991QGBCbyPGBC+GSE114574QGBObyPGBO
PWWP2B	GSE68270QNSCbyPNPC+GSE70696QNPbyTAP+GSE99777QSVZbyPSVZ,	GSE93991QGBCbyPGBC+GSE114574QGBObyPGBO
PXDC1	GSE68270QNSCbyPNPC+GSE70696QNPbyTAP+GSE99777QSVZbyPSVZ,	GSE93991QGBCbyPGBC+GSE114574QGBObyPGBO
PYGL	GSE68270QNSCbyPNPC+GSE70696QNPbyTAP+GSE99777QSVZbyPSVZ,	GSE93991QGBCbyPGBC+GSE114574QGBObyPGBO
PYROXD2	GSE68270QNSCbyPNPC+GSE70696QNPbyTAP+GSE99777QSVZbyPSVZ,	GSE93991QGBCbyPGBC+GSE114574QGBObyPGBO
QPCTL	GSE68270QNSCbyPNPC+GSE70696QNPbyTAP+GSE99777QSVZbyPSVZ,	GSE93991QGBCbyPGBC+GSE114574QGBObyPGBO
QPRT	GSE68270QNSCbyPNPC+GSE70696QNPbyTAP+GSE99777QSVZbyPSVZ,	GSE93991QGBCbyPGBC+GSE114574QGBObyPGBO
RAB11FIP3	GSE68270QNSCbyPNPC+GSE70696QNPbyTAP+GSE99777QSVZbyPSVZ,	GSE93991QGBCbyPGBC+GSE114574QGBObyPGBO
RAB11FIP4	GSE68270QNSCbyPNPC+GSE70696QNPbyTAP+GSE99777QSVZbyPSVZ,	GSE93991QGBCbyPGBC+GSE114574QGBObyPGBO
RAB20	GSE68270QNSCbyPNPC+GSE70696QNPbyTAP+GSE99777QSVZbyPSVZ,	GSE93991QGBCbyPGBC+GSE114574QGBObyPGBO
RAB24	GSE68270QNSCbyPNPC+GSE70696QNPbyTAP+GSE99777QSVZbyPSVZ,	GSE93991QGBCbyPGBC+GSE114574QGBObyPGBO
RAB26	GSE68270QNSCbyPNPC+GSE70696QNPbyTAP+GSE99777QSVZbyPSVZ,	GSE93991QGBCbyPGBC+GSE114574QGBObyPGBO
RAB39A	GSE68270QNSCbyPNPC+GSE70696QNPbyTAP+GSE99777QSVZbyPSVZ,	GSE93991QGBCbyPGBC+GSE114574QGBObyPGBO
RAB3A	GSE68270QNSCbyPNPC+GSE70696QNPbyTAP+GSE99777QSVZbyPSVZ,	GSE93991QGBCbyPGBC+GSE114574QGBObyPGBO
RAB3D	GSE68270QNSCbyPNPC+GSE70696QNPbyTAP+GSE99777QSVZbyPSVZ,	GSE93991QGBCbyPGBC+GSE114574QGBObyPGBO
RAB3IL1	GSE68270QNSCbyPNPC+GSE70696QNPbyTAP+GSE99777QSVZbyPSVZ,	GSE93991QGBCbyPGBC+GSE114574QGBObyPGBO
RAB9A	GSE68270QNSCbyPNPC+GSE70696QNPbyTAP+GSE99777QSVZbyPSVZ,	GSE93991QGBCbyPGBC+GSE114574QGBObyPGBO
RABEP2	GSE68270QNSCbyPNPC+GSE70696QNPbyTAP+GSE99777QSVZbyPSVZ,	GSE93991QGBCbyPGBC+GSE114574QGBObyPGBO
RABGGTA	GSE68270QNSCbyPNPC+GSE70696QNPbyTAP+GSE99777QSVZbyPSVZ,	GSE93991QGBCbyPGBC+GSE114574QGBObyPGBO
RAC2	GSE68270QNSCbyPNPC+GSE70696QNPbyTAP+GSE99777QSVZbyPSVZ,	GSE93991QGBCbyPGBC+GSE114574QGBObyPGBO
RAC3	GSE68270QNSCbyPNPC+GSE70696QNPbyTAP+GSE99777QSVZbyPSVZ,	GSE93991QGBCbyPGBC+GSE114574QGBObyPGBO
RACK1	GSE68270QNSCbyPNPC+GSE70696QNPbyTAP+GSE99777QSVZbyPSVZ,	GSE93991QGBCbyPGBC+GSE114574QGBObyPGBO
RADIL	GSE68270QNSCbyPNPC+GSE70696QNPbyTAP+GSE99777QSVZbyPSVZ,	GSE93991QGBCbyPGBC+GSE114574QGBObyPGBO
RALGAPA1	GSE68270QNSCbyPNPC+GSE70696QNPbyTAP+GSE99777QSVZbyPSVZ,	GSE93991QGBCbyPGBC+GSE114574QGBObyPGBO
RALGDS	GSE68270QNSCbyPNPC+GSE70696QNPbyTAP+GSE99777QSVZbyPSVZ,	GSE93991QGBCbyPGBC+GSE114574QGBObyPGBO
RAMP2	GSE68270QNSCbyPNPC+GSE70696QNPbyTAP+GSE99777QSVZbyPSVZ,	GSE93991QGBCbyPGBC+GSE114574QGBObyPGBO
RANBP10	GSE68270QNSCbyPNPC+GSE70696QNPbyTAP+GSE99777QSVZbyPSVZ,	GSE93991QGBCbyPGBC+GSE114574QGBObyPGBO
RAP1GAP2	GSE68270QNSCbyPNPC+GSE70696QNPbyTAP+GSE99777QSVZbyPSVZ,	GSE93991QGBCbyPGBC+GSE114574QGBObyPGBO
RAP2A	GSE68270QNSCbyPNPC+GSE70696QNPbyTAP+GSE99777QSVZbyPSVZ,	GSE93991QGBCbyPGBC+GSE114574QGBObyPGBO
RAP2B	GSE68270QNSCbyPNPC+GSE70696QNPbyTAP+GSE99777QSVZbyPSVZ,	GSE93991QGBCbyPGBC+GSE114574QGBObyPGBO
RAPGEF3	GSE68270QNSCbyPNPC+GSE70696QNPbyTAP+GSE99777QSVZbyPSVZ,	GSE93991QGBCbyPGBC+GSE114574QGBObyPGBO
RARA	GSE68270QNSCbyPNPC+GSE70696QNPbyTAP+GSE99777QSVZbyPSVZ,	GSE93991QGBCbyPGBC+GSE114574QGBObyPGBO
RARG	GSE68270QNSCbyPNPC+GSE70696QNPbyTAP+GSE99777QSVZbyPSVZ,	GSE93991QGBCbyPGBC+GSE114574QGBObyPGBO
RASD2	GSE68270QNSCbyPNPC+GSE70696QNPbyTAP+GSE99777QSVZbyPSVZ,	GSE93991QGBCbyPGBC+GSE114574QGBObyPGBO
RASIP1	GSE68270QNSCbyPNPC+GSE70696QNPbyTAP+GSE99777QSVZbyPSVZ,	GSE93991QGBCbyPGBC+GSE114574QGBObyPGBO
RASL11A	GSE68270QNSCbyPNPC+GSE70696QNPbyTAP+GSE99777QSVZbyPSVZ,	GSE93991QGBCbyPGBC+GSE114574QGBObyPGBO
RASSF7	GSE68270QNSCbyPNPC+GSE70696QNPbyTAP+GSE99777QSVZbyPSVZ,	GSE93991QGBCbyPGBC+GSE114574QGBObyPGBO
RBBP7	GSE68270QNSCbyPNPC+GSE70696QNPbyTAP+GSE99777QSVZbyPSVZ,	GSE93991QGBCbyPGBC+GSE114574QGBObyPGBO
RBM10	GSE68270QNSCbyPNPC+GSE70696QNPbyTAP+GSE99777QSVZbyPSVZ,	GSE93991QGBCbyPGBC+GSE114574QGBObyPGBO
RBM20	GSE68270QNSCbyPNPC+GSE70696QNPbyTAP+GSE99777QSVZbyPSVZ,	GSE93991QGBCbyPGBC+GSE114574QGBObyPGBO
RBM24	GSE68270QNSCbyPNPC+GSE70696QNPbyTAP+GSE99777QSVZbyPSVZ,	GSE93991QGBCbyPGBC+GSE114574QGBObyPGBO
RBM38	GSE68270QNSCbyPNPC+GSE70696QNPbyTAP+GSE99777QSVZbyPSVZ,	GSE93991QGBCbyPGBC+GSE114574QGBObyPGBO
RCC1	GSE68270QNSCbyPNPC+GSE70696QNPbyTAP+GSE99777QSVZbyPSVZ,	GSE93991QGBCbyPGBC+GSE114574QGBObyPGBO
RCL1	GSE68270QNSCbyPNPC+GSE70696QNPbyTAP+GSE99777QSVZbyPSVZ,	GSE93991QGBCbyPGBC+GSE114574QGBObyPGBO
RDH10	GSE68270QNSCbyPNPC+GSE70696QNPbyTAP+GSE99777QSVZbyPSVZ,	GSE93991QGBCbyPGBC+GSE114574QGBObyPGBO
RDH14	GSE68270QNSCbyPNPC+GSE70696QNPbyTAP+GSE99777QSVZbyPSVZ,	GSE93991QGBCbyPGBC+GSE114574QGBObyPGBO
REEP6	GSE68270QNSCbyPNPC+GSE70696QNPbyTAP+GSE99777QSVZbyPSVZ,	GSE93991QGBCbyPGBC+GSE114574QGBObyPGBO
RENBP	GSE68270QNSCbyPNPC+GSE70696QNPbyTAP+GSE99777QSVZbyPSVZ,	GSE93991QGBCbyPGBC+GSE114574QGBObyPGBO
RFLNB	GSE68270QNSCbyPNPC+GSE70696QNPbyTAP+GSE99777QSVZbyPSVZ,	GSE93991QGBCbyPGBC+GSE114574QGBObyPGBO
RGL2	GSE68270QNSCbyPNPC+GSE70696QNPbyTAP+GSE99777QSVZbyPSVZ,	GSE93991QGBCbyPGBC+GSE114574QGBObyPGBO
RGL3	GSE68270QNSCbyPNPC+GSE70696QNPbyTAP+GSE99777QSVZbyPSVZ,	GSE93991QGBCbyPGBC+GSE114574QGBObyPGBO
RGR	GSE68270QNSCbyPNPC+GSE70696QNPbyTAP+GSE99777QSVZbyPSVZ,	GSE93991QGBCbyPGBC+GSE114574QGBObyPGBO
RGS10	GSE68270QNSCbyPNPC+GSE70696QNPbyTAP+GSE99777QSVZbyPSVZ,	GSE93991QGBCbyPGBC+GSE114574QGBObyPGBO
RGS14	GSE68270QNSCbyPNPC+GSE70696QNPbyTAP+GSE99777QSVZbyPSVZ,	GSE93991QGBCbyPGBC+GSE114574QGBObyPGBO
RGS16	GSE68270QNSCbyPNPC+GSE70696QNPbyTAP+GSE99777QSVZbyPSVZ,	GSE93991QGBCbyPGBC+GSE114574QGBObyPGBO
RGS6	GSE68270QNSCbyPNPC+GSE70696QNPbyTAP+GSE99777QSVZbyPSVZ,	GSE93991QGBCbyPGBC+GSE114574QGBObyPGBO
RGS8	GSE68270QNSCbyPNPC+GSE70696QNPbyTAP+GSE99777QSVZbyPSVZ,	GSE93991QGBCbyPGBC+GSE114574QGBObyPGBO
RHBDD2	GSE68270QNSCbyPNPC+GSE70696QNPbyTAP+GSE99777QSVZbyPSVZ,	GSE93991QGBCbyPGBC+GSE114574QGBObyPGBO
RHBDF1	GSE68270QNSCbyPNPC+GSE70696QNPbyTAP+GSE99777QSVZbyPSVZ,	GSE93991QGBCbyPGBC+GSE114574QGBObyPGBO
RHBDF2	GSE68270QNSCbyPNPC+GSE70696QNPbyTAP+GSE99777QSVZbyPSVZ,	GSE93991QGBCbyPGBC+GSE114574QGBObyPGBO
RHBDL1	GSE68270QNSCbyPNPC+GSE70696QNPbyTAP+GSE99777QSVZbyPSVZ,	GSE93991QGBCbyPGBC+GSE114574QGBObyPGBO
RHBDL3	GSE68270QNSCbyPNPC+GSE70696QNPbyTAP+GSE99777QSVZbyPSVZ,	GSE93991QGBCbyPGBC+GSE114574QGBObyPGBO
RHOBTB1	GSE68270QNSCbyPNPC+GSE70696QNPbyTAP+GSE99777QSVZbyPSVZ,	GSE93991QGBCbyPGBC+GSE114574QGBObyPGBO
RHOJ	GSE68270QNSCbyPNPC+GSE70696QNPbyTAP+GSE99777QSVZbyPSVZ,	GSE93991QGBCbyPGBC+GSE114574QGBObyPGBO
RHOQ	GSE68270QNSCbyPNPC+GSE70696QNPbyTAP+GSE99777QSVZbyPSVZ,	GSE93991QGBCbyPGBC+GSE114574QGBObyPGBO
RHOU	GSE68270QNSCbyPNPC+GSE70696QNPbyTAP+GSE99777QSVZbyPSVZ,	GSE93991QGBCbyPGBC+GSE114574QGBObyPGBO
RIBC1	GSE68270QNSCbyPNPC+GSE70696QNPbyTAP+GSE99777QSVZbyPSVZ,	GSE93991QGBCbyPGBC+GSE114574QGBObyPGBO
RINL	GSE68270QNSCbyPNPC+GSE70696QNPbyTAP+GSE99777QSVZbyPSVZ,	GSE93991QGBCbyPGBC+GSE114574QGBObyPGBO
RNASE10	GSE68270QNSCbyPNPC+GSE70696QNPbyTAP+GSE99777QSVZbyPSVZ,	GSE93991QGBCbyPGBC+GSE114574QGBObyPGBO
RNF10	GSE68270QNSCbyPNPC+GSE70696QNPbyTAP+GSE99777QSVZbyPSVZ,	GSE93991QGBCbyPGBC+GSE114574QGBObyPGBO
RNF112	GSE68270QNSCbyPNPC+GSE70696QNPbyTAP+GSE99777QSVZbyPSVZ,	GSE93991QGBCbyPGBC+GSE114574QGBObyPGBO
RNF113A	GSE68270QNSCbyPNPC+GSE70696QNPbyTAP+GSE99777QSVZbyPSVZ,	GSE93991QGBCbyPGBC+GSE114574QGBObyPGBO
RNF130	GSE68270QNSCbyPNPC+GSE70696QNPbyTAP+GSE99777QSVZbyPSVZ,	GSE93991QGBCbyPGBC+GSE114574QGBObyPGBO
RNF14	GSE68270QNSCbyPNPC+GSE70696QNPbyTAP+GSE99777QSVZbyPSVZ,	GSE93991QGBCbyPGBC+GSE114574QGBObyPGBO
RNF144A	GSE68270QNSCbyPNPC+GSE70696QNPbyTAP+GSE99777QSVZbyPSVZ,	GSE93991QGBCbyPGBC+GSE114574QGBObyPGBO
RNF181	GSE68270QNSCbyPNPC+GSE70696QNPbyTAP+GSE99777QSVZbyPSVZ,	GSE93991QGBCbyPGBC+GSE114574QGBObyPGBO
RNF19B	GSE68270QNSCbyPNPC+GSE70696QNPbyTAP+GSE99777QSVZbyPSVZ,	GSE93991QGBCbyPGBC+GSE114574QGBObyPGBO
RNF216	GSE68270QNSCbyPNPC+GSE70696QNPbyTAP+GSE99777QSVZbyPSVZ,	GSE93991QGBCbyPGBC+GSE114574QGBObyPGBO
RNF44	GSE68270QNSCbyPNPC+GSE70696QNPbyTAP+GSE99777QSVZbyPSVZ,	GSE93991QGBCbyPGBC+GSE114574QGBObyPGBO
RNF5	GSE68270QNSCbyPNPC+GSE70696QNPbyTAP+GSE99777QSVZbyPSVZ,	GSE93991QGBCbyPGBC+GSE114574QGBObyPGBO
RNPC3	GSE68270QNSCbyPNPC+GSE70696QNPbyTAP+GSE99777QSVZbyPSVZ,	GSE93991QGBCbyPGBC+GSE114574QGBObyPGBO
RNPEPL1	GSE68270QNSCbyPNPC+GSE70696QNPbyTAP+GSE99777QSVZbyPSVZ,	GSE93991QGBCbyPGBC+GSE114574QGBObyPGBO
RNU6-1328P	GSE68270QNSCbyPNPC+GSE70696QNPbyTAP+GSE99777QSVZbyPSVZ,	GSE93991QGBCbyPGBC+GSE114574QGBObyPGBO
ROGDI	GSE68270QNSCbyPNPC+GSE70696QNPbyTAP+GSE99777QSVZbyPSVZ,	GSE93991QGBCbyPGBC+GSE114574QGBObyPGBO
ROMO1	GSE68270QNSCbyPNPC+GSE70696QNPbyTAP+GSE99777QSVZbyPSVZ,	GSE93991QGBCbyPGBC+GSE114574QGBObyPGBO
RP2	GSE68270QNSCbyPNPC+GSE70696QNPbyTAP+GSE99777QSVZbyPSVZ,	GSE93991QGBCbyPGBC+GSE114574QGBObyPGBO
RPAIN	GSE68270QNSCbyPNPC+GSE70696QNPbyTAP+GSE99777QSVZbyPSVZ,	GSE93991QGBCbyPGBC+GSE114574QGBObyPGBO
RPIA	GSE68270QNSCbyPNPC+GSE70696QNPbyTAP+GSE99777QSVZbyPSVZ,	GSE93991QGBCbyPGBC+GSE114574QGBObyPGBO
RPL19	GSE68270QNSCbyPNPC+GSE70696QNPbyTAP+GSE99777QSVZbyPSVZ,	GSE93991QGBCbyPGBC+GSE114574QGBObyPGBO
RPL23	GSE68270QNSCbyPNPC+GSE70696QNPbyTAP+GSE99777QSVZbyPSVZ,	GSE93991QGBCbyPGBC+GSE114574QGBObyPGBO
RPL27	GSE68270QNSCbyPNPC+GSE70696QNPbyTAP+GSE99777QSVZbyPSVZ,	GSE93991QGBCbyPGBC+GSE114574QGBObyPGBO
RPL27A	GSE68270QNSCbyPNPC+GSE70696QNPbyTAP+GSE99777QSVZbyPSVZ,	GSE93991QGBCbyPGBC+GSE114574QGBObyPGBO
RPL30	GSE68270QNSCbyPNPC+GSE70696QNPbyTAP+GSE99777QSVZbyPSVZ,	GSE93991QGBCbyPGBC+GSE114574QGBObyPGBO
RPL36	GSE68270QNSCbyPNPC+GSE70696QNPbyTAP+GSE99777QSVZbyPSVZ,	GSE93991QGBCbyPGBC+GSE114574QGBObyPGBO
RPP25L	GSE68270QNSCbyPNPC+GSE70696QNPbyTAP+GSE99777QSVZbyPSVZ,	GSE93991QGBCbyPGBC+GSE114574QGBObyPGBO
RPP40	GSE68270QNSCbyPNPC+GSE70696QNPbyTAP+GSE99777QSVZbyPSVZ,	GSE93991QGBCbyPGBC+GSE114574QGBObyPGBO
RPS11	GSE68270QNSCbyPNPC+GSE70696QNPbyTAP+GSE99777QSVZbyPSVZ,	GSE93991QGBCbyPGBC+GSE114574QGBObyPGBO
RPS12	GSE68270QNSCbyPNPC+GSE70696QNPbyTAP+GSE99777QSVZbyPSVZ,	GSE93991QGBCbyPGBC+GSE114574QGBObyPGBO
RPS16	GSE68270QNSCbyPNPC+GSE70696QNPbyTAP+GSE99777QSVZbyPSVZ,	GSE93991QGBCbyPGBC+GSE114574QGBObyPGBO
RPS19	GSE68270QNSCbyPNPC+GSE70696QNPbyTAP+GSE99777QSVZbyPSVZ,	GSE93991QGBCbyPGBC+GSE114574QGBObyPGBO
RPS19BP1	GSE68270QNSCbyPNPC+GSE70696QNPbyTAP+GSE99777QSVZbyPSVZ,	GSE93991QGBCbyPGBC+GSE114574QGBObyPGBO
RPS3	GSE68270QNSCbyPNPC+GSE70696QNPbyTAP+GSE99777QSVZbyPSVZ,	GSE93991QGBCbyPGBC+GSE114574QGBObyPGBO
RPS5	GSE68270QNSCbyPNPC+GSE70696QNPbyTAP+GSE99777QSVZbyPSVZ,	GSE93991QGBCbyPGBC+GSE114574QGBObyPGBO
RPS6KB2	GSE68270QNSCbyPNPC+GSE70696QNPbyTAP+GSE99777QSVZbyPSVZ,	GSE93991QGBCbyPGBC+GSE114574QGBObyPGBO
RPS9	GSE68270QNSCbyPNPC+GSE70696QNPbyTAP+GSE99777QSVZbyPSVZ,	GSE93991QGBCbyPGBC+GSE114574QGBObyPGBO
RPUSD2	GSE68270QNSCbyPNPC+GSE70696QNPbyTAP+GSE99777QSVZbyPSVZ,	GSE93991QGBCbyPGBC+GSE114574QGBObyPGBO
RRM2B	GSE68270QNSCbyPNPC+GSE70696QNPbyTAP+GSE99777QSVZbyPSVZ,	GSE93991QGBCbyPGBC+GSE114574QGBObyPGBO
RRP9	GSE68270QNSCbyPNPC+GSE70696QNPbyTAP+GSE99777QSVZbyPSVZ,	GSE93991QGBCbyPGBC+GSE114574QGBObyPGBO
RSBN1	GSE68270QNSCbyPNPC+GSE70696QNPbyTAP+GSE99777QSVZbyPSVZ,	GSE93991QGBCbyPGBC+GSE114574QGBObyPGBO
RTN4RL1	GSE68270QNSCbyPNPC+GSE70696QNPbyTAP+GSE99777QSVZbyPSVZ,	GSE93991QGBCbyPGBC+GSE114574QGBObyPGBO
RUBCNL	GSE68270QNSCbyPNPC+GSE70696QNPbyTAP+GSE99777QSVZbyPSVZ,	GSE93991QGBCbyPGBC+GSE114574QGBObyPGBO
RUNDC3A	GSE68270QNSCbyPNPC+GSE70696QNPbyTAP+GSE99777QSVZbyPSVZ,	GSE93991QGBCbyPGBC+GSE114574QGBObyPGBO
RUVBL1	GSE68270QNSCbyPNPC+GSE70696QNPbyTAP+GSE99777QSVZbyPSVZ,	GSE93991QGBCbyPGBC+GSE114574QGBObyPGBO
S100A4	GSE68270QNSCbyPNPC+GSE70696QNPbyTAP+GSE99777QSVZbyPSVZ,	GSE93991QGBCbyPGBC+GSE114574QGBObyPGBO
S1PR1	GSE68270QNSCbyPNPC+GSE70696QNPbyTAP+GSE99777QSVZbyPSVZ,	GSE93991QGBCbyPGBC+GSE114574QGBObyPGBO
SALL2	GSE68270QNSCbyPNPC+GSE70696QNPbyTAP+GSE99777QSVZbyPSVZ,	GSE93991QGBCbyPGBC+GSE114574QGBObyPGBO
SALL3	GSE68270QNSCbyPNPC+GSE70696QNPbyTAP+GSE99777QSVZbyPSVZ,	GSE93991QGBCbyPGBC+GSE114574QGBObyPGBO
SAPCD2	GSE68270QNSCbyPNPC+GSE70696QNPbyTAP+GSE99777QSVZbyPSVZ,	GSE93991QGBCbyPGBC+GSE114574QGBObyPGBO
SARM1	GSE68270QNSCbyPNPC+GSE70696QNPbyTAP+GSE99777QSVZbyPSVZ,	GSE93991QGBCbyPGBC+GSE114574QGBObyPGBO
SASH1	GSE68270QNSCbyPNPC+GSE70696QNPbyTAP+GSE99777QSVZbyPSVZ,	GSE93991QGBCbyPGBC+GSE114574QGBObyPGBO
SAT1	GSE68270QNSCbyPNPC+GSE70696QNPbyTAP+GSE99777QSVZbyPSVZ,	GSE93991QGBCbyPGBC+GSE114574QGBObyPGBO
SAV1	GSE68270QNSCbyPNPC+GSE70696QNPbyTAP+GSE99777QSVZbyPSVZ,	GSE93991QGBCbyPGBC+GSE114574QGBObyPGBO
SBF1	GSE68270QNSCbyPNPC+GSE70696QNPbyTAP+GSE99777QSVZbyPSVZ,	GSE93991QGBCbyPGBC+GSE114574QGBObyPGBO
SCAMP5	GSE68270QNSCbyPNPC+GSE70696QNPbyTAP+GSE99777QSVZbyPSVZ,	GSE93991QGBCbyPGBC+GSE114574QGBObyPGBO
SCAND1	GSE68270QNSCbyPNPC+GSE70696QNPbyTAP+GSE99777QSVZbyPSVZ,	GSE93991QGBCbyPGBC+GSE114574QGBObyPGBO
SCARB1	GSE68270QNSCbyPNPC+GSE70696QNPbyTAP+GSE99777QSVZbyPSVZ,	GSE93991QGBCbyPGBC+GSE114574QGBObyPGBO
SCARF1	GSE68270QNSCbyPNPC+GSE70696QNPbyTAP+GSE99777QSVZbyPSVZ,	GSE93991QGBCbyPGBC+GSE114574QGBObyPGBO
SCN1B	GSE68270QNSCbyPNPC+GSE70696QNPbyTAP+GSE99777QSVZbyPSVZ,	GSE93991QGBCbyPGBC+GSE114574QGBObyPGBO
SDC2	GSE68270QNSCbyPNPC+GSE70696QNPbyTAP+GSE99777QSVZbyPSVZ,	GSE93991QGBCbyPGBC+GSE114574QGBObyPGBO
SDF2L1	GSE68270QNSCbyPNPC+GSE70696QNPbyTAP+GSE99777QSVZbyPSVZ,	GSE93991QGBCbyPGBC+GSE114574QGBObyPGBO
SDSL	GSE68270QNSCbyPNPC+GSE70696QNPbyTAP+GSE99777QSVZbyPSVZ,	GSE93991QGBCbyPGBC+GSE114574QGBObyPGBO
SEC14L1	GSE68270QNSCbyPNPC+GSE70696QNPbyTAP+GSE99777QSVZbyPSVZ,	GSE93991QGBCbyPGBC+GSE114574QGBObyPGBO
SEC61B	GSE68270QNSCbyPNPC+GSE70696QNPbyTAP+GSE99777QSVZbyPSVZ,	GSE93991QGBCbyPGBC+GSE114574QGBObyPGBO
SELENBP1	GSE68270QNSCbyPNPC+GSE70696QNPbyTAP+GSE99777QSVZbyPSVZ,	GSE93991QGBCbyPGBC+GSE114574QGBObyPGBO
SELENOW	GSE68270QNSCbyPNPC+GSE70696QNPbyTAP+GSE99777QSVZbyPSVZ,	GSE93991QGBCbyPGBC+GSE114574QGBObyPGBO
SEMA3A	GSE68270QNSCbyPNPC+GSE70696QNPbyTAP+GSE99777QSVZbyPSVZ,	GSE93991QGBCbyPGBC+GSE114574QGBObyPGBO
SEMA4A	GSE68270QNSCbyPNPC+GSE70696QNPbyTAP+GSE99777QSVZbyPSVZ,	GSE93991QGBCbyPGBC+GSE114574QGBObyPGBO
SEMA4B	GSE68270QNSCbyPNPC+GSE70696QNPbyTAP+GSE99777QSVZbyPSVZ,	GSE93991QGBCbyPGBC+GSE114574QGBObyPGBO
SEMA6B	GSE68270QNSCbyPNPC+GSE70696QNPbyTAP+GSE99777QSVZbyPSVZ,	GSE93991QGBCbyPGBC+GSE114574QGBObyPGBO
SEMA7A	GSE68270QNSCbyPNPC+GSE70696QNPbyTAP+GSE99777QSVZbyPSVZ,	GSE93991QGBCbyPGBC+GSE114574QGBObyPGBO
SERINC5	GSE68270QNSCbyPNPC+GSE70696QNPbyTAP+GSE99777QSVZbyPSVZ,	GSE93991QGBCbyPGBC+GSE114574QGBObyPGBO
SERP1	GSE68270QNSCbyPNPC+GSE70696QNPbyTAP+GSE99777QSVZbyPSVZ,	GSE93991QGBCbyPGBC+GSE114574QGBObyPGBO
SERPINB1	GSE68270QNSCbyPNPC+GSE70696QNPbyTAP+GSE99777QSVZbyPSVZ,	GSE93991QGBCbyPGBC+GSE114574QGBObyPGBO
SERPINE2	GSE68270QNSCbyPNPC+GSE70696QNPbyTAP+GSE99777QSVZbyPSVZ,	GSE93991QGBCbyPGBC+GSE114574QGBObyPGBO
SERPINF1	GSE68270QNSCbyPNPC+GSE70696QNPbyTAP+GSE99777QSVZbyPSVZ,	GSE93991QGBCbyPGBC+GSE114574QGBObyPGBO
SERPINH1	GSE68270QNSCbyPNPC+GSE70696QNPbyTAP+GSE99777QSVZbyPSVZ,	GSE93991QGBCbyPGBC+GSE114574QGBObyPGBO
SERPINI1	GSE68270QNSCbyPNPC+GSE70696QNPbyTAP+GSE99777QSVZbyPSVZ,	GSE93991QGBCbyPGBC+GSE114574QGBObyPGBO
SETDB2	GSE68270QNSCbyPNPC+GSE70696QNPbyTAP+GSE99777QSVZbyPSVZ,	GSE93991QGBCbyPGBC+GSE114574QGBObyPGBO
SETSIP	GSE68270QNSCbyPNPC+GSE70696QNPbyTAP+GSE99777QSVZbyPSVZ,	GSE93991QGBCbyPGBC+GSE114574QGBObyPGBO
SEZ6L2	GSE68270QNSCbyPNPC+GSE70696QNPbyTAP+GSE99777QSVZbyPSVZ,	GSE93991QGBCbyPGBC+GSE114574QGBObyPGBO
SF3B5	GSE68270QNSCbyPNPC+GSE70696QNPbyTAP+GSE99777QSVZbyPSVZ,	GSE93991QGBCbyPGBC+GSE114574QGBObyPGBO
SFSWAP	GSE68270QNSCbyPNPC+GSE70696QNPbyTAP+GSE99777QSVZbyPSVZ,	GSE93991QGBCbyPGBC+GSE114574QGBObyPGBO
SFXN3	GSE68270QNSCbyPNPC+GSE70696QNPbyTAP+GSE99777QSVZbyPSVZ,	GSE93991QGBCbyPGBC+GSE114574QGBObyPGBO
SGF29	GSE68270QNSCbyPNPC+GSE70696QNPbyTAP+GSE99777QSVZbyPSVZ,	GSE93991QGBCbyPGBC+GSE114574QGBObyPGBO
SGK2	GSE68270QNSCbyPNPC+GSE70696QNPbyTAP+GSE99777QSVZbyPSVZ,	GSE93991QGBCbyPGBC+GSE114574QGBObyPGBO
SGSM2	GSE68270QNSCbyPNPC+GSE70696QNPbyTAP+GSE99777QSVZbyPSVZ,	GSE93991QGBCbyPGBC+GSE114574QGBObyPGBO
SH2B2	GSE68270QNSCbyPNPC+GSE70696QNPbyTAP+GSE99777QSVZbyPSVZ,	GSE93991QGBCbyPGBC+GSE114574QGBObyPGBO
SH2D5	GSE68270QNSCbyPNPC+GSE70696QNPbyTAP+GSE99777QSVZbyPSVZ,	GSE93991QGBCbyPGBC+GSE114574QGBObyPGBO
SHC1	GSE68270QNSCbyPNPC+GSE70696QNPbyTAP+GSE99777QSVZbyPSVZ,	GSE93991QGBCbyPGBC+GSE114574QGBObyPGBO
SHMT2	GSE68270QNSCbyPNPC+GSE70696QNPbyTAP+GSE99777QSVZbyPSVZ,	GSE93991QGBCbyPGBC+GSE114574QGBObyPGBO
SHROOM2	GSE68270QNSCbyPNPC+GSE70696QNPbyTAP+GSE99777QSVZbyPSVZ,	GSE93991QGBCbyPGBC+GSE114574QGBObyPGBO
SIDT2	GSE68270QNSCbyPNPC+GSE70696QNPbyTAP+GSE99777QSVZbyPSVZ,	GSE93991QGBCbyPGBC+GSE114574QGBObyPGBO
SIGLEC1	GSE68270QNSCbyPNPC+GSE70696QNPbyTAP+GSE99777QSVZbyPSVZ,	GSE93991QGBCbyPGBC+GSE114574QGBObyPGBO
SIPA1L1	GSE68270QNSCbyPNPC+GSE70696QNPbyTAP+GSE99777QSVZbyPSVZ,	GSE93991QGBCbyPGBC+GSE114574QGBObyPGBO
SIRT4	GSE68270QNSCbyPNPC+GSE70696QNPbyTAP+GSE99777QSVZbyPSVZ,	GSE93991QGBCbyPGBC+GSE114574QGBObyPGBO
SIX1	GSE68270QNSCbyPNPC+GSE70696QNPbyTAP+GSE99777QSVZbyPSVZ,	GSE93991QGBCbyPGBC+GSE114574QGBObyPGBO
SKAP2	GSE68270QNSCbyPNPC+GSE70696QNPbyTAP+GSE99777QSVZbyPSVZ,	GSE93991QGBCbyPGBC+GSE114574QGBObyPGBO
SKP1	GSE68270QNSCbyPNPC+GSE70696QNPbyTAP+GSE99777QSVZbyPSVZ,	GSE93991QGBCbyPGBC+GSE114574QGBObyPGBO
SLAMF9	GSE68270QNSCbyPNPC+GSE70696QNPbyTAP+GSE99777QSVZbyPSVZ,	GSE93991QGBCbyPGBC+GSE114574QGBObyPGBO
SLC11A1	GSE68270QNSCbyPNPC+GSE70696QNPbyTAP+GSE99777QSVZbyPSVZ,	GSE93991QGBCbyPGBC+GSE114574QGBObyPGBO
SLC12A4	GSE68270QNSCbyPNPC+GSE70696QNPbyTAP+GSE99777QSVZbyPSVZ,	GSE93991QGBCbyPGBC+GSE114574QGBObyPGBO
SLC17A5	GSE68270QNSCbyPNPC+GSE70696QNPbyTAP+GSE99777QSVZbyPSVZ,	GSE93991QGBCbyPGBC+GSE114574QGBObyPGBO
SLC17A7	GSE68270QNSCbyPNPC+GSE70696QNPbyTAP+GSE99777QSVZbyPSVZ,	GSE93991QGBCbyPGBC+GSE114574QGBObyPGBO
SLC22A4	GSE68270QNSCbyPNPC+GSE70696QNPbyTAP+GSE99777QSVZbyPSVZ,	GSE93991QGBCbyPGBC+GSE114574QGBObyPGBO
SLC22A5	GSE68270QNSCbyPNPC+GSE70696QNPbyTAP+GSE99777QSVZbyPSVZ,	GSE93991QGBCbyPGBC+GSE114574QGBObyPGBO
SLC25A11	GSE68270QNSCbyPNPC+GSE70696QNPbyTAP+GSE99777QSVZbyPSVZ,	GSE93991QGBCbyPGBC+GSE114574QGBObyPGBO
SLC25A19	GSE68270QNSCbyPNPC+GSE70696QNPbyTAP+GSE99777QSVZbyPSVZ,	GSE93991QGBCbyPGBC+GSE114574QGBObyPGBO
SLC25A23	GSE68270QNSCbyPNPC+GSE70696QNPbyTAP+GSE99777QSVZbyPSVZ,	GSE93991QGBCbyPGBC+GSE114574QGBObyPGBO
SLC25A29	GSE68270QNSCbyPNPC+GSE70696QNPbyTAP+GSE99777QSVZbyPSVZ,	GSE93991QGBCbyPGBC+GSE114574QGBObyPGBO
SLC25A3	GSE68270QNSCbyPNPC+GSE70696QNPbyTAP+GSE99777QSVZbyPSVZ,	GSE93991QGBCbyPGBC+GSE114574QGBObyPGBO
SLC25A33	GSE68270QNSCbyPNPC+GSE70696QNPbyTAP+GSE99777QSVZbyPSVZ,	GSE93991QGBCbyPGBC+GSE114574QGBObyPGBO
SLC25A34	GSE68270QNSCbyPNPC+GSE70696QNPbyTAP+GSE99777QSVZbyPSVZ,	GSE93991QGBCbyPGBC+GSE114574QGBObyPGBO
SLC25A38	GSE68270QNSCbyPNPC+GSE70696QNPbyTAP+GSE99777QSVZbyPSVZ,	GSE93991QGBCbyPGBC+GSE114574QGBObyPGBO
SLC25A39	GSE68270QNSCbyPNPC+GSE70696QNPbyTAP+GSE99777QSVZbyPSVZ,	GSE93991QGBCbyPGBC+GSE114574QGBObyPGBO
SLC25A4	GSE68270QNSCbyPNPC+GSE70696QNPbyTAP+GSE99777QSVZbyPSVZ,	GSE93991QGBCbyPGBC+GSE114574QGBObyPGBO
SLC25A42	GSE68270QNSCbyPNPC+GSE70696QNPbyTAP+GSE99777QSVZbyPSVZ,	GSE93991QGBCbyPGBC+GSE114574QGBObyPGBO
SLC25A45	GSE68270QNSCbyPNPC+GSE70696QNPbyTAP+GSE99777QSVZbyPSVZ,	GSE93991QGBCbyPGBC+GSE114574QGBObyPGBO
SLC25A47	GSE68270QNSCbyPNPC+GSE70696QNPbyTAP+GSE99777QSVZbyPSVZ,	GSE93991QGBCbyPGBC+GSE114574QGBObyPGBO
SLC25A5	GSE68270QNSCbyPNPC+GSE70696QNPbyTAP+GSE99777QSVZbyPSVZ,	GSE93991QGBCbyPGBC+GSE114574QGBObyPGBO
SLC26A11	GSE68270QNSCbyPNPC+GSE70696QNPbyTAP+GSE99777QSVZbyPSVZ,	GSE93991QGBCbyPGBC+GSE114574QGBObyPGBO
SLC29A4	GSE68270QNSCbyPNPC+GSE70696QNPbyTAP+GSE99777QSVZbyPSVZ,	GSE93991QGBCbyPGBC+GSE114574QGBObyPGBO
SLC2A4	GSE68270QNSCbyPNPC+GSE70696QNPbyTAP+GSE99777QSVZbyPSVZ,	GSE93991QGBCbyPGBC+GSE114574QGBObyPGBO
SLC31A2	GSE68270QNSCbyPNPC+GSE70696QNPbyTAP+GSE99777QSVZbyPSVZ,	GSE93991QGBCbyPGBC+GSE114574QGBObyPGBO
SLC32A1	GSE68270QNSCbyPNPC+GSE70696QNPbyTAP+GSE99777QSVZbyPSVZ,	GSE93991QGBCbyPGBC+GSE114574QGBObyPGBO
SLC37A2	GSE68270QNSCbyPNPC+GSE70696QNPbyTAP+GSE99777QSVZbyPSVZ,	GSE93991QGBCbyPGBC+GSE114574QGBObyPGBO
SLC38A3	GSE68270QNSCbyPNPC+GSE70696QNPbyTAP+GSE99777QSVZbyPSVZ,	GSE93991QGBCbyPGBC+GSE114574QGBObyPGBO
SLC39A5	GSE68270QNSCbyPNPC+GSE70696QNPbyTAP+GSE99777QSVZbyPSVZ,	GSE93991QGBCbyPGBC+GSE114574QGBObyPGBO
SLC40A1	GSE68270QNSCbyPNPC+GSE70696QNPbyTAP+GSE99777QSVZbyPSVZ,	GSE93991QGBCbyPGBC+GSE114574QGBObyPGBO
SLC43A2	GSE68270QNSCbyPNPC+GSE70696QNPbyTAP+GSE99777QSVZbyPSVZ,	GSE93991QGBCbyPGBC+GSE114574QGBObyPGBO
SLC44A1	GSE68270QNSCbyPNPC+GSE70696QNPbyTAP+GSE99777QSVZbyPSVZ,	GSE93991QGBCbyPGBC+GSE114574QGBObyPGBO
SLC4A4	GSE68270QNSCbyPNPC+GSE70696QNPbyTAP+GSE99777QSVZbyPSVZ,	GSE93991QGBCbyPGBC+GSE114574QGBObyPGBO
SLC4A8	GSE68270QNSCbyPNPC+GSE70696QNPbyTAP+GSE99777QSVZbyPSVZ,	GSE93991QGBCbyPGBC+GSE114574QGBObyPGBO
SLC6A8	GSE68270QNSCbyPNPC+GSE70696QNPbyTAP+GSE99777QSVZbyPSVZ,	GSE93991QGBCbyPGBC+GSE114574QGBObyPGBO
SLC7A2	GSE68270QNSCbyPNPC+GSE70696QNPbyTAP+GSE99777QSVZbyPSVZ,	GSE93991QGBCbyPGBC+GSE114574QGBObyPGBO
SLC7A4	GSE68270QNSCbyPNPC+GSE70696QNPbyTAP+GSE99777QSVZbyPSVZ,	GSE93991QGBCbyPGBC+GSE114574QGBObyPGBO
SLC8B1	GSE68270QNSCbyPNPC+GSE70696QNPbyTAP+GSE99777QSVZbyPSVZ,	GSE93991QGBCbyPGBC+GSE114574QGBObyPGBO
SLC9A3R1	GSE68270QNSCbyPNPC+GSE70696QNPbyTAP+GSE99777QSVZbyPSVZ,	GSE93991QGBCbyPGBC+GSE114574QGBObyPGBO
SLCO1C1	GSE68270QNSCbyPNPC+GSE70696QNPbyTAP+GSE99777QSVZbyPSVZ,	GSE93991QGBCbyPGBC+GSE114574QGBObyPGBO
SLITRK2	GSE68270QNSCbyPNPC+GSE70696QNPbyTAP+GSE99777QSVZbyPSVZ,	GSE93991QGBCbyPGBC+GSE114574QGBObyPGBO
SMAD3	GSE68270QNSCbyPNPC+GSE70696QNPbyTAP+GSE99777QSVZbyPSVZ,	GSE93991QGBCbyPGBC+GSE114574QGBObyPGBO
SMIM3	GSE68270QNSCbyPNPC+GSE70696QNPbyTAP+GSE99777QSVZbyPSVZ,	GSE93991QGBCbyPGBC+GSE114574QGBObyPGBO
SMOC1	GSE68270QNSCbyPNPC+GSE70696QNPbyTAP+GSE99777QSVZbyPSVZ,	GSE93991QGBCbyPGBC+GSE114574QGBObyPGBO
SMPD2	GSE68270QNSCbyPNPC+GSE70696QNPbyTAP+GSE99777QSVZbyPSVZ,	GSE93991QGBCbyPGBC+GSE114574QGBObyPGBO
SNAPC2	GSE68270QNSCbyPNPC+GSE70696QNPbyTAP+GSE99777QSVZbyPSVZ,	GSE93991QGBCbyPGBC+GSE114574QGBObyPGBO
SNN	GSE68270QNSCbyPNPC+GSE70696QNPbyTAP+GSE99777QSVZbyPSVZ,	GSE93991QGBCbyPGBC+GSE114574QGBObyPGBO
SNRNP70	GSE68270QNSCbyPNPC+GSE70696QNPbyTAP+GSE99777QSVZbyPSVZ,	GSE93991QGBCbyPGBC+GSE114574QGBObyPGBO
SNRPA	GSE68270QNSCbyPNPC+GSE70696QNPbyTAP+GSE99777QSVZbyPSVZ,	GSE93991QGBCbyPGBC+GSE114574QGBObyPGBO
SNRPA1	GSE68270QNSCbyPNPC+GSE70696QNPbyTAP+GSE99777QSVZbyPSVZ,	GSE93991QGBCbyPGBC+GSE114574QGBObyPGBO
SNRPC	GSE68270QNSCbyPNPC+GSE70696QNPbyTAP+GSE99777QSVZbyPSVZ,	GSE93991QGBCbyPGBC+GSE114574QGBObyPGBO
SNRPF	GSE68270QNSCbyPNPC+GSE70696QNPbyTAP+GSE99777QSVZbyPSVZ,	GSE93991QGBCbyPGBC+GSE114574QGBObyPGBO
SNX11	GSE68270QNSCbyPNPC+GSE70696QNPbyTAP+GSE99777QSVZbyPSVZ,	GSE93991QGBCbyPGBC+GSE114574QGBObyPGBO
SNX24	GSE68270QNSCbyPNPC+GSE70696QNPbyTAP+GSE99777QSVZbyPSVZ,	GSE93991QGBCbyPGBC+GSE114574QGBObyPGBO
SNX25	GSE68270QNSCbyPNPC+GSE70696QNPbyTAP+GSE99777QSVZbyPSVZ,	GSE93991QGBCbyPGBC+GSE114574QGBObyPGBO
SNX30	GSE68270QNSCbyPNPC+GSE70696QNPbyTAP+GSE99777QSVZbyPSVZ,	GSE93991QGBCbyPGBC+GSE114574QGBObyPGBO
SOBP	GSE68270QNSCbyPNPC+GSE70696QNPbyTAP+GSE99777QSVZbyPSVZ,	GSE93991QGBCbyPGBC+GSE114574QGBObyPGBO
SOD1	GSE68270QNSCbyPNPC+GSE70696QNPbyTAP+GSE99777QSVZbyPSVZ,	GSE93991QGBCbyPGBC+GSE114574QGBObyPGBO
SORBS3	GSE68270QNSCbyPNPC+GSE70696QNPbyTAP+GSE99777QSVZbyPSVZ,	GSE93991QGBCbyPGBC+GSE114574QGBObyPGBO
SORD	GSE68270QNSCbyPNPC+GSE70696QNPbyTAP+GSE99777QSVZbyPSVZ,	GSE93991QGBCbyPGBC+GSE114574QGBObyPGBO
SOX6	GSE68270QNSCbyPNPC+GSE70696QNPbyTAP+GSE99777QSVZbyPSVZ,	GSE93991QGBCbyPGBC+GSE114574QGBObyPGBO
SOX8	GSE68270QNSCbyPNPC+GSE70696QNPbyTAP+GSE99777QSVZbyPSVZ,	GSE93991QGBCbyPGBC+GSE114574QGBObyPGBO
SPAG7	GSE68270QNSCbyPNPC+GSE70696QNPbyTAP+GSE99777QSVZbyPSVZ,	GSE93991QGBCbyPGBC+GSE114574QGBObyPGBO
SPATA6	GSE68270QNSCbyPNPC+GSE70696QNPbyTAP+GSE99777QSVZbyPSVZ,	GSE93991QGBCbyPGBC+GSE114574QGBObyPGBO
SPIRE1	GSE68270QNSCbyPNPC+GSE70696QNPbyTAP+GSE99777QSVZbyPSVZ,	GSE93991QGBCbyPGBC+GSE114574QGBObyPGBO
SPRY1	GSE68270QNSCbyPNPC+GSE70696QNPbyTAP+GSE99777QSVZbyPSVZ,	GSE93991QGBCbyPGBC+GSE114574QGBObyPGBO
SPTBN2	GSE68270QNSCbyPNPC+GSE70696QNPbyTAP+GSE99777QSVZbyPSVZ,	GSE93991QGBCbyPGBC+GSE114574QGBObyPGBO
SREBF1	GSE68270QNSCbyPNPC+GSE70696QNPbyTAP+GSE99777QSVZbyPSVZ,	GSE93991QGBCbyPGBC+GSE114574QGBObyPGBO
SRGAP1	GSE68270QNSCbyPNPC+GSE70696QNPbyTAP+GSE99777QSVZbyPSVZ,	GSE93991QGBCbyPGBC+GSE114574QGBObyPGBO
SRP14	GSE68270QNSCbyPNPC+GSE70696QNPbyTAP+GSE99777QSVZbyPSVZ,	GSE93991QGBCbyPGBC+GSE114574QGBObyPGBO
SRR	GSE68270QNSCbyPNPC+GSE70696QNPbyTAP+GSE99777QSVZbyPSVZ,	GSE93991QGBCbyPGBC+GSE114574QGBObyPGBO
SRRM2	GSE68270QNSCbyPNPC+GSE70696QNPbyTAP+GSE99777QSVZbyPSVZ,	GSE93991QGBCbyPGBC+GSE114574QGBObyPGBO
SRSF12	GSE68270QNSCbyPNPC+GSE70696QNPbyTAP+GSE99777QSVZbyPSVZ,	GSE93991QGBCbyPGBC+GSE114574QGBObyPGBO
SSR4	GSE68270QNSCbyPNPC+GSE70696QNPbyTAP+GSE99777QSVZbyPSVZ,	GSE93991QGBCbyPGBC+GSE114574QGBObyPGBO
ST3GAL5	GSE68270QNSCbyPNPC+GSE70696QNPbyTAP+GSE99777QSVZbyPSVZ,	GSE93991QGBCbyPGBC+GSE114574QGBObyPGBO
ST6GAL1	GSE68270QNSCbyPNPC+GSE70696QNPbyTAP+GSE99777QSVZbyPSVZ,	GSE93991QGBCbyPGBC+GSE114574QGBObyPGBO
ST6GALNAC4	GSE68270QNSCbyPNPC+GSE70696QNPbyTAP+GSE99777QSVZbyPSVZ,	GSE93991QGBCbyPGBC+GSE114574QGBObyPGBO
STAC2	GSE68270QNSCbyPNPC+GSE70696QNPbyTAP+GSE99777QSVZbyPSVZ,	GSE93991QGBCbyPGBC+GSE114574QGBObyPGBO
STAMBPL1	GSE68270QNSCbyPNPC+GSE70696QNPbyTAP+GSE99777QSVZbyPSVZ,	GSE93991QGBCbyPGBC+GSE114574QGBObyPGBO
STAP2	GSE68270QNSCbyPNPC+GSE70696QNPbyTAP+GSE99777QSVZbyPSVZ,	GSE93991QGBCbyPGBC+GSE114574QGBObyPGBO
STAT5A	GSE68270QNSCbyPNPC+GSE70696QNPbyTAP+GSE99777QSVZbyPSVZ,	GSE93991QGBCbyPGBC+GSE114574QGBObyPGBO
STC2	GSE68270QNSCbyPNPC+GSE70696QNPbyTAP+GSE99777QSVZbyPSVZ,	GSE93991QGBCbyPGBC+GSE114574QGBObyPGBO
STEAP3	GSE68270QNSCbyPNPC+GSE70696QNPbyTAP+GSE99777QSVZbyPSVZ,	GSE93991QGBCbyPGBC+GSE114574QGBObyPGBO
STK11	GSE68270QNSCbyPNPC+GSE70696QNPbyTAP+GSE99777QSVZbyPSVZ,	GSE93991QGBCbyPGBC+GSE114574QGBObyPGBO
STK32A	GSE68270QNSCbyPNPC+GSE70696QNPbyTAP+GSE99777QSVZbyPSVZ,	GSE93991QGBCbyPGBC+GSE114574QGBObyPGBO
STK40	GSE68270QNSCbyPNPC+GSE70696QNPbyTAP+GSE99777QSVZbyPSVZ,	GSE93991QGBCbyPGBC+GSE114574QGBObyPGBO
STOML2	GSE68270QNSCbyPNPC+GSE70696QNPbyTAP+GSE99777QSVZbyPSVZ,	GSE93991QGBCbyPGBC+GSE114574QGBObyPGBO
STOX2	GSE68270QNSCbyPNPC+GSE70696QNPbyTAP+GSE99777QSVZbyPSVZ,	GSE93991QGBCbyPGBC+GSE114574QGBObyPGBO
STX1B	GSE68270QNSCbyPNPC+GSE70696QNPbyTAP+GSE99777QSVZbyPSVZ,	GSE93991QGBCbyPGBC+GSE114574QGBObyPGBO
STX8	GSE68270QNSCbyPNPC+GSE70696QNPbyTAP+GSE99777QSVZbyPSVZ,	GSE93991QGBCbyPGBC+GSE114574QGBObyPGBO
SULF2	GSE68270QNSCbyPNPC+GSE70696QNPbyTAP+GSE99777QSVZbyPSVZ,	GSE93991QGBCbyPGBC+GSE114574QGBObyPGBO
SUN1	GSE68270QNSCbyPNPC+GSE70696QNPbyTAP+GSE99777QSVZbyPSVZ,	GSE93991QGBCbyPGBC+GSE114574QGBObyPGBO
SYBU	GSE68270QNSCbyPNPC+GSE70696QNPbyTAP+GSE99777QSVZbyPSVZ,	GSE93991QGBCbyPGBC+GSE114574QGBObyPGBO
SYCE2	GSE68270QNSCbyPNPC+GSE70696QNPbyTAP+GSE99777QSVZbyPSVZ,	GSE93991QGBCbyPGBC+GSE114574QGBObyPGBO
SYDE2	GSE68270QNSCbyPNPC+GSE70696QNPbyTAP+GSE99777QSVZbyPSVZ,	GSE93991QGBCbyPGBC+GSE114574QGBObyPGBO
SYNGR3	GSE68270QNSCbyPNPC+GSE70696QNPbyTAP+GSE99777QSVZbyPSVZ,	GSE93991QGBCbyPGBC+GSE114574QGBObyPGBO
SYTL2	GSE68270QNSCbyPNPC+GSE70696QNPbyTAP+GSE99777QSVZbyPSVZ,	GSE93991QGBCbyPGBC+GSE114574QGBObyPGBO
TAF9B	GSE68270QNSCbyPNPC+GSE70696QNPbyTAP+GSE99777QSVZbyPSVZ,	GSE93991QGBCbyPGBC+GSE114574QGBObyPGBO
TAGLN3	GSE68270QNSCbyPNPC+GSE70696QNPbyTAP+GSE99777QSVZbyPSVZ,	GSE93991QGBCbyPGBC+GSE114574QGBObyPGBO
TALDO1	GSE68270QNSCbyPNPC+GSE70696QNPbyTAP+GSE99777QSVZbyPSVZ,	GSE93991QGBCbyPGBC+GSE114574QGBObyPGBO
TARBP1	GSE68270QNSCbyPNPC+GSE70696QNPbyTAP+GSE99777QSVZbyPSVZ,	GSE93991QGBCbyPGBC+GSE114574QGBObyPGBO
TAS1R3	GSE68270QNSCbyPNPC+GSE70696QNPbyTAP+GSE99777QSVZbyPSVZ,	GSE93991QGBCbyPGBC+GSE114574QGBObyPGBO
TAZ	GSE68270QNSCbyPNPC+GSE70696QNPbyTAP+GSE99777QSVZbyPSVZ,	GSE93991QGBCbyPGBC+GSE114574QGBObyPGBO
TBC1D14	GSE68270QNSCbyPNPC+GSE70696QNPbyTAP+GSE99777QSVZbyPSVZ,	GSE93991QGBCbyPGBC+GSE114574QGBObyPGBO
TBC1D25	GSE68270QNSCbyPNPC+GSE70696QNPbyTAP+GSE99777QSVZbyPSVZ,	GSE93991QGBCbyPGBC+GSE114574QGBObyPGBO
TBC1D7	GSE68270QNSCbyPNPC+GSE70696QNPbyTAP+GSE99777QSVZbyPSVZ,	GSE93991QGBCbyPGBC+GSE114574QGBObyPGBO
TBC1D9	GSE68270QNSCbyPNPC+GSE70696QNPbyTAP+GSE99777QSVZbyPSVZ,	GSE93991QGBCbyPGBC+GSE114574QGBObyPGBO
TBCC	GSE68270QNSCbyPNPC+GSE70696QNPbyTAP+GSE99777QSVZbyPSVZ,	GSE93991QGBCbyPGBC+GSE114574QGBObyPGBO
TBKBP1	GSE68270QNSCbyPNPC+GSE70696QNPbyTAP+GSE99777QSVZbyPSVZ,	GSE93991QGBCbyPGBC+GSE114574QGBObyPGBO
TBX6	GSE68270QNSCbyPNPC+GSE70696QNPbyTAP+GSE99777QSVZbyPSVZ,	GSE93991QGBCbyPGBC+GSE114574QGBObyPGBO
TCEAL8	GSE68270QNSCbyPNPC+GSE70696QNPbyTAP+GSE99777QSVZbyPSVZ,	GSE93991QGBCbyPGBC+GSE114574QGBObyPGBO
TCF7L1	GSE68270QNSCbyPNPC+GSE70696QNPbyTAP+GSE99777QSVZbyPSVZ,	GSE93991QGBCbyPGBC+GSE114574QGBObyPGBO
TCOF1	GSE68270QNSCbyPNPC+GSE70696QNPbyTAP+GSE99777QSVZbyPSVZ,	GSE93991QGBCbyPGBC+GSE114574QGBObyPGBO
TDRKH	GSE68270QNSCbyPNPC+GSE70696QNPbyTAP+GSE99777QSVZbyPSVZ,	GSE93991QGBCbyPGBC+GSE114574QGBObyPGBO
TEP1	GSE68270QNSCbyPNPC+GSE70696QNPbyTAP+GSE99777QSVZbyPSVZ,	GSE93991QGBCbyPGBC+GSE114574QGBObyPGBO
TFAP2A	GSE68270QNSCbyPNPC+GSE70696QNPbyTAP+GSE99777QSVZbyPSVZ,	GSE93991QGBCbyPGBC+GSE114574QGBObyPGBO
TFAP4	GSE68270QNSCbyPNPC+GSE70696QNPbyTAP+GSE99777QSVZbyPSVZ,	GSE93991QGBCbyPGBC+GSE114574QGBObyPGBO
TFCP2	GSE68270QNSCbyPNPC+GSE70696QNPbyTAP+GSE99777QSVZbyPSVZ,	GSE93991QGBCbyPGBC+GSE114574QGBObyPGBO
TFEB	GSE68270QNSCbyPNPC+GSE70696QNPbyTAP+GSE99777QSVZbyPSVZ,	GSE93991QGBCbyPGBC+GSE114574QGBObyPGBO
TFRC	GSE68270QNSCbyPNPC+GSE70696QNPbyTAP+GSE99777QSVZbyPSVZ,	GSE93991QGBCbyPGBC+GSE114574QGBObyPGBO
THBS3	GSE68270QNSCbyPNPC+GSE70696QNPbyTAP+GSE99777QSVZbyPSVZ,	GSE93991QGBCbyPGBC+GSE114574QGBObyPGBO
THG1L	GSE68270QNSCbyPNPC+GSE70696QNPbyTAP+GSE99777QSVZbyPSVZ,	GSE93991QGBCbyPGBC+GSE114574QGBObyPGBO
THPO	GSE68270QNSCbyPNPC+GSE70696QNPbyTAP+GSE99777QSVZbyPSVZ,	GSE93991QGBCbyPGBC+GSE114574QGBObyPGBO
THRA	GSE68270QNSCbyPNPC+GSE70696QNPbyTAP+GSE99777QSVZbyPSVZ,	GSE93991QGBCbyPGBC+GSE114574QGBObyPGBO
TIGD3	GSE68270QNSCbyPNPC+GSE70696QNPbyTAP+GSE99777QSVZbyPSVZ,	GSE93991QGBCbyPGBC+GSE114574QGBObyPGBO
TIMM22	GSE68270QNSCbyPNPC+GSE70696QNPbyTAP+GSE99777QSVZbyPSVZ,	GSE93991QGBCbyPGBC+GSE114574QGBObyPGBO
TJP3	GSE68270QNSCbyPNPC+GSE70696QNPbyTAP+GSE99777QSVZbyPSVZ,	GSE93991QGBCbyPGBC+GSE114574QGBObyPGBO
TKFC	GSE68270QNSCbyPNPC+GSE70696QNPbyTAP+GSE99777QSVZbyPSVZ,	GSE93991QGBCbyPGBC+GSE114574QGBObyPGBO
TKT	GSE68270QNSCbyPNPC+GSE70696QNPbyTAP+GSE99777QSVZbyPSVZ,	GSE93991QGBCbyPGBC+GSE114574QGBObyPGBO
TLE2	GSE68270QNSCbyPNPC+GSE70696QNPbyTAP+GSE99777QSVZbyPSVZ,	GSE93991QGBCbyPGBC+GSE114574QGBObyPGBO
TLE4	GSE68270QNSCbyPNPC+GSE70696QNPbyTAP+GSE99777QSVZbyPSVZ,	GSE93991QGBCbyPGBC+GSE114574QGBObyPGBO
TLR1	GSE68270QNSCbyPNPC+GSE70696QNPbyTAP+GSE99777QSVZbyPSVZ,	GSE93991QGBCbyPGBC+GSE114574QGBObyPGBO
TLR2	GSE68270QNSCbyPNPC+GSE70696QNPbyTAP+GSE99777QSVZbyPSVZ,	GSE93991QGBCbyPGBC+GSE114574QGBObyPGBO
TLX1	GSE68270QNSCbyPNPC+GSE70696QNPbyTAP+GSE99777QSVZbyPSVZ,	GSE93991QGBCbyPGBC+GSE114574QGBObyPGBO
TM7SF2	GSE68270QNSCbyPNPC+GSE70696QNPbyTAP+GSE99777QSVZbyPSVZ,	GSE93991QGBCbyPGBC+GSE114574QGBObyPGBO
TM7SF3	GSE68270QNSCbyPNPC+GSE70696QNPbyTAP+GSE99777QSVZbyPSVZ,	GSE93991QGBCbyPGBC+GSE114574QGBObyPGBO
TMC6	GSE68270QNSCbyPNPC+GSE70696QNPbyTAP+GSE99777QSVZbyPSVZ,	GSE93991QGBCbyPGBC+GSE114574QGBObyPGBO
TMCC2	GSE68270QNSCbyPNPC+GSE70696QNPbyTAP+GSE99777QSVZbyPSVZ,	GSE93991QGBCbyPGBC+GSE114574QGBObyPGBO
TMED3	GSE68270QNSCbyPNPC+GSE70696QNPbyTAP+GSE99777QSVZbyPSVZ,	GSE93991QGBCbyPGBC+GSE114574QGBObyPGBO
TMEM101	GSE68270QNSCbyPNPC+GSE70696QNPbyTAP+GSE99777QSVZbyPSVZ,	GSE93991QGBCbyPGBC+GSE114574QGBObyPGBO
TMEM109	GSE68270QNSCbyPNPC+GSE70696QNPbyTAP+GSE99777QSVZbyPSVZ,	GSE93991QGBCbyPGBC+GSE114574QGBObyPGBO
TMEM11	GSE68270QNSCbyPNPC+GSE70696QNPbyTAP+GSE99777QSVZbyPSVZ,	GSE93991QGBCbyPGBC+GSE114574QGBObyPGBO
TMEM120A	GSE68270QNSCbyPNPC+GSE70696QNPbyTAP+GSE99777QSVZbyPSVZ,	GSE93991QGBCbyPGBC+GSE114574QGBObyPGBO
TMEM126A	GSE68270QNSCbyPNPC+GSE70696QNPbyTAP+GSE99777QSVZbyPSVZ,	GSE93991QGBCbyPGBC+GSE114574QGBObyPGBO
TMEM129	GSE68270QNSCbyPNPC+GSE70696QNPbyTAP+GSE99777QSVZbyPSVZ,	GSE93991QGBCbyPGBC+GSE114574QGBObyPGBO
TMEM134	GSE68270QNSCbyPNPC+GSE70696QNPbyTAP+GSE99777QSVZbyPSVZ,	GSE93991QGBCbyPGBC+GSE114574QGBObyPGBO
TMEM143	GSE68270QNSCbyPNPC+GSE70696QNPbyTAP+GSE99777QSVZbyPSVZ,	GSE93991QGBCbyPGBC+GSE114574QGBObyPGBO
TMEM160	GSE68270QNSCbyPNPC+GSE70696QNPbyTAP+GSE99777QSVZbyPSVZ,	GSE93991QGBCbyPGBC+GSE114574QGBObyPGBO
TMEM161A	GSE68270QNSCbyPNPC+GSE70696QNPbyTAP+GSE99777QSVZbyPSVZ,	GSE93991QGBCbyPGBC+GSE114574QGBObyPGBO
TMEM169	GSE68270QNSCbyPNPC+GSE70696QNPbyTAP+GSE99777QSVZbyPSVZ,	GSE93991QGBCbyPGBC+GSE114574QGBObyPGBO
TMEM173	GSE68270QNSCbyPNPC+GSE70696QNPbyTAP+GSE99777QSVZbyPSVZ,	GSE93991QGBCbyPGBC+GSE114574QGBObyPGBO
TMEM177	GSE68270QNSCbyPNPC+GSE70696QNPbyTAP+GSE99777QSVZbyPSVZ,	GSE93991QGBCbyPGBC+GSE114574QGBObyPGBO
TMEM191C	GSE68270QNSCbyPNPC+GSE70696QNPbyTAP+GSE99777QSVZbyPSVZ,	GSE93991QGBCbyPGBC+GSE114574QGBObyPGBO
TMEM206	GSE68270QNSCbyPNPC+GSE70696QNPbyTAP+GSE99777QSVZbyPSVZ,	GSE93991QGBCbyPGBC+GSE114574QGBObyPGBO
TMEM216	GSE68270QNSCbyPNPC+GSE70696QNPbyTAP+GSE99777QSVZbyPSVZ,	GSE93991QGBCbyPGBC+GSE114574QGBObyPGBO
TMEM221	GSE68270QNSCbyPNPC+GSE70696QNPbyTAP+GSE99777QSVZbyPSVZ,	GSE93991QGBCbyPGBC+GSE114574QGBObyPGBO
TMEM246	GSE68270QNSCbyPNPC+GSE70696QNPbyTAP+GSE99777QSVZbyPSVZ,	GSE93991QGBCbyPGBC+GSE114574QGBObyPGBO
TMEM38A	GSE68270QNSCbyPNPC+GSE70696QNPbyTAP+GSE99777QSVZbyPSVZ,	GSE93991QGBCbyPGBC+GSE114574QGBObyPGBO
TMEM47	GSE68270QNSCbyPNPC+GSE70696QNPbyTAP+GSE99777QSVZbyPSVZ,	GSE93991QGBCbyPGBC+GSE114574QGBObyPGBO
TMEM51	GSE68270QNSCbyPNPC+GSE70696QNPbyTAP+GSE99777QSVZbyPSVZ,	GSE93991QGBCbyPGBC+GSE114574QGBObyPGBO
TMEM53	GSE68270QNSCbyPNPC+GSE70696QNPbyTAP+GSE99777QSVZbyPSVZ,	GSE93991QGBCbyPGBC+GSE114574QGBObyPGBO
TMEM63A	GSE68270QNSCbyPNPC+GSE70696QNPbyTAP+GSE99777QSVZbyPSVZ,	GSE93991QGBCbyPGBC+GSE114574QGBObyPGBO
TMEM86A	GSE68270QNSCbyPNPC+GSE70696QNPbyTAP+GSE99777QSVZbyPSVZ,	GSE93991QGBCbyPGBC+GSE114574QGBObyPGBO
TMEM88	GSE68270QNSCbyPNPC+GSE70696QNPbyTAP+GSE99777QSVZbyPSVZ,	GSE93991QGBCbyPGBC+GSE114574QGBObyPGBO
TMEM8B	GSE68270QNSCbyPNPC+GSE70696QNPbyTAP+GSE99777QSVZbyPSVZ,	GSE93991QGBCbyPGBC+GSE114574QGBObyPGBO
TMEM97	GSE68270QNSCbyPNPC+GSE70696QNPbyTAP+GSE99777QSVZbyPSVZ,	GSE93991QGBCbyPGBC+GSE114574QGBObyPGBO
TNFAIP3	GSE68270QNSCbyPNPC+GSE70696QNPbyTAP+GSE99777QSVZbyPSVZ,	GSE93991QGBCbyPGBC+GSE114574QGBObyPGBO
TNFRSF21	GSE68270QNSCbyPNPC+GSE70696QNPbyTAP+GSE99777QSVZbyPSVZ,	GSE93991QGBCbyPGBC+GSE114574QGBObyPGBO
TNIP1	GSE68270QNSCbyPNPC+GSE70696QNPbyTAP+GSE99777QSVZbyPSVZ,	GSE93991QGBCbyPGBC+GSE114574QGBObyPGBO
TNK1	GSE68270QNSCbyPNPC+GSE70696QNPbyTAP+GSE99777QSVZbyPSVZ,	GSE93991QGBCbyPGBC+GSE114574QGBObyPGBO
TNK2	GSE68270QNSCbyPNPC+GSE70696QNPbyTAP+GSE99777QSVZbyPSVZ,	GSE93991QGBCbyPGBC+GSE114574QGBObyPGBO
TNPO2	GSE68270QNSCbyPNPC+GSE70696QNPbyTAP+GSE99777QSVZbyPSVZ,	GSE93991QGBCbyPGBC+GSE114574QGBObyPGBO
TNRC6C	GSE68270QNSCbyPNPC+GSE70696QNPbyTAP+GSE99777QSVZbyPSVZ,	GSE93991QGBCbyPGBC+GSE114574QGBObyPGBO
TOB1	GSE68270QNSCbyPNPC+GSE70696QNPbyTAP+GSE99777QSVZbyPSVZ,	GSE93991QGBCbyPGBC+GSE114574QGBObyPGBO
TOM1L2	GSE68270QNSCbyPNPC+GSE70696QNPbyTAP+GSE99777QSVZbyPSVZ,	GSE93991QGBCbyPGBC+GSE114574QGBObyPGBO
TOP1	GSE68270QNSCbyPNPC+GSE70696QNPbyTAP+GSE99777QSVZbyPSVZ,	GSE93991QGBCbyPGBC+GSE114574QGBObyPGBO
TP53I11	GSE68270QNSCbyPNPC+GSE70696QNPbyTAP+GSE99777QSVZbyPSVZ,	GSE93991QGBCbyPGBC+GSE114574QGBObyPGBO
TPCN1	GSE68270QNSCbyPNPC+GSE70696QNPbyTAP+GSE99777QSVZbyPSVZ,	GSE93991QGBCbyPGBC+GSE114574QGBObyPGBO
TPI1	GSE68270QNSCbyPNPC+GSE70696QNPbyTAP+GSE99777QSVZbyPSVZ,	GSE93991QGBCbyPGBC+GSE114574QGBObyPGBO
TPPP3	GSE68270QNSCbyPNPC+GSE70696QNPbyTAP+GSE99777QSVZbyPSVZ,	GSE93991QGBCbyPGBC+GSE114574QGBObyPGBO
TPRN	GSE68270QNSCbyPNPC+GSE70696QNPbyTAP+GSE99777QSVZbyPSVZ,	GSE93991QGBCbyPGBC+GSE114574QGBObyPGBO
TPST2	GSE68270QNSCbyPNPC+GSE70696QNPbyTAP+GSE99777QSVZbyPSVZ,	GSE93991QGBCbyPGBC+GSE114574QGBObyPGBO
TRAFD1	GSE68270QNSCbyPNPC+GSE70696QNPbyTAP+GSE99777QSVZbyPSVZ,	GSE93991QGBCbyPGBC+GSE114574QGBObyPGBO
TRAP1	GSE68270QNSCbyPNPC+GSE70696QNPbyTAP+GSE99777QSVZbyPSVZ,	GSE93991QGBCbyPGBC+GSE114574QGBObyPGBO
TRAPPC1	GSE68270QNSCbyPNPC+GSE70696QNPbyTAP+GSE99777QSVZbyPSVZ,	GSE93991QGBCbyPGBC+GSE114574QGBObyPGBO
TRAPPC12	GSE68270QNSCbyPNPC+GSE70696QNPbyTAP+GSE99777QSVZbyPSVZ,	GSE93991QGBCbyPGBC+GSE114574QGBObyPGBO
TRAPPC2L	GSE68270QNSCbyPNPC+GSE70696QNPbyTAP+GSE99777QSVZbyPSVZ,	GSE93991QGBCbyPGBC+GSE114574QGBObyPGBO
TRAPPC5	GSE68270QNSCbyPNPC+GSE70696QNPbyTAP+GSE99777QSVZbyPSVZ,	GSE93991QGBCbyPGBC+GSE114574QGBObyPGBO
TRIM56	GSE68270QNSCbyPNPC+GSE70696QNPbyTAP+GSE99777QSVZbyPSVZ,	GSE93991QGBCbyPGBC+GSE114574QGBObyPGBO
TRIM9	GSE68270QNSCbyPNPC+GSE70696QNPbyTAP+GSE99777QSVZbyPSVZ,	GSE93991QGBCbyPGBC+GSE114574QGBObyPGBO
TRIP10	GSE68270QNSCbyPNPC+GSE70696QNPbyTAP+GSE99777QSVZbyPSVZ,	GSE93991QGBCbyPGBC+GSE114574QGBObyPGBO
TRMT112	GSE68270QNSCbyPNPC+GSE70696QNPbyTAP+GSE99777QSVZbyPSVZ,	GSE93991QGBCbyPGBC+GSE114574QGBObyPGBO
TRMT2B	GSE68270QNSCbyPNPC+GSE70696QNPbyTAP+GSE99777QSVZbyPSVZ,	GSE93991QGBCbyPGBC+GSE114574QGBObyPGBO
TSC2	GSE68270QNSCbyPNPC+GSE70696QNPbyTAP+GSE99777QSVZbyPSVZ,	GSE93991QGBCbyPGBC+GSE114574QGBObyPGBO
TSC22D3	GSE68270QNSCbyPNPC+GSE70696QNPbyTAP+GSE99777QSVZbyPSVZ,	GSE93991QGBCbyPGBC+GSE114574QGBObyPGBO
TSPAN12	GSE68270QNSCbyPNPC+GSE70696QNPbyTAP+GSE99777QSVZbyPSVZ,	GSE93991QGBCbyPGBC+GSE114574QGBObyPGBO
TSPAN15	GSE68270QNSCbyPNPC+GSE70696QNPbyTAP+GSE99777QSVZbyPSVZ,	GSE93991QGBCbyPGBC+GSE114574QGBObyPGBO
TSPAN33	GSE68270QNSCbyPNPC+GSE70696QNPbyTAP+GSE99777QSVZbyPSVZ,	GSE93991QGBCbyPGBC+GSE114574QGBObyPGBO
TSPAN7	GSE68270QNSCbyPNPC+GSE70696QNPbyTAP+GSE99777QSVZbyPSVZ,	GSE93991QGBCbyPGBC+GSE114574QGBObyPGBO
TSPO	GSE68270QNSCbyPNPC+GSE70696QNPbyTAP+GSE99777QSVZbyPSVZ,	GSE93991QGBCbyPGBC+GSE114574QGBObyPGBO
TSPYL2	GSE68270QNSCbyPNPC+GSE70696QNPbyTAP+GSE99777QSVZbyPSVZ,	GSE93991QGBCbyPGBC+GSE114574QGBObyPGBO
TSR3	GSE68270QNSCbyPNPC+GSE70696QNPbyTAP+GSE99777QSVZbyPSVZ,	GSE93991QGBCbyPGBC+GSE114574QGBObyPGBO
TSSC4	GSE68270QNSCbyPNPC+GSE70696QNPbyTAP+GSE99777QSVZbyPSVZ,	GSE93991QGBCbyPGBC+GSE114574QGBObyPGBO
TSSK6	GSE68270QNSCbyPNPC+GSE70696QNPbyTAP+GSE99777QSVZbyPSVZ,	GSE93991QGBCbyPGBC+GSE114574QGBObyPGBO
TST	GSE68270QNSCbyPNPC+GSE70696QNPbyTAP+GSE99777QSVZbyPSVZ,	GSE93991QGBCbyPGBC+GSE114574QGBObyPGBO
TTC17	GSE68270QNSCbyPNPC+GSE70696QNPbyTAP+GSE99777QSVZbyPSVZ,	GSE93991QGBCbyPGBC+GSE114574QGBObyPGBO
TTC39B	GSE68270QNSCbyPNPC+GSE70696QNPbyTAP+GSE99777QSVZbyPSVZ,	GSE93991QGBCbyPGBC+GSE114574QGBObyPGBO
TTC9B	GSE68270QNSCbyPNPC+GSE70696QNPbyTAP+GSE99777QSVZbyPSVZ,	GSE93991QGBCbyPGBC+GSE114574QGBObyPGBO
TTLL12	GSE68270QNSCbyPNPC+GSE70696QNPbyTAP+GSE99777QSVZbyPSVZ,	GSE93991QGBCbyPGBC+GSE114574QGBObyPGBO
TTLL4	GSE68270QNSCbyPNPC+GSE70696QNPbyTAP+GSE99777QSVZbyPSVZ,	GSE93991QGBCbyPGBC+GSE114574QGBObyPGBO
TTR	GSE68270QNSCbyPNPC+GSE70696QNPbyTAP+GSE99777QSVZbyPSVZ,	GSE93991QGBCbyPGBC+GSE114574QGBObyPGBO
TTYH2	GSE68270QNSCbyPNPC+GSE70696QNPbyTAP+GSE99777QSVZbyPSVZ,	GSE93991QGBCbyPGBC+GSE114574QGBObyPGBO
TUBB2A	GSE68270QNSCbyPNPC+GSE70696QNPbyTAP+GSE99777QSVZbyPSVZ,	GSE93991QGBCbyPGBC+GSE114574QGBObyPGBO
TUBB2B	GSE68270QNSCbyPNPC+GSE70696QNPbyTAP+GSE99777QSVZbyPSVZ,	GSE93991QGBCbyPGBC+GSE114574QGBObyPGBO
TUBB4A	GSE68270QNSCbyPNPC+GSE70696QNPbyTAP+GSE99777QSVZbyPSVZ,	GSE93991QGBCbyPGBC+GSE114574QGBObyPGBO
TUBD1	GSE68270QNSCbyPNPC+GSE70696QNPbyTAP+GSE99777QSVZbyPSVZ,	GSE93991QGBCbyPGBC+GSE114574QGBObyPGBO
TUBGCP6	GSE68270QNSCbyPNPC+GSE70696QNPbyTAP+GSE99777QSVZbyPSVZ,	GSE93991QGBCbyPGBC+GSE114574QGBObyPGBO
TXNDC17	GSE68270QNSCbyPNPC+GSE70696QNPbyTAP+GSE99777QSVZbyPSVZ,	GSE93991QGBCbyPGBC+GSE114574QGBObyPGBO
TYSND1	GSE68270QNSCbyPNPC+GSE70696QNPbyTAP+GSE99777QSVZbyPSVZ,	GSE93991QGBCbyPGBC+GSE114574QGBObyPGBO
UBA1	GSE68270QNSCbyPNPC+GSE70696QNPbyTAP+GSE99777QSVZbyPSVZ,	GSE93991QGBCbyPGBC+GSE114574QGBObyPGBO
UBE2M	GSE68270QNSCbyPNPC+GSE70696QNPbyTAP+GSE99777QSVZbyPSVZ,	GSE93991QGBCbyPGBC+GSE114574QGBObyPGBO
UBE2S	GSE68270QNSCbyPNPC+GSE70696QNPbyTAP+GSE99777QSVZbyPSVZ,	GSE93991QGBCbyPGBC+GSE114574QGBObyPGBO
UBL3	GSE68270QNSCbyPNPC+GSE70696QNPbyTAP+GSE99777QSVZbyPSVZ,	GSE93991QGBCbyPGBC+GSE114574QGBObyPGBO
UBL7	GSE68270QNSCbyPNPC+GSE70696QNPbyTAP+GSE99777QSVZbyPSVZ,	GSE93991QGBCbyPGBC+GSE114574QGBObyPGBO
UCK2	GSE68270QNSCbyPNPC+GSE70696QNPbyTAP+GSE99777QSVZbyPSVZ,	GSE93991QGBCbyPGBC+GSE114574QGBObyPGBO
UCP2	GSE68270QNSCbyPNPC+GSE70696QNPbyTAP+GSE99777QSVZbyPSVZ,	GSE93991QGBCbyPGBC+GSE114574QGBObyPGBO
UFSP1	GSE68270QNSCbyPNPC+GSE70696QNPbyTAP+GSE99777QSVZbyPSVZ,	GSE93991QGBCbyPGBC+GSE114574QGBObyPGBO
ULK1	GSE68270QNSCbyPNPC+GSE70696QNPbyTAP+GSE99777QSVZbyPSVZ,	GSE93991QGBCbyPGBC+GSE114574QGBObyPGBO
UNC13B	GSE68270QNSCbyPNPC+GSE70696QNPbyTAP+GSE99777QSVZbyPSVZ,	GSE93991QGBCbyPGBC+GSE114574QGBObyPGBO
UNC80	GSE68270QNSCbyPNPC+GSE70696QNPbyTAP+GSE99777QSVZbyPSVZ,	GSE93991QGBCbyPGBC+GSE114574QGBObyPGBO
UPP1	GSE68270QNSCbyPNPC+GSE70696QNPbyTAP+GSE99777QSVZbyPSVZ,	GSE93991QGBCbyPGBC+GSE114574QGBObyPGBO
UQCC1	GSE68270QNSCbyPNPC+GSE70696QNPbyTAP+GSE99777QSVZbyPSVZ,	GSE93991QGBCbyPGBC+GSE114574QGBObyPGBO
UQCR10	GSE68270QNSCbyPNPC+GSE70696QNPbyTAP+GSE99777QSVZbyPSVZ,	GSE93991QGBCbyPGBC+GSE114574QGBObyPGBO
UQCRB	GSE68270QNSCbyPNPC+GSE70696QNPbyTAP+GSE99777QSVZbyPSVZ,	GSE93991QGBCbyPGBC+GSE114574QGBObyPGBO
UQCRC2	GSE68270QNSCbyPNPC+GSE70696QNPbyTAP+GSE99777QSVZbyPSVZ,	GSE93991QGBCbyPGBC+GSE114574QGBObyPGBO
UQCRFS1	GSE68270QNSCbyPNPC+GSE70696QNPbyTAP+GSE99777QSVZbyPSVZ,	GSE93991QGBCbyPGBC+GSE114574QGBObyPGBO
UQCRQ	GSE68270QNSCbyPNPC+GSE70696QNPbyTAP+GSE99777QSVZbyPSVZ,	GSE93991QGBCbyPGBC+GSE114574QGBObyPGBO
USF1	GSE68270QNSCbyPNPC+GSE70696QNPbyTAP+GSE99777QSVZbyPSVZ,	GSE93991QGBCbyPGBC+GSE114574QGBObyPGBO
USP2	GSE68270QNSCbyPNPC+GSE70696QNPbyTAP+GSE99777QSVZbyPSVZ,	GSE93991QGBCbyPGBC+GSE114574QGBObyPGBO
USP54	GSE68270QNSCbyPNPC+GSE70696QNPbyTAP+GSE99777QSVZbyPSVZ,	GSE93991QGBCbyPGBC+GSE114574QGBObyPGBO
USPL1	GSE68270QNSCbyPNPC+GSE70696QNPbyTAP+GSE99777QSVZbyPSVZ,	GSE93991QGBCbyPGBC+GSE114574QGBObyPGBO
VAMP1	GSE68270QNSCbyPNPC+GSE70696QNPbyTAP+GSE99777QSVZbyPSVZ,	GSE93991QGBCbyPGBC+GSE114574QGBObyPGBO
VAMP8	GSE68270QNSCbyPNPC+GSE70696QNPbyTAP+GSE99777QSVZbyPSVZ,	GSE93991QGBCbyPGBC+GSE114574QGBObyPGBO
VAT1	GSE68270QNSCbyPNPC+GSE70696QNPbyTAP+GSE99777QSVZbyPSVZ,	GSE93991QGBCbyPGBC+GSE114574QGBObyPGBO
VCP	GSE68270QNSCbyPNPC+GSE70696QNPbyTAP+GSE99777QSVZbyPSVZ,	GSE93991QGBCbyPGBC+GSE114574QGBObyPGBO
VDAC1	GSE68270QNSCbyPNPC+GSE70696QNPbyTAP+GSE99777QSVZbyPSVZ,	GSE93991QGBCbyPGBC+GSE114574QGBObyPGBO
VGF	GSE68270QNSCbyPNPC+GSE70696QNPbyTAP+GSE99777QSVZbyPSVZ,	GSE93991QGBCbyPGBC+GSE114574QGBObyPGBO
VPS13C	GSE68270QNSCbyPNPC+GSE70696QNPbyTAP+GSE99777QSVZbyPSVZ,	GSE93991QGBCbyPGBC+GSE114574QGBObyPGBO
VSTM2B	GSE68270QNSCbyPNPC+GSE70696QNPbyTAP+GSE99777QSVZbyPSVZ,	GSE93991QGBCbyPGBC+GSE114574QGBObyPGBO
WAS	GSE68270QNSCbyPNPC+GSE70696QNPbyTAP+GSE99777QSVZbyPSVZ,	GSE93991QGBCbyPGBC+GSE114574QGBObyPGBO
WASF3	GSE68270QNSCbyPNPC+GSE70696QNPbyTAP+GSE99777QSVZbyPSVZ,	GSE93991QGBCbyPGBC+GSE114574QGBObyPGBO
WBP2	GSE68270QNSCbyPNPC+GSE70696QNPbyTAP+GSE99777QSVZbyPSVZ,	GSE93991QGBCbyPGBC+GSE114574QGBObyPGBO
WDR24	GSE68270QNSCbyPNPC+GSE70696QNPbyTAP+GSE99777QSVZbyPSVZ,	GSE93991QGBCbyPGBC+GSE114574QGBObyPGBO
WHRN	GSE68270QNSCbyPNPC+GSE70696QNPbyTAP+GSE99777QSVZbyPSVZ,	GSE93991QGBCbyPGBC+GSE114574QGBObyPGBO
WRAP53	GSE68270QNSCbyPNPC+GSE70696QNPbyTAP+GSE99777QSVZbyPSVZ,	GSE93991QGBCbyPGBC+GSE114574QGBObyPGBO
WSB1	GSE68270QNSCbyPNPC+GSE70696QNPbyTAP+GSE99777QSVZbyPSVZ,	GSE93991QGBCbyPGBC+GSE114574QGBObyPGBO
WSCD1	GSE68270QNSCbyPNPC+GSE70696QNPbyTAP+GSE99777QSVZbyPSVZ,	GSE93991QGBCbyPGBC+GSE114574QGBObyPGBO
XAB2	GSE68270QNSCbyPNPC+GSE70696QNPbyTAP+GSE99777QSVZbyPSVZ,	GSE93991QGBCbyPGBC+GSE114574QGBObyPGBO
XKRX	GSE68270QNSCbyPNPC+GSE70696QNPbyTAP+GSE99777QSVZbyPSVZ,	GSE93991QGBCbyPGBC+GSE114574QGBObyPGBO
YPEL2	GSE68270QNSCbyPNPC+GSE70696QNPbyTAP+GSE99777QSVZbyPSVZ,	GSE93991QGBCbyPGBC+GSE114574QGBObyPGBO
YPEL3	GSE68270QNSCbyPNPC+GSE70696QNPbyTAP+GSE99777QSVZbyPSVZ,	GSE93991QGBCbyPGBC+GSE114574QGBObyPGBO
YWHAE	GSE68270QNSCbyPNPC+GSE70696QNPbyTAP+GSE99777QSVZbyPSVZ,	GSE93991QGBCbyPGBC+GSE114574QGBObyPGBO
ZBTB1	GSE68270QNSCbyPNPC+GSE70696QNPbyTAP+GSE99777QSVZbyPSVZ,	GSE93991QGBCbyPGBC+GSE114574QGBObyPGBO
ZBTB4	GSE68270QNSCbyPNPC+GSE70696QNPbyTAP+GSE99777QSVZbyPSVZ,	GSE93991QGBCbyPGBC+GSE114574QGBObyPGBO
ZBTB47	GSE68270QNSCbyPNPC+GSE70696QNPbyTAP+GSE99777QSVZbyPSVZ,	GSE93991QGBCbyPGBC+GSE114574QGBObyPGBO
ZC3H12A	GSE68270QNSCbyPNPC+GSE70696QNPbyTAP+GSE99777QSVZbyPSVZ,	GSE93991QGBCbyPGBC+GSE114574QGBObyPGBO
ZC4H2	GSE68270QNSCbyPNPC+GSE70696QNPbyTAP+GSE99777QSVZbyPSVZ,	GSE93991QGBCbyPGBC+GSE114574QGBObyPGBO
ZCWPW1	GSE68270QNSCbyPNPC+GSE70696QNPbyTAP+GSE99777QSVZbyPSVZ,	GSE93991QGBCbyPGBC+GSE114574QGBObyPGBO
ZFP14	GSE68270QNSCbyPNPC+GSE70696QNPbyTAP+GSE99777QSVZbyPSVZ,	GSE93991QGBCbyPGBC+GSE114574QGBObyPGBO
ZFP36	GSE68270QNSCbyPNPC+GSE70696QNPbyTAP+GSE99777QSVZbyPSVZ,	GSE93991QGBCbyPGBC+GSE114574QGBObyPGBO
ZFP36L2	GSE68270QNSCbyPNPC+GSE70696QNPbyTAP+GSE99777QSVZbyPSVZ,	GSE93991QGBCbyPGBC+GSE114574QGBObyPGBO
ZFP64	GSE68270QNSCbyPNPC+GSE70696QNPbyTAP+GSE99777QSVZbyPSVZ,	GSE93991QGBCbyPGBC+GSE114574QGBObyPGBO
ZFYVE21	GSE68270QNSCbyPNPC+GSE70696QNPbyTAP+GSE99777QSVZbyPSVZ,	GSE93991QGBCbyPGBC+GSE114574QGBObyPGBO
ZIC5	GSE68270QNSCbyPNPC+GSE70696QNPbyTAP+GSE99777QSVZbyPSVZ,	GSE93991QGBCbyPGBC+GSE114574QGBObyPGBO
ZMAT3	GSE68270QNSCbyPNPC+GSE70696QNPbyTAP+GSE99777QSVZbyPSVZ,	GSE93991QGBCbyPGBC+GSE114574QGBObyPGBO
ZNF106	GSE68270QNSCbyPNPC+GSE70696QNPbyTAP+GSE99777QSVZbyPSVZ,	GSE93991QGBCbyPGBC+GSE114574QGBObyPGBO
ZNF160	GSE68270QNSCbyPNPC+GSE70696QNPbyTAP+GSE99777QSVZbyPSVZ,	GSE93991QGBCbyPGBC+GSE114574QGBObyPGBO
ZNF18	GSE68270QNSCbyPNPC+GSE70696QNPbyTAP+GSE99777QSVZbyPSVZ,	GSE93991QGBCbyPGBC+GSE114574QGBObyPGBO
ZNF219	GSE68270QNSCbyPNPC+GSE70696QNPbyTAP+GSE99777QSVZbyPSVZ,	GSE93991QGBCbyPGBC+GSE114574QGBObyPGBO
ZNF226	GSE68270QNSCbyPNPC+GSE70696QNPbyTAP+GSE99777QSVZbyPSVZ,	GSE93991QGBCbyPGBC+GSE114574QGBObyPGBO
ZNF296	GSE68270QNSCbyPNPC+GSE70696QNPbyTAP+GSE99777QSVZbyPSVZ,	GSE93991QGBCbyPGBC+GSE114574QGBObyPGBO
ZNF316	GSE68270QNSCbyPNPC+GSE70696QNPbyTAP+GSE99777QSVZbyPSVZ,	GSE93991QGBCbyPGBC+GSE114574QGBObyPGBO
ZNF346	GSE68270QNSCbyPNPC+GSE70696QNPbyTAP+GSE99777QSVZbyPSVZ,	GSE93991QGBCbyPGBC+GSE114574QGBObyPGBO
ZNF382	GSE68270QNSCbyPNPC+GSE70696QNPbyTAP+GSE99777QSVZbyPSVZ,	GSE93991QGBCbyPGBC+GSE114574QGBObyPGBO
ZNF383	GSE68270QNSCbyPNPC+GSE70696QNPbyTAP+GSE99777QSVZbyPSVZ,	GSE93991QGBCbyPGBC+GSE114574QGBObyPGBO
ZNF428	GSE68270QNSCbyPNPC+GSE70696QNPbyTAP+GSE99777QSVZbyPSVZ,	GSE93991QGBCbyPGBC+GSE114574QGBObyPGBO
ZNF444	GSE68270QNSCbyPNPC+GSE70696QNPbyTAP+GSE99777QSVZbyPSVZ,	GSE93991QGBCbyPGBC+GSE114574QGBObyPGBO
ZNF454	GSE68270QNSCbyPNPC+GSE70696QNPbyTAP+GSE99777QSVZbyPSVZ,	GSE93991QGBCbyPGBC+GSE114574QGBObyPGBO
ZNF467	GSE68270QNSCbyPNPC+GSE70696QNPbyTAP+GSE99777QSVZbyPSVZ,	GSE93991QGBCbyPGBC+GSE114574QGBObyPGBO
ZNF48	GSE68270QNSCbyPNPC+GSE70696QNPbyTAP+GSE99777QSVZbyPSVZ,	GSE93991QGBCbyPGBC+GSE114574QGBObyPGBO
ZNF496	GSE68270QNSCbyPNPC+GSE70696QNPbyTAP+GSE99777QSVZbyPSVZ,	GSE93991QGBCbyPGBC+GSE114574QGBObyPGBO
ZNF579	GSE68270QNSCbyPNPC+GSE70696QNPbyTAP+GSE99777QSVZbyPSVZ,	GSE93991QGBCbyPGBC+GSE114574QGBObyPGBO
ZNF608	GSE68270QNSCbyPNPC+GSE70696QNPbyTAP+GSE99777QSVZbyPSVZ,	GSE93991QGBCbyPGBC+GSE114574QGBObyPGBO
ZNF692	GSE68270QNSCbyPNPC+GSE70696QNPbyTAP+GSE99777QSVZbyPSVZ,	GSE93991QGBCbyPGBC+GSE114574QGBObyPGBO
ZNF703	GSE68270QNSCbyPNPC+GSE70696QNPbyTAP+GSE99777QSVZbyPSVZ,	GSE93991QGBCbyPGBC+GSE114574QGBObyPGBO
ZNF764	GSE68270QNSCbyPNPC+GSE70696QNPbyTAP+GSE99777QSVZbyPSVZ,	GSE93991QGBCbyPGBC+GSE114574QGBObyPGBO
ZNF808	GSE68270QNSCbyPNPC+GSE70696QNPbyTAP+GSE99777QSVZbyPSVZ,	GSE93991QGBCbyPGBC+GSE114574QGBObyPGBO
ZNF839	GSE68270QNSCbyPNPC+GSE70696QNPbyTAP+GSE99777QSVZbyPSVZ,	GSE93991QGBCbyPGBC+GSE114574QGBObyPGBO
ZNF879	GSE68270QNSCbyPNPC+GSE70696QNPbyTAP+GSE99777QSVZbyPSVZ,	GSE93991QGBCbyPGBC+GSE114574QGBObyPGBO
ZNHIT3	GSE68270QNSCbyPNPC+GSE70696QNPbyTAP+GSE99777QSVZbyPSVZ,	GSE93991QGBCbyPGBC+GSE114574QGBObyPGBO
ZNRF1	GSE68270QNSCbyPNPC+GSE70696QNPbyTAP+GSE99777QSVZbyPSVZ,	GSE93991QGBCbyPGBC+GSE114574QGBObyPGBO
ZSCAN21	GSE68270QNSCbyPNPC+GSE70696QNPbyTAP+GSE99777QSVZbyPSVZ,	GSE93991QGBCbyPGBC+GSE114574QGBObyPGBO
